# Supplementary material for: Time-course whole blood transcriptome profiling provides new insights into Microtus fortis natural resistance mechanism to Schistosoma japonicum
Source: Heliyon. 2024 Sep 26;10(19):e38067. doi: 10.1016/j.heliyon.2024.e38067 (PMC11471165; doi:10.1016/j.heliyon.2024.e38067)
Supplement: Multimedia component 1 [file mmc1.csv]

Gene_id	NR description	FC(Dpi3/Control)	Log2FC(Dpi3/Control)	Pvalue	Padjust	Significant	Regulate	Mf3_1	Mf3_2	Mf3_3	Mf0_1	Mf0_2	Mf0_3	Dpi3	Control	GO_id	GO_term	KO_id	KO_name	Pathway_id	Pathway_definition	EggNOG_id	EggNOG_Functional Categories	Swiss-Prot_hit-name	Swiss-Prot_description	Pfam_id	Domain	Domain description
TRINITY_DN263_c0_g1	pigment epithelium-derived factor [Microtus fortis])	4.252	2.08818143893	1.56634078729E-29	5.41327376086E-26	yes	up	8.04	9.65	10.79	2.58	2.57	3.02	9.49333333333	2.72333333333	GO:0007614;GO:0010629;GO:0060041;GO:0060770;GO:0014070;GO:0050728;GO:0071300;GO:0010447;GO:0001822;GO:0050769;GO:0071333;GO:0046685;GO:0071279;GO:0010976;GO:0010951;GO:1901215;GO:0060767;GO:0071549;GO:0007568;GO:0010596;GO:0042698;GO:1901652;GO:0016525;GO:0030424;GO:0005615;GO:0048471;GO:0043025;GO:0043203;GO:0042470;GO:0005604;GO:0005576;GO:0004867	BP:short-term memory;BP:negative regulation of gene expression;BP:retina development in camera-type eye;BP:negative regulation of epithelial cell proliferation involved in prostate gland development;BP:response to organic cyclic compound;BP:negative regulation of inflammatory response;BP:cellular response to retinoic acid;BP:response to acidic pH;BP:kidney development;BP:positive regulation of ne…	K19614	SERPINF1, PEDF	map04310	Wnt signaling pathway)	COG4826	O:Posttranslational modification, protein turnover, chaperones)	sp|P97298|PEDF_MOUSE;	Pigment epithelium-derived factor OS=Mus musculus OX=10090 GN=Serpinf1 PE=1 SV=2;	PF00079	Serpin	Serpin (serine protease inhibitor)
TRINITY_DN6536_c0_g1	stomatin [Microtus fortis])	0.428	-1.22441738122	4.95919961554E-16	8.56949693565E-13	yes	down	4.69	6.41	7.38	12.57	15.71	15.54	6.16	14.6066666667	GO:0044829;GO:0090314;GO:0034765;GO:0048524;GO:1901585;GO:0005737;GO:0045121;GO:0005783;GO:0042470;GO:0005856;GO:0005739;GO:0005886;GO:0005887;GO:0048471;GO:0070063;GO:0042802;GO:0042803	BP:positive regulation by host of viral genome replication;BP:positive regulation of protein targeting to membrane;BP:regulation of ion transmembrane transport;BP:positive regulation of viral process;BP:regulation of acid-sensing ion channel activity;CC:cytoplasm;CC:membrane raft;CC:endoplasmic reticulum;CC:melanosome;CC:cytoskeleton;CC:mitochondrion;CC:plasma membrane;CC:integral component of pl…	K17286	STOM	------	------	COG0330	O:Posttranslational modification, protein turnover, chaperones)	sp|P54116|STOM_MOUSE;	Stomatin OS=Mus musculus OX=10090 GN=Stom PE=1 SV=3;	PF01145	Band_7	SPFH domain / Band 7 family
TRINITY_DN289_c0_g2		15.691	3.97187457481	8.29318780777E-16	9.55375235455E-13	yes	up	1.15	2.79	2.98	0.14	0.1	0.27	2.30666666667	0.17	------	------	------	------	------	------	------	------	sp|Q04568|GP4_PRRSL;	Glycoprotein 4 OS=Porcine reproductive and respiratory syndrome virus;	PF02497	Arteri_GP4	Arterivirus glycoprotein
TRINITY_DN2118_c0_g1		784.816	9.61621102906	4.79926316597E-15	4.1465633754E-12	yes	up	1.2	1.94	2.09	0	0	0	1.74333333333	0	------	------	------	------	------	------	------	------	sp|Q9YN02|RPOA_PRRS1;	Replicase polyprotein 1ab OS=Porcine reproductive and respiratory syndrome virus;	PF01443;PF13604	Viral_helicase1;AAA_30	Viral (Superfamily 1) RNA helicase;AAA domain
TRINITY_DN659_c0_g3	serine/threonine-protein phosphatase 2A activator isoform X4 [Arvicola amphibius])	0.295	-1.76358090531	1.57706145784E-14	1.09006487966E-11	yes	down	4.83	4.1	3.12	17.6	16.53	18.37	4.01666666667	17.5	GO:0032515;GO:0032516;GO:0043065;GO:0035308;GO:0007052;GO:0035307;GO:0043666;GO:0034704;GO:0005737;GO:0005654;GO:0005634;GO:1904949;GO:0000159;GO:0008160;GO:0003755;GO:0005524;GO:0042803;GO:0019211;GO:0019888;GO:0051721;GO:0004721;GO:0005102	BP:negative regulation of phosphoprotein phosphatase activity;BP:positive regulation of phosphoprotein phosphatase activity;BP:positive regulation of apoptotic process;BP:negative regulation of protein dephosphorylation;BP:mitotic spindle organization;BP:positive regulation of protein dephosphorylation;BP:regulation of phosphoprotein phosphatase activity;CC:calcium channel complex;CC:cytoplasm;CC…	K17605	PPP2R4, PTPA	map04931	Insulin resistance)	COG5057	T:Signal transduction mechanisms)	sp|P58389|PTPA_MOUSE;	Serine/threonine-protein phosphatase 2A activator OS=Mus musculus OX=10090 GN=Ptpa PE=1 SV=1;	PF03095	PTPA	Phosphotyrosyl phosphate activator (PTPA) protein
TRINITY_DN9761_c0_g1	aldehyde dehydrogenase 1A1 [Microtus fortis])	3.444	1.78428370183	1.23817791726E-12	7.13190480343E-10	yes	up	2.78	5.62	6.74	1.22	2.3	1.79	5.04666666667	1.77	GO:0007494;GO:0009410;GO:0001889;GO:0110095;GO:0009449;GO:0042572;GO:0042573;GO:0001523;GO:0048048;GO:0042905;GO:0032355;GO:0106373;GO:0043065;GO:0042904;GO:0014070;GO:0032526;GO:0036438;GO:0006915;GO:0045471;GO:0044849;GO:0006979;GO:0120163;GO:0030392;GO:0002138;GO:0001822;GO:0002072;GO:0006001;GO:0030424;GO:0045202;GO:0005737;GO:0005634;GO:0005829;GO:0043878;GO:0051287;GO:0016620;GO:0042802;GO:…	BP:midgut development;BP:response to xenobiotic stimulus;BP:liver development;BP:cellular detoxification of aldehyde;BP:gamma-aminobutyric acid biosynthetic process;BP:retinol metabolic process;BP:retinoic acid metabolic process;BP:retinoid metabolic process;BP:embryonic eye morphogenesis;BP:9-cis-retinoic acid metabolic process;BP:response to estradiol;BP:old GO;BP:positive regulation of apoptot…	K07249	ALDH1A	map00830	Retinol metabolism)	COG1012	C:Energy production and conversion)	sp|P24549|AL1A1_MOUSE;	Aldehyde dehydrogenase 1A1 OS=Mus musculus OX=10090 GN=Aldh1a1 PE=1 SV=5;	PF00171;PF05893	Aldedh;LuxC	Aldehyde dehydrogenase family;Acyl-CoA reductase (LuxC)
TRINITY_DN7628_c0_g1	2'-5'-oligoadenylate synthase-like protein isoform X1 [Microtus fortis])	0.257	-1.96169567797	2.48753979144E-12	1.22813393132E-9	yes	down	0.29	0.36	0.6	1.7	1.97	2.16	0.416666666667	1.94333333333	GO:0045087;GO:0051607;GO:0001730;GO:0003725	BP:innate immune response;BP:defense response to virus;MF:2'-5'-oligoadenylate synthetase activity;MF:double-stranded RNA binding;	K14608	OASL	------	------	COG5272	O:Posttranslational modification, protein turnover, chaperones)	sp|G3V645|OASL1_RAT;	2'-5'-oligoadenylate synthase-like protein 1 OS=Rattus norvegicus OX=10116 GN=Oasl PE=2 SV=1;	PF10421;PF00240;PF11976	OAS1_C;ubiquitin;Rad60-SLD	2'-5'-oligoadenylate synthetase 1, domain 2, C-terminus;Ubiquitin family;Ubiquitin-2 like Rad60 SUMO-like
TRINITY_DN113_c0_g1	interferon alpha-inducible protein 27-like protein 2B isoform X1 [Microtus oregoni])	19.959	4.31899408788	7.97799893013E-12	3.44649553782E-9	yes	up	0.82	0.82	0.7	0.03	0.05	0.07	0.78	0.05	GO:0016021	CC:integral component of membrane;	------	------	------	------	ENOG410Z2RX	U:Intracellular trafficking, secretion, and vesicular transport)	------	------	PF06140	Ifi-6-16	Interferon-induced 6-16 family
TRINITY_DN1654_c0_g1		435.847	8.76767649598	1.09073363007E-11	4.18841713946E-9	yes	up	0.43	1.4	1.65	0	0	0	1.16	0	------	------	------	------	------	------	------	------	sp|Q9YN02|RPOA_PRRS1;	Replicase polyprotein 1ab OS=Porcine reproductive and respiratory syndrome virus;	PF05579	Peptidase_S32	Equine arteritis virus serine endopeptidase S32
TRINITY_DN174_c0_g1		3.735	1.90115807323	5.78093981109E-11	1.99789279871E-8	yes	up	0.92	1.67	2.04	0.36	0.56	0.58	1.54333333333	0.5	------	------	------	------	------	------	------	------	------	------	------	------	------
TRINITY_DN659_c0_g1	carnitine O-acetyltransferase isoform X2 [Microtus oregoni])	0.322	-1.63568726483	1.79648157011E-10	5.64421846027E-8	yes	down	0.64	0.66	0.92	2.26	2.29	2.55	0.74	2.36666666667	GO:0016746	MF:transferase activity, transferring acyl groups;	K00624	E2.3.1.7	map04146	Peroxisome)	ENOG410XNZ9	S:Function unknown)	sp|P47934|CACP_MOUSE;	Carnitine O-acetyltransferase OS=Mus musculus OX=10090 GN=Crat PE=1 SV=3;	PF00755	Carn_acyltransf	Choline/Carnitine o-acyltransferase
TRINITY_DN889_c0_g1	hemoglobin, beta adult s chain [Mus musculus])	2.857	1.51453728287	2.80362870484E-9	7.11702729188E-7	yes	up	44.78	43.89	36.4	16.09	15.86	21.27	41.69	17.74	GO:0042744;GO:0010999;GO:0048821;GO:0015670;GO:0030097;GO:0015671;GO:0005615;GO:0005833;GO:0031838;GO:0043209;GO:0005344;GO:0019825;GO:0020037;GO:0030492;GO:0031722;GO:0031721;GO:0031720;GO:0043177;GO:0044877;GO:0046872;GO:0004601	BP:hydrogen peroxide catabolic process;BP:regulation of eIF2 alpha phosphorylation by heme;BP:erythrocyte development;BP:carbon dioxide transport;BP:hemopoiesis;BP:oxygen transport;CC:extracellular space;CC:hemoglobin complex;CC:haptoglobin-hemoglobin complex;CC:myelin sheath;MF:oxygen transporter activity;MF:oxygen binding;MF:heme binding;MF:hemoglobin binding;MF:hemoglobin beta binding;MF:hemog…	K13823	HBB	map05143;map05144	African trypanosomiasis);Malaria)	COG1018	C:Energy production and conversion)	sp|P02088|HBB1_MOUSE;	Hemoglobin subunit beta-1 OS=Mus musculus OX=10090 GN=Hbb-b1 PE=1 SV=2;	PF00042	Globin	Globin
TRINITY_DN185_c0_g1	mCG145843, partial [Mus musculus])	2.331	1.22068305724	2.88305503722E-9	7.11702729188E-7	yes	up	7.38	9.54	10.58	3.9	4.9	4.17	9.16666666667	4.32333333333	GO:0006357;GO:0005634;GO:0016021;GO:0000978;GO:0000981	BP:regulation of transcription from RNA polymerase II promoter;CC:nucleus;CC:integral component of membrane;MF:RNA polymerase II core promoter proximal region sequence-specific DNA binding;MF:RNA polymerase II transcription factor activity, sequence-specific DNA binding;	------	------	------	------	------	------	------	------	------	------	------
TRINITY_DN534_c0_g1		178.358	7.47863232518	4.27783438526E-9	9.85613042363E-7	yes	up	0.8	1.46	1.92	0.08	0	0	1.39333333333	0.0266666666667	------	------	------	------	------	------	------	------	sp|Q9YN02|RPOA_PRRS1;	Replicase polyprotein 1ab OS=Porcine reproductive and respiratory syndrome virus;	PF16749	Arteri_nsp7a	Arterivirus nonstructural protein 7 alpha
TRINITY_DN3709_c0_g1		172.301	7.42878597811	1.06094269939E-8	2.29163623068E-6	yes	up	0.42	1.22	1.37	0	0	0.02	1.00333333333	0.00666666666667	------	------	------	------	------	------	------	------	sp|Q9YN02|RPOA_PRRS1;	Replicase polyprotein 1ab OS=Porcine reproductive and respiratory syndrome virus;	------	------	------
TRINITY_DN684_c0_g1	solute carrier family 26 member 10 isoform X2 [Microtus oregoni])	2.915	1.54336953365	1.24808275289E-8	2.53727881999E-6	yes	up	2.64	2.86	3.02	1.01	1.23	1.46	2.84	1.23333333333	GO:0055085;GO:0016021;GO:0008271	BP:transmembrane transport;CC:integral component of membrane;MF:secondary active sulfate transmembrane transporter activity;	K14707	SLC26A10	------	------	COG0659	P:Inorganic ion transport and metabolism)	sp|Q5EBI0|S2610_MOUSE;	Solute carrier family 26 member 10 OS=Mus musculus OX=10090 GN=Slc26a10 PE=2 SV=2;	PF01740;PF13466	STAS;STAS_2	STAS domain;STAS domain
TRINITY_DN909_c0_g2		187.724	7.55247060227	1.95647257146E-8	3.7564273372E-6	yes	up	0.62	0.92	1.15	0	0	0	0.896666666667	0	------	------	------	------	------	------	------	------	------	------	------	------	------
TRINITY_DN1029_c0_g1		179.885	7.49093297511	6.47624058728E-8	1.11909437348E-5	yes	up	0.47	1.66	1.62	0	0	0	1.25	0	------	------	------	------	------	------	------	------	sp|Q9WJB2|RPOA_PRRSR;	Replicase polyprotein 1ab OS=Porcine reproductive and respiratory syndrome virus;	------	------	------
TRINITY_DN743_c0_g1	NADH dehydrogenase [ubiquinone] 1 alpha subcomplex assembly factor 8 [Microtus oregoni])	3.315	1.72907933472	1.03447454728E-7	1.70244954066E-5	yes	up	4.41	4.11	3.34	1.34	1.43	1.73	3.95333333333	1.5	GO:0032981;GO:0005739	BP:mitochondrial respiratory chain complex I assembly;CC:mitochondrion;	K24726	NDUFAF8	------	------	ENOG410Y78Q	S:Function unknown)	sp|A1L188|NDUF8_HUMAN;	NADH dehydrogenase [ubiquinone] 1 alpha subcomplex assembly factor 8 OS=Homo sapiens OX=9606 GN=NDUFAF8 PE=1 SV=1;	------	------	------
TRINITY_DN1205_c0_g1	hypothetical protein Cadr_000022161 [Camelus dromedarius])	0.434	-1.20457353729	1.50681253969E-7	2.26414962485E-5	yes	down	2.65	4.5	5.81	9.79	14.4	11.35	4.32	11.8466666667	------	------	------	------	------	------	ENOG410ZJ3Y	S:Function unknown)	sp|A1A4Q4|TMA7_BOVIN;	Translation machinery-associated protein 7 OS=Bos taurus OX=9913 GN=TMA7 PE=3 SV=1;	PF09072	TMA7	Translation machinery associated TMA7
TRINITY_DN1511_c0_g1	E3 ubiquitin-protein ligase RNF123 [Microtus fortis])	0.465	-1.10619842597	2.41221594765E-7	3.39264035729E-5	yes	down	0.55	0.63	0.57	1.57	1.6	1.53	0.583333333333	1.56666666667	GO:0051603;GO:0005737;GO:0005829;GO:0031965;GO:0046872;GO:0004842	BP:proteolysis involved in cellular protein catabolic process;CC:cytoplasm;CC:cytosol;CC:nuclear membrane;MF:metal ion binding;MF:ubiquitin-protein transferase activity;	K12169	KPC1, RNF123	------	------	ENOG410XQ4V	S:Function unknown)	sp|Q5XPI3|RN123_MOUSE;	E3 ubiquitin-protein ligase RNF123 OS=Mus musculus OX=10090 GN=Rnf123 PE=1 SV=1;	PF00622;PF13920;PF13639	SPRY;zf-C3HC4_3;zf-RING_2	SPRY domain;Zinc finger, C3HC4 type (RING finger);Ring finger domain
TRINITY_DN3679_c0_g2		132.181	7.04637347636	9.2101874947E-7	0.000117890399932	yes	up	0.21	0.62	0.36	0	0	0	0.396666666667	0	------	------	------	------	------	------	------	------	------	------	PF14756	Pdase_C33_assoc	Peptidase_C33-associated domain
TRINITY_DN368_c1_g2	protein-arginine deiminase type-4 [Microtus fortis])	0.471	-1.08722166121	2.78451176329E-6	0.000326200390306	yes	down	0.61	0.84	0.69	1.9	1.97	1.79	0.713333333333	1.88666666667	GO:0005737;GO:0005509;GO:0004668	CC:cytoplasm;MF:calcium ion binding;MF:protein-arginine deiminase activity;	K24669	PADI4, PAD4	------	------	ENOG410ZKF3	S:Function unknown)	sp|Q9Z183|PADI4_MOUSE;	Protein-arginine deiminase type-4 OS=Mus musculus OX=10090 GN=Padi4 PE=1 SV=3;	PF03068;PF08527;PF08526	PAD;PAD_M;PAD_N	Protein-arginine deiminase (PAD);Protein-arginine deiminase (PAD) middle domain;Protein-arginine deiminase (PAD) N-terminal domain
TRINITY_DN843_c0_g1	U2 small nuclear ribonucleoprotein A' isoform X1 [Rattus norvegicus])	4.657	2.21944304431	2.8316006103E-6	0.000326200390306	yes	up	3.71	2.17	1.28	0.65	0.67	0.55	2.38666666667	0.623333333333	GO:0000398;GO:0007283;GO:0016607;GO:0016604;GO:0005634;GO:0071007;GO:0071005;GO:0005654;GO:0005686;GO:0071013;GO:0005681;GO:0030620	BP:mRNA splicing, via spliceosome;BP:spermatogenesis;CC:nuclear speck;CC:nuclear body;CC:nucleus;CC:U2-type catalytic step 2 spliceosome;CC:U2-type precatalytic spliceosome;CC:nucleoplasm;CC:U2 snRNP;CC:catalytic step 2 spliceosome;CC:spliceosomal complex;MF:U2 snRNA binding;	K11092	SNRPA1	map03040	Spliceosome)	COG4886	S:Function unknown)	sp|P57784|RU2A_MOUSE;	U2 small nuclear ribonucleoprotein A' OS=Mus musculus OX=10090 GN=Snrpa1 PE=1 SV=2;	PF14580	LRR_9	Leucine-rich repeat
TRINITY_DN735_c0_g1	endophilin-B2 isoform X4 [Microtus ochrogaster])	2.992	1.58121665664	4.91710562018E-6	0.000519113184887	yes	up	1.1	0.93	1.08	0.44	0.55	0.32	1.03666666667	0.436666666667	GO:0061024;GO:0005737;GO:0005829;GO:0016020;GO:0005654;GO:0042802	BP:membrane organization;CC:cytoplasm;CC:cytosol;CC:membrane;CC:nucleoplasm;MF:identical protein binding;	K21269	SH3GLB2	map04144	Endocytosis)	ENOG410XPA6	S:Function unknown)	sp|Q8R3V5|SHLB2_MOUSE;	Endophilin-B2 OS=Mus musculus OX=10090 GN=Sh3glb2 PE=1 SV=2;	PF03114;PF14604;PF07653;PF10455;PF00018	BAR;SH3_9;SH3_2;BAR_2;SH3_1	BAR domain;Variant SH3 domain;Variant SH3 domain;Bin/amphiphysin/Rvs domain for vesicular trafficking;SH3 domain
TRINITY_DN7602_c0_g1		108.873	6.76649929311	8.21066999574E-6	0.000810745014437	yes	up	1.7	0.77	0.63	0	0	0	1.03333333333	0	------	------	------	------	------	------	------	------	sp|Q9WJB2|RPOA_PRRSR;	Replicase polyprotein 1ab OS=Porcine reproductive and respiratory syndrome virus;	PF00680	RdRP_1	Viral RNA-dependent RNA polymerase
TRINITY_DN8062_c0_g1	centromere protein J-like [Microtus fortis])	10.629	3.40996768579	9.2205639686E-6	0.000885174140986	yes	up	0.16	0.53	0.54	0.04	0.05	0.04	0.41	0.0433333333333	------	------	------	------	------	------	ENOG41113H1	S:Function unknown)	sp|Q569L8|CENPJ_MOUSE;	Centromere protein J OS=Mus musculus OX=10090 GN=Cenpj PE=2 SV=2;	PF07202	Tcp10_C	T-complex protein 10 C-terminus
TRINITY_DN1384_c0_g1		100.359	6.64902088372	1.02570965481E-5	0.000932855938686	yes	up	0.18	0.49	0.78	0	0	0	0.483333333333	0	------	------	------	------	------	------	------	------	sp|Q9YN02|RPOA_PRRS1;	Replicase polyprotein 1ab OS=Porcine reproductive and respiratory syndrome virus;	------	------	------
TRINITY_DN1991_c0_g1	small integral membrane protein 11 [Microtus fortis])	9.720	3.28099805015	3.1145873976E-5	0.00244636682866	yes	up	1.12	1.02	1.46	0.16	0.1	0.21	1.2	0.156666666667	GO:0016021	CC:integral component of membrane;	------	------	------	------	ENOG410Z6JA	S:Function unknown)	sp|Q99J19|SIM11_MOUSE;	Small integral membrane protein 11 OS=Mus musculus OX=10090 GN=Smim11 PE=1 SV=1;	PF14981	FAM165	FAM165 family
TRINITY_DN8476_c0_g1	calmodulin-3 [Vicugna pacos])	2.005	1.00395124197	3.22852836196E-5	0.00247950978199	yes	up	5.51	5.25	4.99	3.46	3.34	3.05	5.25	3.28333333333	GO:1990456;GO:0000086;GO:0051000;GO:0051412;GO:0043388;GO:0051343;GO:0032516;GO:1900242;GO:0002027;GO:0098901;GO:0032465;GO:1901842;GO:0016240;GO:0019722;GO:0060315;GO:0060316;GO:0051592;GO:0060314;GO:0055117;GO:0035307;GO:0090151;GO:0001975;GO:0005513;GO:0140056;GO:0010880;GO:0007190;GO:2000300;GO:0097225;GO:0030426;GO:0030017;GO:0034704;GO:0005876;GO:0005813;GO:0000922;GO:0005654;GO:0043005;GO:…	BP:mitochondrion-ER tethering;BP:G2/M transition of mitotic cell cycle;BP:positive regulation of nitric-oxide synthase activity;BP:response to corticosterone;BP:positive regulation of DNA binding;BP:positive regulation of cyclic-nucleotide phosphodiesterase activity;BP:positive regulation of phosphoprotein phosphatase activity;BP:regulation of synaptic vesicle endocytosis;BP:regulation of heart r…	K02183	CALM	map05214;map04114;map04750;map04015;map04014;map04270;map04371;map04022;map04070;map05012;map04921;map05010;map04922;map04925;map04924;map05133;map04728;map05034;map04740;map04745;map05031;map04720;map05152;map04261;map05200;map04024;map04020;map05418;map04970;map04971;map04744;map04713;map04910;map04912;map04722;map04915;map04916	Glioma);Oocyte meiosis);Inflammatory mediator regulation of TRP channels);Rap1 signaling pathway);Ras signaling pathway);Vascular smooth muscle contraction);Apelin signaling pathway);cGMP-PKG signaling pathway);Phosphatidylinositol signaling system);Parkinson's disease);Oxytocin signaling pathway);Alzheimer's disease);Glucagon signaling pathway);Aldosterone synthesis and secretion);Renin secretio…	COG5126;COG5126;COG5126	D:Cell cycle control, cell division, chromosome partitioning);T:Signal transduction mechanisms);Z:Cytoskeleton)	sp|P0DP23|CALM1_HUMAN;	Calmodulin-1 OS=Homo sapiens OX=9606 GN=CALM1 PE=1 SV=1;	PF00036;PF13499;PF13833;PF13405;PF13202;PF14658;PF12763;PF08976;PF08726	EF-hand_1;EF-hand_7;EF-hand_8;EF-hand_6;EF-hand_5;EF-hand_9;EF-hand_4;EF-hand_11;EFhand_Ca_insen	EF hand;EF-hand domain pair;EF-hand domain pair;EF-hand domain;EF hand;EF-hand domain;Cytoskeletal-regulatory complex EF hand;EF-hand domain;Ca2+ insensitive EF hand
TRINITY_DN3147_c0_g1	histone H2AX [Microtus fortis])	2.482	1.31135479818	4.63094165558E-5	0.00333427799201	yes	up	102.27	66.37	41.71	30.48	24.51	31.65	70.1166666667	28.88	GO:0071480;GO:0021987;GO:0000724;GO:0006281;GO:0006974;GO:0007283;GO:0000077;GO:0090398;GO:0000786;GO:0000781;GO:0000785;GO:0090734;GO:0001741;GO:0016607;GO:0005813;GO:0005634;GO:0005657;GO:0005694;GO:0000794;GO:0001673;GO:0035861;GO:0042393;GO:0019899;GO:0003677;GO:0030527;GO:0046982;GO:0003684	BP:cellular response to gamma radiation;BP:cerebral cortex development;BP:double-strand break repair via homologous recombination;BP:DNA repair;BP:cellular response to DNA damage stimulus;BP:spermatogenesis;BP:DNA damage checkpoint;BP:cellular senescence;CC:nucleosome;CC:chromosome, telomeric region;CC:chromatin;CC:site of DNA damage;CC:XY body;CC:nuclear speck;CC:centrosome;CC:nucleus;CC:replica…	K11251	H2A	map05034;map05322	Alcoholism);Systemic lupus erythematosus)	COG5262	B:Chromatin structure and dynamics)	sp|P16104|H2AX_HUMAN;	Histone H2AX OS=Homo sapiens OX=9606 GN=H2AX PE=1 SV=2;	PF16211;PF00125;PF00808	Histone_H2A_C;Histone;CBFD_NFYB_HMF	C-terminus of histone H2A;Core histone H2A/H2B/H3/H4;Histone-like transcription factor (CBF/NF-Y) and archaeal histone
TRINITY_DN171_c0_g1	cAMP-regulated phosphoprotein 19 isoform X1 [Mastomys coucha])	2.726	1.44691916476	6.08959604985E-5	0.0041265968526	yes	up	1.64	2.11	2.93	0.96	1.02	0.92	2.22666666667	0.966666666667	GO:0051301;GO:0007049;GO:0005737;GO:0004864	BP:cell division;BP:cell cycle;CC:cytoplasm;MF:protein phosphatase inhibitor activity;	------	------	------	------	ENOG4112586	S:Function unknown)	sp|P56212|ARP19_MOUSE;	cAMP-regulated phosphoprotein 19 OS=Mus musculus OX=10090 GN=Arpp19 PE=1 SV=2;	PF04667	Endosulfine	cAMP-regulated phosphoprotein/endosulfine conserved region
TRINITY_DN1298_c0_g1	cytochrome P450 2J3 isoform X1 [Microtus fortis])	87.565	6.45228384745	6.70291884096E-5	0.00445486298353	yes	up	0.03	0.14	0.33	0	0	0	0.166666666667	0	GO:0006690;GO:0043651;GO:0006805;GO:0006082;GO:0019373;GO:0005737;GO:0005789;GO:0016021;GO:0005783;GO:0043231;GO:0070330;GO:0016853;GO:0020037;GO:0008404;GO:0008405;GO:0008395;GO:0071614;GO:0005506;GO:0016712;GO:0008392	BP:icosanoid metabolic process;BP:linoleic acid metabolic process;BP:xenobiotic metabolic process;BP:organic acid metabolic process;BP:epoxygenase P450 pathway;CC:cytoplasm;CC:endoplasmic reticulum membrane;CC:integral component of membrane;CC:endoplasmic reticulum;CC:intracellular membrane-bounded organelle;MF:aromatase activity;MF:isomerase activity;MF:heme binding;MF:arachidonic acid 14,15-epo…	K07418	CYP2J	map04750;map00590;map00591;map04726;map04913	Inflammatory mediator regulation of TRP channels);Arachidonic acid metabolism);Linoleic acid metabolism);Serotonergic synapse);Ovarian steroidogenesis)	COG2124	Q:Secondary metabolites biosynthesis, transport and catabolism)	sp|P51590|CP2J3_RAT;	Cytochrome P450 2J3 OS=Rattus norvegicus OX=10116 GN=Cyp2j3 PE=2 SV=1;	PF00067	p450	Cytochrome P450
TRINITY_DN3427_c0_g1		2.366	1.24241019651	7.16345724074E-5	0.00467111475925	yes	up	3.98	4.47	3.41	2.01	1.95	2.25	3.95333333333	2.07	------	------	------	------	------	------	------	------	------	------	------	------	------
TRINITY_DN6819_c0_g1	tetraspanin-14 [Marmota monax])	0.311	-1.68680517239	7.38890465374E-5	0.00472889897839	yes	down	0.1	0.12	0.13	0.49	0.43	0.5	0.116666666667	0.473333333333	GO:0051604;GO:0045747;GO:0072659;GO:0016021;GO:0097197;GO:0009986;GO:0019899	BP:protein maturation;BP:positive regulation of Notch signaling pathway;BP:protein localization to plasma membrane;CC:integral component of membrane;CC:tetraspanin-enriched microdomain;CC:cell surface;MF:enzyme binding;	K17296	TSPAN14	------	------	ENOG4111IRY	S:Function unknown)	sp|Q8QZY6|TSN14_MOUSE;	Tetraspanin-14 OS=Mus musculus OX=10090 GN=Tspan14 PE=1 SV=1;	PF00335	Tetraspanin	Tetraspanin family
TRINITY_DN180_c0_g1	COP9 signalosome complex subunit 9, partial [Camelus dromedarius])	2.457	1.29718871697	8.28611508952E-5	0.00517163851795	yes	up	4.62	6.01	5.39	3.03	2.68	2.1	5.34	2.60333333333	GO:0008284;GO:0051220;GO:0034644;GO:2000435;GO:0005737;GO:0005634;GO:0005654;GO:0000785;GO:0008180	BP:positive regulation of cell proliferation;BP:cytoplasmic sequestering of protein;BP:cellular response to UV;BP:negative regulation of protein neddylation;CC:cytoplasm;CC:nucleus;CC:nucleoplasm;CC:chromatin;CC:COP9 signalosome;	------	------	------	------	ENOG410XYIZ	S:Function unknown)	sp|Q3U898|CSN9_MOUSE;	COP9 signalosome complex subunit 9 OS=Mus musculus OX=10090 GN=Cops9 PE=1 SV=1;	PF15004	MYEOV2	Myeloma-overexpressed-like
TRINITY_DN35_c2_g1	mitochondrial import inner membrane translocase subunit TIM16 [Arvicola amphibius])	2.163	1.11331113235	8.70966222423E-5	0.00528080572753	yes	up	6.89	7.24	7.23	3.36	3.63	5.06	7.12	4.01666666667	GO:2001234;GO:0032780;GO:0090201;GO:0043066;GO:0030150;GO:0001503;GO:1902511;GO:0071897;GO:0005737;GO:0032991;GO:0001405;GO:0005739;GO:0005743;GO:0031314;GO:0005744;GO:0005759	BP:negative regulation of apoptotic signaling pathway;BP:negative regulation of ATPase activity;BP:negative regulation of release of cytochrome c from mitochondria;BP:negative regulation of apoptotic process;BP:protein import into mitochondrial matrix;BP:ossification;BP:negative regulation of apoptotic DNA fragmentation;BP:DNA biosynthetic process;CC:cytoplasm;CC:macromolecular complex;CC:presequ…	K17805	PAM16, TIM16	------	------	ENOG411286G	U:Intracellular trafficking, secretion, and vesicular transport)	sp|Q9CQV1|TIM16_MOUSE;	Mitochondrial import inner membrane translocase subunit TIM16 OS=Mus musculus OX=10090 GN=Pam16 PE=1 SV=1;	PF03656	Pam16	Pam16
TRINITY_DN832_c0_g2	C-type lectin domain family 1 member B isoform X1 [Microtus fortis])	0.486	-1.04149115072	0.000103074575865	0.00603772430828	yes	down	0.96	1.96	2.17	3.49	4.77	4.29	1.69666666667	4.18333333333	GO:0030220;GO:0007165;GO:0016021;GO:0005887;GO:0030246;GO:0004888	BP:platelet formation;BP:signal transduction;CC:integral component of membrane;CC:integral component of plasma membrane;MF:carbohydrate binding;MF:transmembrane signaling receptor activity;	K10070	CLEC1B	------	------	ENOG410XPJ1	S:Function unknown)	sp|Q9JL99|CLC1B_MOUSE;	C-type lectin domain family 1 member B OS=Mus musculus OX=10090 GN=Clec1b PE=1 SV=1;	PF00059;PF05473	Lectin_C;UL45	Lectin C-type domain;UL45 protein, carbohydrate-binding C-type lectin-like
TRINITY_DN336_c0_g1	probable bifunctional dTTP/UTP pyrophosphatase/methyltransferase protein [Microtus fortis])	3.019	1.59396192531	0.000113664993204	0.00633590671796	yes	up	2.53	2.2	1.68	1.12	0.52	1.02	2.13666666667	0.886666666667	GO:0032259;GO:0047429;GO:0008168	BP:methylation;MF:nucleoside-triphosphate diphosphatase activity;MF:methyltransferase activity;	K25435	ASMTL	map00240	Pyrimidine metabolism)	COG0424;ENOG410XS7T	D:Cell cycle control, cell division, chromosome partitioning);S:Function unknown)	sp|O95671|ASML_HUMAN;	Probable bifunctional dTTP/UTP pyrophosphatase/methyltransferase protein OS=Homo sapiens OX=9606 GN=ASMTL PE=1 SV=3;	PF02545	Maf	Maf-like protein
TRINITY_DN5928_c0_g1	mitotic-spindle organizing protein 2-like [Microtus ochrogaster])	2.719	1.44315799202	0.00014803340049	0.00812068939833	yes	up	4.7	2.72	3.5	1.26	1.74	1.55	3.64	1.51666666667	GO:0005737;GO:0005819;GO:0005815	CC:cytoplasm;CC:spindle;CC:microtubule organizing center;	K16574	MZT2A_B	------	------	ENOG410Y69K	S:Function unknown)	sp|Q9CQ25|MZT2_MOUSE;	Mitotic-spindle organizing protein 2 OS=Mus musculus OX=10090 GN=Mzt2 PE=1 SV=1;	PF12926	MOZART2	Mitotic-spindle organizing gamma-tubulin ring associated
TRINITY_DN124_c0_g1	protein S100-A6 isoform X1 [Mesocricetus auratus])	0.393	-1.34787153064	0.000199198495932	0.0105912307991	yes	down	3.15	1.79	3.57	9.47	7.52	8.74	2.83666666667	8.57666666667	GO:0005737;GO:0001726;GO:0005829;GO:0005635;GO:0005576;GO:0005886;GO:0048471;GO:0005634;GO:0031234;GO:0062023;GO:0046914;GO:0048306;GO:0008270;GO:0015075;GO:0005509;GO:0005523;GO:0044548;GO:0042803	CC:cytoplasm;CC:ruffle;CC:cytosol;CC:nuclear envelope;CC:extracellular region;CC:plasma membrane;CC:perinuclear region of cytoplasm;CC:nucleus;CC:extrinsic component of cytoplasmic side of plasma membrane;CC:collagen-containing extracellular matrix;MF:transition metal ion binding;MF:calcium-dependent protein binding;MF:zinc ion binding;MF:ion transmembrane transporter activity;MF:calcium ion bind…	K23764	S100A6	------	------	ENOG410Z6I6	S:Function unknown)	sp|P14069|S10A6_MOUSE;	Protein S100-A6 OS=Mus musculus OX=10090 GN=S100a6 PE=1 SV=3;	PF01023;PF13499;PF00036	S_100;EF-hand_7;EF-hand_1	S-100/ICaBP type calcium binding domain;EF-hand domain pair;EF hand
TRINITY_DN3640_c0_g1		63.749	5.99433899163	0.000203277959694	0.0106443731621	yes	up	0.6	0.95	0.91	0	0	0	0.82	0	------	------	------	------	------	------	------	------	sp|Q9YN02|RPOA_PRRS1;	Replicase polyprotein 1ab OS=Porcine reproductive and respiratory syndrome virus;	PF00680	RdRP_1	Viral RNA-dependent RNA polymerase
TRINITY_DN2360_c0_g1	transmembrane protein 238 [Microtus fortis])	15.280	3.93359844471	0.000221984488573	0.0114504237688	yes	up	2.9	0.3	0.15	0.13	0.16	0.03	1.11666666667	0.106666666667	GO:0016021	CC:integral component of membrane;	------	------	------	------	ENOG410YPH6	S:Function unknown)	sp|A9JSM3|TM238_MOUSE;	Transmembrane protein 238 OS=Mus musculus OX=10090 GN=Tmem238 PE=2 SV=1;	PF15125	TMEM238	TMEM238 protein family
TRINITY_DN318_c0_g1	Small nuclear ribonucleoprotein-associated protein N [Camelus dromedarius])	2.078	1.05519715278	0.000241250197734	0.0120834881647	yes	up	0.99	1.79	2.26	0.8	1.09	1.03	1.68	0.973333333333	GO:0009725;GO:0000398;GO:0005737;GO:0046540;GO:0071004;GO:0005634;GO:1990904;GO:0005682;GO:0005654;GO:0005687;GO:0005686;GO:0005685;GO:0071013;GO:0003723	BP:response to hormone;BP:mRNA splicing, via spliceosome;CC:cytoplasm;CC:U4/U6 x U5 tri-snRNP complex;CC:U2-type prespliceosome;CC:nucleus;CC:ribonucleoprotein complex;CC:U5 snRNP;CC:nucleoplasm;CC:U4 snRNP;CC:U2 snRNP;CC:U1 snRNP;CC:catalytic step 2 spliceosome;MF:RNA binding;	K11100	SNRPN, SMN	------	------	COG1958	K:Transcription)	sp|P63162|RSMN_HUMAN;	Small nuclear ribonucleoprotein-associated protein N OS=Homo sapiens OX=9606 GN=SNRPN PE=1 SV=1;	PF01423	LSM	LSM domain
TRINITY_DN416_c5_g1		61.492	5.94231617028	0.00035322637503	0.0169548660014	yes	up	0.38	1.4	1.3	0	0	0	1.02666666667	0	------	------	------	------	------	------	------	------	sp|Q9YN02|RPOA_PRRS1;	Replicase polyprotein 1ab OS=Porcine reproductive and respiratory syndrome virus;	------	------	------
TRINITY_DN2784_c0_g1	platelet glycoprotein IX isoform X2 [Myodes glareolus])	0.450	-1.15064241328	0.000400886460777	0.0187224811952	yes	down	0.86	0.98	1.18	2.4	3.83	2.05	1.00666666667	2.76	GO:0016021	CC:integral component of membrane;	K06263	GP9, CD42a	map04640;map04611;map04512	Hematopoietic cell lineage);Platelet activation);ECM-receptor interaction)	COG4886	S:Function unknown)	sp|O88186|GPIX_MOUSE;	Platelet glycoprotein IX OS=Mus musculus OX=10090 GN=Gp9 PE=1 SV=1;	PF01462;PF13855	LRRNT;LRR_8	Leucine rich repeat N-terminal domain;Leucine rich repeat
TRINITY_DN3971_c0_g1	transcription factor jun-D [Onychomys torridus])	2.512	1.32907697343	0.000443093720577	0.0204177586442	yes	up	4.47	2.71	2.04	1.89	1.32	1.58	3.07333333333	1.59666666667	GO:0009416;GO:0032496;GO:0014070;GO:0000122;GO:0009612;GO:0071456;GO:0045944;GO:0045669;GO:0042127;GO:0007623;GO:0006366;GO:0071277;GO:0007568;GO:0043434;GO:0051726;GO:0006355;GO:0006357;GO:0043032;GO:0002076;GO:0035976;GO:0090575;GO:0005634;GO:0005654;GO:0032991;GO:0017053;GO:0032993;GO:0005667;GO:0019899;GO:0003677;GO:0043565;GO:1990837;GO:0003690;GO:0000981;GO:0016922;GO:0001221;GO:0003700;GO:…	BP:response to light stimulus;BP:response to lipopolysaccharide;BP:response to organic cyclic compound;BP:negative regulation of transcription from RNA polymerase II promoter;BP:response to mechanical stimulus;BP:cellular response to hypoxia;BP:positive regulation of transcription from RNA polymerase II promoter;BP:positive regulation of osteoblast differentiation;BP:regulation of cell proliferat…	K04449	JUND	map04657;map04010;map04380	IL-17 signaling pathway);MAPK signaling pathway);Osteoclast differentiation)	ENOG410XRWH	K:Transcription)	sp|P52909|JUND_RAT;	Transcription factor JunD OS=Rattus norvegicus OX=10116 GN=Jund PE=1 SV=1;	PF03957;PF00170;PF03131;PF07716	Jun;bZIP_1;bZIP_Maf;bZIP_2	Jun-like transcription factor;bZIP transcription factor;bZIP Maf transcription factor;Basic region leucine zipper
TRINITY_DN759_c0_g1	ubiquilin-1 isoform X1 [Microtus fortis])	3.147	1.65375213423	0.00048169350127	0.021904378163	yes	up	0.3	0.55	0.44	0.1	0.29	0.13	0.43	0.173333333333	GO:0030433;GO:0016236;GO:1901340;GO:0000045;GO:0097352;GO:0035973;GO:0031398;GO:0071456;GO:0031396;GO:0016241;GO:1902175;GO:0006914;GO:1903071;GO:0034140;GO:0006511;GO:0034976;GO:0005783;GO:0016235;GO:0005737;GO:0031410;GO:0005634;GO:0016020;GO:0005776;GO:0005654;GO:0048471;GO:0005886;GO:0000502;GO:0032991;GO:0005829;GO:0031593;GO:0019215;GO:0019900;GO:0019904;GO:0042802;GO:0005102	BP:ER-associated ubiquitin-dependent protein catabolic process;BP:macroautophagy;BP:negative regulation of store-operated calcium channel activity;BP:autophagosome assembly;BP:autophagosome maturation;BP:aggrephagy;BP:positive regulation of protein ubiquitination;BP:cellular response to hypoxia;BP:regulation of protein ubiquitination;BP:regulation of macroautophagy;BP:regulation of oxidative stre…	K04523	UBQLN, DSK2	map04141;map05014	Protein processing in endoplasmic reticulum);Amyotrophic lateral sclerosis (ALS))	COG5272	O:Posttranslational modification, protein turnover, chaperones)	sp|Q8R317|UBQL1_MOUSE;	Ubiquilin-1 OS=Mus musculus OX=10090 GN=Ubqln1 PE=1 SV=1;	PF00240;PF17830;PF00627;PF11976	ubiquitin;STI1;UBA;Rad60-SLD	Ubiquitin family;STI1 domain;UBA/TS-N domain;Ubiquitin-2 like Rad60 SUMO-like
TRINITY_DN732_c0_g1	guanine nucleotide binding protein, beta 1, isoform CRA_a, partial [Mus musculus])	2.538	1.3439708799	0.000573910334488	0.0254286425127	yes	up	0.55	1.53	2.1	0.45	0.95	0.54	1.39333333333	0.646666666667	GO:0060041;GO:0050909;GO:0071456;GO:0007186;GO:0008283;GO:0010659;GO:0007200;GO:0007204;GO:0007165;GO:0005886;GO:0030425;GO:0005737;GO:0042622;GO:0005834;GO:0044297;GO:0001750;GO:0001917;GO:0030159;GO:0051020;GO:0044877;GO:0030507;GO:0003924;GO:0047391	BP:retina development in camera-type eye;BP:sensory perception of taste;BP:cellular response to hypoxia;BP:G-protein coupled receptor signaling pathway;BP:cell proliferation;BP:cardiac muscle cell apoptotic process;BP:phospholipase C-activating G-protein coupled receptor signaling pathway;BP:positive regulation of cytosolic calcium ion concentration;BP:signal transduction;CC:plasma membrane;CC:de…	K04536	GNB1	map04726;map05034;map05200;map04014;map04728;map04725;map04740;map04713;map04151;map04371;map04727;map04062;map04724;map04723;map04744;map05032	Serotonergic synapse);Alcoholism);Pathways in cancer);Ras signaling pathway);Dopaminergic synapse);Cholinergic synapse);Olfactory transduction);Circadian entrainment);PI3K-Akt signaling pathway);Apelin signaling pathway);GABAergic synapse);Chemokine signaling pathway);Glutamatergic synapse);Retrograde endocannabinoid signaling);Phototransduction);Morphine addiction)	ENOG410XQUX	S:Function unknown)	sp|P62871|GBB1_BOVIN;	Guanine nucleotide-binding protein;	PF00400;PF12894;PF20426;PF17005	WD40;ANAPC4_WD40;NBCH_WD40;WD40_like	WD domain, G-beta repeat;Anaphase-promoting complex subunit 4 WD40 domain;Neurobeachin beta propeller domain;WD40-like domain
TRINITY_DN6590_c0_g3	ras association domain-containing protein 5 isoform X2 [Microtus fortis])	2.798	1.48418924955	0.000792932654416	0.0338317932551	yes	up	0.33	0.48	0.42	0.15	0.19	0.21	0.41	0.183333333333	GO:1900180;GO:0006915;GO:0050672;GO:0007165;GO:0031398;GO:0046651;GO:0042981;GO:0005737;GO:0005874;GO:0005634;GO:0031267;GO:0046872;GO:0042802	BP:regulation of protein localization to nucleus;BP:apoptotic process;BP:negative regulation of lymphocyte proliferation;BP:signal transduction;BP:positive regulation of protein ubiquitination;BP:lymphocyte proliferation;BP:regulation of apoptotic process;CC:cytoplasm;CC:microtubule;CC:nucleus;MF:small GTPase binding;MF:metal ion binding;MF:identical protein binding;	K08015	RASSF5, RAPL	map05200;map04015;map04014;map04670;map05223	Pathways in cancer);Rap1 signaling pathway);Ras signaling pathway);Leukocyte transendothelial migration);Non-small cell lung cancer)	ENOG410YG03	S:Function unknown)	sp|O35141|RASF5_RAT;	Ras association domain-containing protein 5 OS=Rattus norvegicus OX=10116 GN=Rassf5 PE=1 SV=1;	PF16517;PF00788	Nore1-SARAH;RA	Novel Ras effector 1 C-terminal SARAH (Sav/Rassf/Hpo) domain;Ras association (RalGDS/AF-6) domain
TRINITY_DN787_c0_g1	interferon regulatory factor 7 isoform X1 [Microtus fortis])	0.410	-1.28461852493	0.00083099119188	0.0350232385261	yes	down	0.14	0.25	0.33	0.64	0.74	0.6	0.24	0.66	------	------	K09447	IRF7	map05164;map05162;map05160;map05161;map05168;map05169;map04622;map04623;map04620;map04621;map05203	Influenza A);Measles);Hepatitis C);Hepatitis B);Herpes simplex infection);Epstein-Barr virus infection);RIG-I-like receptor signaling pathway);Cytosolic DNA-sensing pathway);Toll-like receptor signaling pathway);NOD-like receptor signaling pathway);Viral carcinogenesis)	ENOG4111G85	K:Transcription)	sp|P70434|IRF7_MOUSE;	Interferon regulatory factor 7 OS=Mus musculus OX=10090 GN=Irf7 PE=1 SV=1;	PF10401;PF00605	IRF-3;IRF	Interferon-regulatory factor 3;Interferon regulatory factor transcription factor
TRINITY_DN9905_c0_g1	coiled-coil domain-containing protein 167 [Microtus fortis])	2.106	1.07475998212	0.000908113886688	0.0363773840593	yes	up	6.1	6.4	5.64	4.31	3.14	3	6.04666666667	3.48333333333	GO:0016021	CC:integral component of membrane;	------	------	------	------	ENOG410Y5E9	S:Function unknown)	sp|Q9D162|CC167_MOUSE;	Coiled-coil domain-containing protein 167 OS=Mus musculus OX=10090 GN=Ccdc167 PE=1 SV=2;	PF15188	CCDC-167	Coiled-coil domain-containing protein 167
TRINITY_DN71_c1_g1	hypothetical protein I79_016958 [Cricetulus griseus])	2.728	1.44792018928	0.00119184391255	0.0440019080627	yes	up	0.74	0.78	1.3	0.39	0.36	0.49	0.94	0.413333333333	GO:0046475;GO:0016055;GO:0016021;GO:0030246;GO:0047389	BP:glycerophospholipid catabolic process;BP:Wnt signaling pathway;CC:integral component of membrane;MF:carbohydrate binding;MF:glycerophosphocholine phosphodiesterase activity;	------	------	------	------	------	------	------	------	------	------	------
TRINITY_DN513_c0_g1		0.026	-5.28575676973	0.00122788686773	0.0442039272381	yes	down	0	0	0	0.39	0.68	0.71	0	0.593333333333	------	------	------	------	------	------	------	------	------	------	------	------	------
