# Supplementary material for: Time-course whole blood transcriptome profiling provides new insights into Microtus fortis natural resistance mechanism to Schistosoma japonicum
Source: Heliyon. 2024 Sep 26;10(19):e38067. doi: 10.1016/j.heliyon.2024.e38067 (PMC11471165; doi:10.1016/j.heliyon.2024.e38067)
Supplement: Multimedia component 2 [file mmc2.csv]

Gene_id	NR description	FC(Dpi7/Control)	Log2FC(Dpi7/Control)	Pvalue	Padjust	Significant	Regulate	Mf7_1	Mf7_2	Mf7_3	Mf0_1	Mf0_2	Mf0_3	Dpi7	Control	GO_id	GO_term	KO_id	KO_name	Pathway_id	Pathway_definition	EggNOG_id	EggNOG_Functional Categories	Swiss-Prot_hit-name	Swiss-Prot_description	Pfam_id	Domain	Domain description
TRINITY_DN4270_c0_g1	protein FAM83E [Microtus fortis])	0.191	-2.39126294294	5.18207533222E-43	1.41885222596E-39	yes	down	6.49	6.61	7.68	32.78	32.39	32.75	6.92666666667	32.64	GO:0019901	MF:protein kinase binding;	K23930	FAM83	------	------	ENOG4110FKM	S:Function unknown)	sp|Q80XS7|FA83E_MOUSE;	Protein FAM83E OS=Mus musculus OX=10090 GN=Fam83e PE=2 SV=2;	------	------	------
TRINITY_DN113_c0_g1	interferon alpha-inducible protein 27-like protein 2B isoform X1 [Microtus oregoni])	89.684	6.48677937888	3.21346021423E-39	4.39922703329E-36	yes	up	5.29	4.07	5.56	0.03	0.05	0.07	4.97333333333	0.05	GO:0016021	CC:integral component of membrane;	------	------	------	------	ENOG410Z2RX	U:Intracellular trafficking, secretion, and vesicular transport)	------	------	PF06140	Ifi-6-16	Interferon-induced 6-16 family
TRINITY_DN6536_c0_g1	stomatin [Microtus fortis])	0.298	-1.74545624821	2.54016053337E-31	2.31831984679E-28	yes	down	6.76	4.4	5.27	12.57	15.71	15.54	5.47666666667	14.6066666667	GO:0044829;GO:0090314;GO:0034765;GO:0048524;GO:1901585;GO:0005737;GO:0045121;GO:0005783;GO:0042470;GO:0005856;GO:0005739;GO:0005886;GO:0005887;GO:0048471;GO:0070063;GO:0042802;GO:0042803	BP:positive regulation by host of viral genome replication;BP:positive regulation of protein targeting to membrane;BP:regulation of ion transmembrane transport;BP:positive regulation of viral process;BP:regulation of acid-sensing ion channel activity;CC:cytoplasm;CC:membrane raft;CC:endoplasmic reticulum;CC:melanosome;CC:cytoskeleton;CC:mitochondrion;CC:plasma membrane;CC:integral component of pl…	K17286	STOM	------	------	COG0330	O:Posttranslational modification, protein turnover, chaperones)	sp|P54116|STOM_MOUSE;	Stomatin OS=Mus musculus OX=10090 GN=Stom PE=1 SV=3;	PF01145	Band_7	SPFH domain / Band 7 family
TRINITY_DN1336_c0_g1		7530.002	12.8784346082	3.12474000113E-27	2.13888453078E-24	yes	up	96.21	53.92	56.95	0	0	0	69.0266666667	0	------	------	------	------	------	------	------	------	------	------	------	------	------
TRINITY_DN0_c0_g1	class I histocompatibility antigen, Non-RT1.A alpha-1 chain-like isoform X1 [Microtus ochrogaster])	0.322	-1.63536227396	4.17345499748E-27	2.28538395662E-24	yes	down	38.07	36.52	40.35	108.21	107.19	108.45	38.3133333333	107.95	GO:0016021	CC:integral component of membrane;	K06751	MHC1	map05166;map05203;map05320;map05332;map05330;map05168;map05169;map04514;map04940;map05416;map04145;map04144;map04612	HTLV-I infection);Viral carcinogenesis);Autoimmune thyroid disease);Graft-versus-host disease);Allograft rejection);Herpes simplex infection);Epstein-Barr virus infection);Cell adhesion molecules (CAMs));Type I diabetes mellitus);Viral myocarditis);Phagosome);Endocytosis);Antigen processing and presentation)	ENOG41117CA	U:Intracellular trafficking, secretion, and vesicular transport)	sp|P16391|HA12_RAT;	RT1 class I histocompatibility antigen, AA alpha chain OS=Rattus norvegicus OX=10116 PE=1 SV=2;	PF00129;PF07654;PF13927;PF08205;PF00047	MHC_I;C1-set;Ig_3;C2-set_2;ig	Class I Histocompatibility antigen, domains alpha 1 and 2;Immunoglobulin C1-set domain;Immunoglobulin domain;CD80-like C2-set immunoglobulin domain;Immunoglobulin domain
TRINITY_DN659_c0_g1	carnitine O-acetyltransferase isoform X2 [Microtus oregoni])	0.168	-2.57179695034	2.39566033506E-26	1.09321966623E-23	yes	down	0.53	0.31	0.49	2.26	2.29	2.55	0.443333333333	2.36666666667	GO:0016746	MF:transferase activity, transferring acyl groups;	K00624	E2.3.1.7	map04146	Peroxisome)	ENOG410XNZ9	S:Function unknown)	sp|P47934|CACP_MOUSE;	Carnitine O-acetyltransferase OS=Mus musculus OX=10090 GN=Crat PE=1 SV=3;	PF00755	Carn_acyltransf	Choline/Carnitine o-acyltransferase
TRINITY_DN553_c0_g1	inhibitor of carbonic anhydrase [Microtus fortis])	0.332	-1.59056825597	7.23874370985E-24	2.8313828968E-21	yes	down	6.45	5.78	6.68	15.53	16.39	17.33	6.30333333333	16.4166666667	------	------	K14736	TF	map04978;map04216;map04066	Mineral absorption);Ferroptosis);HIF-1 signaling pathway)	ENOG410XQ36	O:Posttranslational modification, protein turnover, chaperones)	sp|Q9DBD0|ICA_MOUSE;	Inhibitor of carbonic anhydrase OS=Mus musculus OX=10090 GN=Ica PE=1 SV=1;	PF00405;PF12974	Transferrin;Phosphonate-bd	Transferrin;ABC transporter, phosphonate, periplasmic substrate-binding protein
TRINITY_DN554_c0_g2	Cdc2l1 protein, partial [Mus musculus])	0.227	-2.13855322086	1.65299731652E-22	5.65738331579E-20	yes	down	1.33	1.71	1.56	6.3	6.02	6.15	1.53333333333	6.15666666667	GO:0006468;GO:0004674;GO:0005524	BP:protein phosphorylation;MF:protein serine/threonine kinase activity;MF:ATP binding;	K08818	CDC2L	------	------	ENOG410XQ50	T:Signal transduction mechanisms)	sp|P24788|CD11B_MOUSE;	Cyclin-dependent kinase 11B OS=Mus musculus OX=10090 GN=Cdk11b PE=1 SV=2;	PF00069;PF07714	Pkinase;PK_Tyr_Ser-Thr	Protein kinase domain;Protein tyrosine and serine/threonine kinase
TRINITY_DN199_c0_g1	uncharacterized protein LOC125417154 isoform X1 [Myodes glareolus])	0.159	-2.65009481095	1.75059883829E-21	5.32571068806E-19	yes	down	0.61	0.83	0.93	4.32	4.93	4.24	0.79	4.49666666667	------	------	------	------	------	------	------	------	------	------	------	------	------
TRINITY_DN659_c0_g3	serine/threonine-protein phosphatase 2A activator isoform X4 [Arvicola amphibius])	0.322	-1.63430255529	5.43210495778E-20	1.48731033744E-17	yes	down	5.67	4.79	5.46	17.6	16.53	18.37	5.30666666667	17.5	GO:0032515;GO:0032516;GO:0043065;GO:0035308;GO:0007052;GO:0035307;GO:0043666;GO:0034704;GO:0005737;GO:0005654;GO:0005634;GO:1904949;GO:0000159;GO:0008160;GO:0003755;GO:0005524;GO:0042803;GO:0019211;GO:0019888;GO:0051721;GO:0004721;GO:0005102	BP:negative regulation of phosphoprotein phosphatase activity;BP:positive regulation of phosphoprotein phosphatase activity;BP:positive regulation of apoptotic process;BP:negative regulation of protein dephosphorylation;BP:mitotic spindle organization;BP:positive regulation of protein dephosphorylation;BP:regulation of phosphoprotein phosphatase activity;CC:calcium channel complex;CC:cytoplasm;CC…	K17605	PPP2R4, PTPA	map04931	Insulin resistance)	COG5057	T:Signal transduction mechanisms)	sp|P58389|PTPA_MOUSE;	Serine/threonine-protein phosphatase 2A activator OS=Mus musculus OX=10090 GN=Ptpa PE=1 SV=1;	PF03095	PTPA	Phosphotyrosyl phosphate activator (PTPA) protein
TRINITY_DN10542_c0_g1	bifunctional methylenetetrahydrofolate dehydrogenase/cyclohydrolase, mitochondrial isoform X1 [Microtus fortis])	0.272	-1.87854332165	1.81293019213E-19	4.51254806006E-17	yes	down	0.99	0.73	0.79	2.43	2.95	2.8	0.836666666667	2.72666666667	GO:0006730;GO:0046653;GO:0005739;GO:0004487;GO:0000287;GO:0004477;GO:0004488;GO:0042301	BP:one-carbon metabolic process;BP:tetrahydrofolate metabolic process;CC:mitochondrion;MF:methylenetetrahydrofolate dehydrogenas;MF:magnesium ion binding;MF:methenyltetrahydrofolate cyclohydrolase activity;MF:methylenetetrahydrofolate dehydrogenas;MF:phosphate ion binding;	K13403	MTHFD2	map00670	One carbon pool by folate)	COG0190	H:Coenzyme transport and metabolism)	sp|P18155|MTDC_MOUSE;	Bifunctional methylenetetrahydrofolate dehydrogenase/cyclohydrolase, mitochondrial OS=Mus musculus OX=10090 GN=Mthfd2 PE=1 SV=1;	PF02882;PF00763	THF_DHG_CYH_C;THF_DHG_CYH	Tetrahydrofolate dehydrogenase/cyclohydrolase, NAD(P)-binding domain;Tetrahydrofolate dehydrogenase/cyclohydrolase, catalytic domain
TRINITY_DN495_c0_g1	cell division cycle-associated protein 3 isoform X1 [Microtus fortis])	0.367	-1.44511264442	2.09915053984E-19	4.78956181506E-17	yes	down	5.49	4.23	5.28	11.78	12.18	12.25	5	12.07	GO:0007166;GO:0051301;GO:0006955;GO:0016020	BP:cell surface receptor signaling pathway;BP:cell division;BP:immune response;CC:membrane;	------	------	------	------	ENOG410Y54T	D:Cell cycle control, cell division, chromosome partitioning)	sp|Q99M54|CDCA3_MOUSE;	Cell division cycle-associated protein 3 OS=Mus musculus OX=10090 GN=Cdca3 PE=1 SV=2;	------	------	------
TRINITY_DN2670_c0_g1		0.140	-2.83223294305	1.8730188195E-17	3.94486579061E-15	yes	down	1.12	0.54	0.79	4.61	5.64	4.25	0.816666666667	4.83333333333	------	------	------	------	------	------	------	------	------	------	------	------	------
TRINITY_DN286_c0_g1	hexokinase-1 isoform X2 [Microtus fortis])	0.360	-1.47570235428	2.63442310193E-16	5.15217889506E-14	yes	down	1.96	1.09	1.2	3.09	3.88	3.36	1.41666666667	3.44333333333	GO:0019318;GO:0001678;GO:0006096;GO:0004396;GO:0005524;GO:0005536	BP:hexose metabolic process;BP:cellular glucose homeostasis;BP:glycolytic process;MF:hexokinase activity;MF:ATP binding;MF:glucose binding;	K00844	HK	map00520;map00051;map00524;map00052;map00010;map00500;map05131;map04930;map04973;map04910;map05230;map04066	Amino sugar and nucleotide sugar metabolism);Fructose and mannose metabolism);Neomycin, kanamycin and gentamicin biosynthesis);Galactose metabolism);Glycolysis / Gluconeogenesis);Starch and sucrose metabolism);Shigellosis);Type II diabetes mellitus);Carbohydrate digestion and absorption);Insulin signaling pathway);Central carbon metabolism in cancer);HIF-1 signaling pathway)	COG5026	G:Carbohydrate transport and metabolism)	sp|P05708|HXK1_RAT;	Hexokinase-1 OS=Rattus norvegicus OX=10116 GN=Hk1 PE=1 SV=4;	PF03727;PF00349	Hexokinase_2;Hexokinase_1	Hexokinase;Hexokinase
TRINITY_DN1486_c0_g1	DDB1- and CUL4-associated factor 12 isoform X2 [Myodes glareolus])	0.464	-1.1086670993	6.43402140877E-16	1.17442337448E-13	yes	down	27.05	17.56	19.34	36.81	42.96	41.85	21.3166666667	40.54	------	------	K11803	DCAF12	------	------	ENOG410XTH6	S:Function unknown)	sp|Q8BGZ3|DCA12_MOUSE;	DDB1- and CUL4-associated factor 12 OS=Mus musculus OX=10090 GN=Dcaf12 PE=2 SV=1;	------	------	------
TRINITY_DN5019_c0_g1	nodal modulator 1 isoform X2 [Microtus fortis])	0.397	-1.3343631582	1.60567907626E-15	2.74771831926E-13	yes	down	1.82	1.25	1.41	2.71	4.1	3.26	1.49333333333	3.35666666667	GO:0030246	MF:carbohydrate binding;	------	------	------	------	ENOG410XTI0	S:Function unknown)	sp|Q6GQT9|NOMO1_MOUSE;	Nodal modulator 1 OS=Mus musculus OX=10090 GN=Nomo1 PE=1 SV=1;	PF13620;PF17210;PF17802;PF13715;PF09430	CarboxypepD_reg;SdrD_B;SpaA;CarbopepD_reg_2;EMC7_beta-sandw	Carboxypeptidase regulatory-like domain;SdrD B-like domain;Prealbumin-like fold domain;CarboxypepD_reg-like domain;ER membrane protein complex subunit 7, beta-sandwich domain
TRINITY_DN6312_c0_g1	beta-2-microglobulin [Microtus fortis])	0.450	-1.15280110785	4.06376034212E-14	6.54504459808E-12	yes	down	24.73	13.94	18.37	32.15	43.18	36.06	19.0133333333	37.13	GO:0051289;GO:0006955;GO:0050680;GO:0007611;GO:0009410;GO:0055072;GO:2000978;GO:0048260;GO:0002726;GO:0007608;GO:0002474;GO:0032092;GO:0019886;GO:0045646;GO:0050768;GO:0071316;GO:0046686;GO:0019885;GO:0033077;GO:0042026;GO:0050870;GO:0010977;GO:0002481;GO:1904434;GO:1990000;GO:2000774;GO:0034756;GO:0071281;GO:0071283;GO:0002503;GO:0001913;GO:1900122;GO:1900121;GO:0002237;GO:0001916;GO:0006826;GO:…	BP:protein homotetramerization;BP:immune response;BP:negative regulation of epithelial cell proliferation;BP:learning or memory;BP:response to xenobiotic stimulus;BP:iron ion homeostasis;BP:negative regulation of forebrain neuron differentiation;BP:positive regulation of receptor-mediated endocytosis;BP:positive regulation of T cell cytokine production;BP:sensory perception of smell;BP:antigen pr…	K08055	B2M	map05166;map05168;map05169;map04612	HTLV-I infection);Herpes simplex infection);Epstein-Barr virus infection);Antigen processing and presentation)	ENOG410YTDG	O:Posttranslational modification, protein turnover, chaperones)	sp|Q9WV24|B2MG_CRIGR;	Beta-2-microglobulin OS=Cricetulus griseus OX=10029 GN=B2M PE=3 SV=1;	PF07654	C1-set	Immunoglobulin C1-set domain
TRINITY_DN1760_c0_g1	nicotinamide N-methyltransferase isoform X2 [Microtus fortis])	4.398	2.13690261593	2.71424606366E-13	4.12866984573E-11	yes	up	6.76	3.33	3.83	0.82	1.25	0.66	4.64	0.91	------	------	------	------	------	------	------	------	------	------	------	------	------
TRINITY_DN341_c0_g1	LOW QUALITY PROTEIN: cystatin-9-like [Microtus fortis])	0.002	-8.97680124257	3.00121474471E-13	4.32490840579E-11	yes	down	0	0	0	2.82	2.95	3.04	0	2.93666666667	GO:0019730;GO:0005576;GO:0005615;GO:0004869	BP:antimicrobial humoral response;CC:extracellular region;CC:extracellular space;MF:cysteine-type endopeptidase inhibitor activity;	K13905	CST9	------	------	ENOG4111DUC	S:Function unknown)	sp|Q9Z0H6|CST9_MOUSE;	Cystatin-9 OS=Mus musculus OX=10090 GN=Cst9 PE=2 SV=1;	------	------	------
TRINITY_DN1916_c0_g1	catalase isoform X1 [Cricetulus griseus])	0.281	-1.83047434503	4.08835356492E-13	5.59695603038E-11	yes	down	7.51	3.25	3.51	9.1	22.35	13.13	4.75666666667	14.86	GO:0061692;GO:0020027;GO:0009060;GO:0009650;GO:0043066;GO:0006641;GO:0014068;GO:0006979;GO:0008203;GO:0051092;GO:0032088;GO:0051781;GO:0042744;GO:0005778;GO:0062151;GO:0000268;GO:0019899;GO:0050661;GO:0046872;GO:0042803;GO:0004046;GO:0020037;GO:0004096	BP:cellular detoxification of hydrogen peroxide;BP:hemoglobin metabolic process;BP:aerobic respiration;BP:UV protection;BP:negative regulation of apoptotic process;BP:triglyceride metabolic process;BP:positive regulation of phosphatidylinositol 3-kinase signaling;BP:response to oxidative stress;BP:cholesterol metabolic process;BP:positive regulation of NF-kappaB transcription factor activity;BP:n…	K03781	katE, CAT, catB, srpA	map00630;map04068;map05014;map04146;map04213;map04212;map04211;map00380	Glyoxylate and dicarboxylate metabolism);FoxO signaling pathway);Amyotrophic lateral sclerosis (ALS));Peroxisome);Longevity regulating pathway - multiple species);Longevity regulating pathway - worm);Longevity regulating pathway);Tryptophan metabolism)	COG0753	P:Inorganic ion transport and metabolism)	sp|P24270|CATA_MOUSE;	Catalase OS=Mus musculus OX=10090 GN=Cat PE=1 SV=4;	PF00199;PF06628	Catalase;Catalase-rel	Catalase;Catalase-related immune-responsive
TRINITY_DN97_c0_g2	adiponectin receptor protein 1 isoform X1 [Oryx dammah])	0.487	-1.0371059645	4.95258762018E-13	6.45723090669E-11	yes	down	61.05	35.22	44.12	75.95	93.51	83.35	46.7966666667	84.27	GO:0016021	CC:integral component of membrane;	K07297	ADIPOR	map04920;map04211;map04932;map04152	Adipocytokine signaling pathway);Longevity regulating pathway);Non-alcoholic fatty liver disease (NAFLD));AMPK signaling pathway)	COG1272	S:Function unknown)	sp|Q91VH1|PAQR1_MOUSE;	Adiponectin receptor protein 1 OS=Mus musculus OX=10090 GN=Adipor1 PE=1 SV=1;	PF03006	HlyIII	Haemolysin-III related
TRINITY_DN2869_c0_g1	progressive ankylosis protein homolog [Macaca nemestrina])	0.174	-2.52392111483	5.55192126127E-13	6.9096183697E-11	yes	down	0.25	0.08	0.15	0.49	1.12	0.78	0.16	0.796666666667	GO:0071529;GO:0071344;GO:0010467;GO:0030505;GO:0055062;GO:0055074;GO:0110148;GO:0030500;GO:1904383;GO:0030282;GO:0016021;GO:0005886;GO:0005576;GO:0005887;GO:0005315;GO:0015114;GO:0030504	BP:cementum mineralization;BP:diphosphate metabolic process;BP:gene expression;BP:inorganic diphosphate transport;BP:phosphate ion homeostasis;BP:calcium ion homeostasis;BP:biomineralization;BP:regulation of bone mineralization;BP:response to sodium phosphate;BP:bone mineralization;CC:integral component of membrane;CC:plasma membrane;CC:extracellular region;CC:integral component of plasma membran…	K22734	ANKH, SLC62A1	------	------	ENOG410ZCHM	U:Intracellular trafficking, secretion, and vesicular transport)	sp|Q9JHZ2|ANKH_MOUSE;	Progressive ankylosis protein OS=Mus musculus OX=10090 GN=Ankh PE=2 SV=1;	PF07260	ANKH	Progressive ankylosis protein (ANKH)
TRINITY_DN4962_c0_g1	tRNA (guanine(37)-N1)-methyltransferase [Microtus ochrogaster])	468.551	8.87206300596	7.23014835109E-13	8.60702008056E-11	yes	up	4.91	3.25	4.02	0	0	0	4.06	0	GO:0009019	MF:tRN;	------	------	------	------	------	------	------	------	------	------	------
TRINITY_DN1351_c0_g1	deoxyuridine 5'-triphosphate nucleotidohydrolase, mitochondrial [Microtus fortis])	0.379	-1.39866457918	3.11462627517E-12	3.55326947559E-10	yes	down	6.93	5.23	6.62	15.12	12.02	16.18	6.26	14.44	GO:0006226;GO:0006231;GO:0001889;GO:0014070;GO:0046081;GO:0043254;GO:0005737;GO:0005829;GO:0005739;GO:0005654;GO:0005634;GO:0030547;GO:0004170;GO:0000287;GO:0042975;GO:0032556;GO:0042802	BP:dUMP biosynthetic process;BP:dTMP biosynthetic process;BP:liver development;BP:response to organic cyclic compound;BP:dUTP catabolic process;BP:regulation of protein complex assembly;CC:cytoplasm;CC:cytosol;CC:mitochondrion;CC:nucleoplasm;CC:nucleus;MF:receptor inhibitor activity;MF:dUTP diphosphatase activity;MF:magnesium ion binding;MF:peroxisome proliferator activated receptor binding;MF:py…	K01520	dut, DUT	map00240;map00983	Pyrimidine metabolism);Drug metabolism - other enzymes)	COG0756	F:Nucleotide transport and metabolism)	sp|Q9CQ43|DUT_MOUSE;	Deoxyuridine 5'-triphosphate nucleotidohydrolase OS=Mus musculus OX=10090 GN=Dut PE=1 SV=1;	PF00692	dUTPase	dUTPase
TRINITY_DN22_c0_g1	growth hormone-inducible transmembrane protein [Microtus ochrogaster])	0.360	-1.47457017074	3.37294196518E-12	3.69404604026E-10	yes	down	11.94	4.94	6.37	13.99	23.21	18.38	7.75	18.5266666667	GO:0006915;GO:0090201;GO:0007007;GO:0016020;GO:0016021;GO:0005739;GO:0031305	BP:apoptotic process;BP:negative regulation of release of cytochrome c from mitochondria;BP:inner mitochondrial membrane organization;CC:membrane;CC:integral component of membrane;CC:mitochondrion;CC:integral component of mitochondrial inner membrane;	K21890	GHITM, DERP2, TMBIM5	------	------	ENOG410XPHY	S:Function unknown)	sp|Q91VC9|GHITM_MOUSE;	Growth hormone-inducible transmembrane protein OS=Mus musculus OX=10090 GN=Ghitm PE=1 SV=1;	PF01027	Bax1-I	Inhibitor of apoptosis-promoting Bax1
TRINITY_DN138_c0_g1	ubiquitin-associated domain-containing protein 1 isoform X2 [Microtus fortis])	0.416	-1.26466838627	8.17261132536E-12	8.28763326253E-10	yes	down	2.93	2.6	2.95	5.08	7.32	6.91	2.82666666667	6.43666666667	GO:0016567;GO:0005737;GO:0005829;GO:0005886;GO:0005794	BP:protein ubiquitination;CC:cytoplasm;CC:cytosol;CC:plasma membrane;CC:Golgi apparatus;	K12174	KPC2, UBAC1	------	------	ENOG410Y2UN	O:Posttranslational modification, protein turnover, chaperones)	sp|Q8VDI7|UBAC1_MOUSE;	Ubiquitin-associated domain-containing protein 1 OS=Mus musculus OX=10090 GN=Ubac1 PE=1 SV=2;	PF00627	UBA	UBA/TS-N domain
TRINITY_DN787_c0_g1	interferon regulatory factor 7 isoform X1 [Microtus fortis])	3.137	1.64916855482	8.63790304817E-12	8.44663519496E-10	yes	up	2.28	2.16	2.46	0.64	0.74	0.6	2.3	0.66	------	------	K09447	IRF7	map05164;map05162;map05160;map05161;map05168;map05169;map04622;map04623;map04620;map04621;map05203	Influenza A);Measles);Hepatitis C);Hepatitis B);Herpes simplex infection);Epstein-Barr virus infection);RIG-I-like receptor signaling pathway);Cytosolic DNA-sensing pathway);Toll-like receptor signaling pathway);NOD-like receptor signaling pathway);Viral carcinogenesis)	ENOG4111G85	K:Transcription)	sp|P70434|IRF7_MOUSE;	Interferon regulatory factor 7 OS=Mus musculus OX=10090 GN=Irf7 PE=1 SV=1;	PF10401;PF00605	IRF-3;IRF	Interferon-regulatory factor 3;Interferon regulatory factor transcription factor
TRINITY_DN1284_c0_g1	uncharacterized protein LOC125389993 isoform X1 [Myodes glareolus])	2.398	1.26199195718	9.33418868789E-12	8.81276159567E-10	yes	up	15.04	9.46	11.6	4.27	4.57	4.26	12.0333333333	4.36666666667	------	------	------	------	------	------	------	------	------	------	------	------	------
TRINITY_DN231_c0_g3	bax inhibitor 1 isoform X1 [Carlito syrichta])	0.499	-1.00324045958	1.49929249722E-11	1.32421382497E-9	yes	down	7.58	6.19	7.83	12.01	13.85	12.89	7.2	12.9166666667	GO:1903298;GO:0032091;GO:1902065;GO:0006914;GO:1990441;GO:0043066;GO:1902236;GO:0002638;GO:0006986;GO:0032469;GO:0033119;GO:0010523;GO:0036483;GO:0034620;GO:0005789;GO:0031966;GO:0016021;GO:0031625;GO:0060698	BP:negative regulation of hypoxia-induced intrinsic apoptotic signaling pathway;BP:negative regulation of protein binding;BP:response to L-glutamate;BP:autophagy;BP:negative regulation of transcription from RNA polymerase II promoter in response to endoplasmic reticulum stress;BP:negative regulation of apoptotic process;BP:negative regulation of endoplasmic reticulum stress-induced intrinsic apop…	K21889	TMBIM6, BI1, TEGT	map05130	Pathogenic Escherichia coli infection)	ENOG4111GCT	S:Function unknown)	sp|Q9D2C7|BI1_MOUSE;	Bax inhibitor 1 OS=Mus musculus OX=10090 GN=Tmbim6 PE=1 SV=1;	PF01027	Bax1-I	Inhibitor of apoptosis-promoting Bax1
TRINITY_DN47_c0_g4	protein CREG1 isoform X1 [Microtus oregoni])	0.495	-1.01319101238	1.82518435066E-11	1.56167336004E-9	yes	down	18.1	17	17.38	31.31	31.49	31.99	17.4933333333	31.5966666667	GO:0006355;GO:0005615;GO:0005667	BP:regulation of transcription, DNA-templated;CC:extracellular space;CC:transcription factor complex;	K25476	CREG	------	------	ENOG4111WS9	S:Function unknown)	sp|O75629|CREG1_HUMAN;	Protein CREG1 OS=Homo sapiens OX=9606 GN=CREG1 PE=1 SV=1;	PF13883	Pyrid_oxidase_2	Pyridoxamine 5'-phosphate oxidase
TRINITY_DN227_c0_g1	H-2 class II histocompatibility antigen, A-S beta chain [Microtus ochrogaster])	2.116	1.08157198341	2.77120780827E-11	2.29926272092E-9	yes	up	14.98	11.86	13.84	6.03	6.27	5.35	13.56	5.88333333333	GO:0002504;GO:0019882;GO:0002250;GO:0006955;GO:0016021;GO:0042613	BP:antigen processing and presentation of peptide or polysaccharide antigen via MHC class II;BP:antigen processing and presentation;BP:adaptive immune response;BP:immune response;CC:integral component of membrane;CC:MHC class II protein complex;	K06752	MHC2	map05140;map04514;map05164;map05145;map05310;map05332;map04659;map04658;map05168;map05169;map04940;map04145;map04640;map05152;map05150;map05320;map05321;map05322;map05323;map05416;map05330;map04672;map04612;map05166	Leishmaniasis);Cell adhesion molecules (CAMs));Influenza A);Toxoplasmosis);Asthma);Graft-versus-host disease);Th17 cell differentiation);Th1 and Th2 cell differentiation);Herpes simplex infection);Epstein-Barr virus infection);Type I diabetes mellitus);Phagosome);Hematopoietic cell lineage);Tuberculosis);Staphylococcus aureus infection);Autoimmune thyroid disease);Inflammatory bowel disease (IBD)…	ENOG410YI0S	U:Intracellular trafficking, secretion, and vesicular transport)	sp|P29826|HB2B_RAT;	Rano class II histocompatibility antigen, B-1 beta chain OS=Rattus norvegicus OX=10116 GN=RT1-Bb PE=1 SV=1;	PF00969;PF07654;PF13927;PF08205	MHC_II_beta;C1-set;Ig_3;C2-set_2	Class II histocompatibility antigen, beta domain;Immunoglobulin C1-set domain;Immunoglobulin domain;CD80-like C2-set immunoglobulin domain
TRINITY_DN4_c0_g2	hypothetical protein EI555_005518, partial [Monodon monoceros])	0.317	-1.65689227029	3.15450576908E-11	2.53425570139E-9	yes	down	2.84	1.82	1.95	5.05	10	3.73	2.20333333333	6.26	GO:0000184;GO:0070934;GO:0045070;GO:1900152;GO:1900153;GO:2000767;GO:0008380;GO:2000623;GO:0060213;GO:0031047;GO:0006397;GO:0045202;GO:0005737;GO:0030027;GO:0071013;GO:0031252;GO:0010494;GO:0106002;GO:1990904;GO:0005681;GO:0008022;GO:0008143;GO:0003730;GO:0008266;GO:0003723	BP:nuclear-transcribed mRNA catabolic process, nonsense-mediated decay;BP:CRD-mediated mRNA stabilization;BP:positive regulation of viral genome replication;BP:negative regulation of nuclear-transcribed mRNA catabolic process, deadenylation-dependent decay;BP:positive regulation of nuclear-transcribed mRNA catabolic process, deadenylation-dependent decay;BP:positive regulation of cytoplasmic tran…	K13126	PABPC	map03018;map03015	RNA degradation);mRNA surveillance pathway)	ENOG410XR5X	S:Function unknown)	sp|P61286|PABP1_BOVIN;	Polyadenylate-binding protein 1 OS=Bos taurus OX=9913 GN=PABPC1 PE=2 SV=1;	PF00076;PF00658	RRM_1;PABP	RNA recognition motif. (a.k.a. RRM, RBD, or RNP domain);Poly-adenylate binding protein, unique domain
TRINITY_DN5411_c0_g1		3.211	1.68291072634	3.40656205861E-11	2.53425570139E-9	yes	up	3.07	3.19	3.61	0.95	0.85	0.96	3.29	0.92	------	------	------	------	------	------	------	------	------	------	------	------	------
TRINITY_DN10490_c0_g1	retinol dehydrogenase 12 [Microtus fortis])	0.086	-3.54360486867	3.41536558016E-11	2.53425570139E-9	yes	down	0.12	0.04	0.04	0.54	0.6	0.78	0.0666666666667	0.64	GO:0007601;GO:0110095;GO:0001917;GO:0052650;GO:0004745	BP:visual perception;BP:cellular detoxification of aldehyde;CC:photoreceptor inner segment;MF:NADP-retinol dehydrogenase activity;MF:retinol dehydrogenase activity;	K11153	RDH12	map00830	Retinol metabolism)	COG1028	S:Function unknown)	sp|Q8BYK4|RDH12_MOUSE;	Retinol dehydrogenase 12 OS=Mus musculus OX=10090 GN=Rdh12 PE=2 SV=1;	PF00106;PF13561;PF08659;PF01370	adh_short;adh_short_C2;KR;Epimerase	short chain dehydrogenase;Enoyl-(Acyl carrier protein) reductase;KR domain;NAD dependent epimerase/dehydratase family
TRINITY_DN259_c0_g1	apoptosis-stimulating of p53 protein 1 isoform X1 [Microtus ochrogaster])	0.287	-1.80028006652	3.46265415158E-11	2.53425570139E-9	yes	down	0.84	0.41	0.45	1.59	2.02	2.75	0.566666666667	2.12	------	------	K17554	PPP1R13B, ASPP1	------	------	------	------	------	------	------	------	------
TRINITY_DN692_c0_g1	DNA damage-binding protein 1 isoform X1 [Microtus ochrogaster])	0.311	-1.68653267516	3.51722851179E-11	2.53425570139E-9	yes	down	0.48	0.27	0.31	0.7	1.35	0.95	0.353333333333	1	GO:0035518;GO:2000242;GO:0070914;GO:1901990;GO:0045732;GO:0043161;GO:0019076;GO:0045070;GO:0043066;GO:0045722;GO:0006281;GO:0035234;GO:0006915;GO:0042752;GO:0046726;GO:0051702;GO:0051093;GO:0016055;GO:0016567;GO:0005737;GO:0005634;GO:0005654;GO:0031464;GO:0031465;GO:0044877;GO:0003676;GO:0071987;GO:0030674;GO:0097602;GO:0003684	BP:histone H2A monoubiquitination;BP:negative regulation of reproductive process;BP:UV-damage excision repair;BP:regulation of mitotic cell cycle phase transition;BP:positive regulation of protein catabolic process;BP:proteasome-mediated ubiquitin-dependent protein catabolic process;BP:viral release from host cell;BP:positive regulation of viral genome replication;BP:negative regulation of apopto…	K10610	DDB1	map05203;map03420;map04120;map05161	Viral carcinogenesis);Nucleotide excision repair);Ubiquitin mediated proteolysis);Hepatitis B)	ENOG410XPF6	L:Replication, recombination and repair)	sp|Q16531|DDB1_HUMAN;	DNA damage-binding protein 1 OS=Homo sapiens OX=9606 GN=DDB1 PE=1 SV=1;	PF10433;PF03178	MMS1_N;CPSF_A	Mono-functional DNA-alkylating methyl methanesulfonate N-term;CPSF A subunit region
TRINITY_DN9167_c0_g1	ornithine transcarbamylase, mitochondrial [Peromyscus maniculatus bairdii])	2.804	1.48745033706	6.09817113072E-11	4.28122886049E-9	yes	up	5.75	3.56	3.8	1.06	1.78	1.28	4.37	1.37333333333	GO:0007494;GO:0006593;GO:0006591;GO:0009410;GO:0001889;GO:0010043;GO:0032868;GO:0070781;GO:0055081;GO:0042450;GO:0000050;GO:0031667;GO:0097272;GO:0019240;GO:0005737;GO:0005739;GO:0005759;GO:0043231;GO:0005743;GO:0016597;GO:0005543;GO:0004585;GO:0042802;GO:0042301	BP:midgut development;BP:ornithine catabolic process;BP:ornithine metabolic process;BP:response to xenobiotic stimulus;BP:liver development;BP:response to zinc ion;BP:response to insulin;BP:response to biotin;BP:anion homeostasis;BP:arginine biosynthetic process via ornithine;BP:urea cycle;BP:response to nutrient levels;BP:ammonia homeostasis;BP:citrulline biosynthetic process;CC:cytoplasm;CC:mit…	K00611	OTC, argF, argI	map00220	Arginine biosynthesis)	COG0078	E:Amino acid transport and metabolism)	sp|P00481|OTC_RAT;	Ornithine transcarbamylase, mitochondrial OS=Rattus norvegicus OX=10116 GN=Otc PE=1 SV=1;	PF00185;PF02729	OTCace;OTCace_N	Aspartate/ornithine carbamoyltransferase, Asp/Orn binding domain;Aspartate/ornithine carbamoyltransferase, carbamoyl-P binding domain
TRINITY_DN3887_c0_g1	GTP cyclohydrolase 1 [Microtus fortis])	0.337	-1.56858935469	7.00373921551E-11	4.71841087979E-9	yes	down	0.76	0.4	0.49	1.28	1.39	1.57	0.55	1.41333333333	GO:0051066;GO:0014916;GO:0051000;GO:0008217;GO:0042311;GO:0032496;GO:0046654;GO:0048265;GO:0065003;GO:0050884;GO:0035998;GO:0042559;GO:0010460;GO:0006729;GO:0034612;GO:0034341;GO:0042416;GO:2000121;GO:0045776;GO:0005737;GO:0031410;GO:0005634;GO:0005654;GO:0031965;GO:0032991;GO:0005829;GO:0031369;GO:0003934;GO:0008270;GO:0030742;GO:0042802;GO:0042803;GO:0051019;GO:0005509;GO:0003924;GO:0044877;GO:…	BP:dihydrobiopterin metabolic process;BP:regulation of lung blood pressure;BP:positive regulation of nitric-oxide synthase activity;BP:regulation of blood pressure;BP:vasodilation;BP:response to lipopolysaccharide;BP:tetrahydrofolate biosynthetic process;BP:response to pain;BP:macromolecular complex assembly;BP:neuromuscular process controlling posture;BP:7,8-dihydroneopterin 3'-triphosphate bios…	K01495	GCH1, folE	map00790	Folate biosynthesis)	COG0302	H:Coenzyme transport and metabolism)	sp|P22288|GCH1_RAT;	GTP cyclohydrolase 1 OS=Rattus norvegicus OX=10116 GN=Gch1 PE=1 SV=1;	PF01227	GTP_cyclohydroI	GTP cyclohydrolase I
TRINITY_DN10972_c0_g1	hypothetical protein DBR06_SOUSAS610061, partial [Sousa chinensis])	0.465	-1.10529055029	7.06555318011E-11	4.71841087979E-9	yes	down	56.54	28.6	32.58	62.07	83.13	74.31	39.24	73.17	GO:0033157;GO:0046597;GO:0030111;GO:0042177;GO:0051224;GO:0050765;GO:0006783;GO:0009617;GO:2000642;GO:0022615;GO:0033572;GO:0010976;GO:0034499;GO:0032268;GO:0042541;GO:0010324;GO:0070676;GO:0032456;GO:0045335;GO:0030136;GO:0005737;GO:0032009;GO:0010008;GO:0005829;GO:0030904;GO:0031901;GO:0005769;GO:0070273;GO:0080025;GO:0010314;GO:0019903;GO:1901981;GO:0032266;GO:1905394	BP:regulation of intracellular protein transport;BP:negative regulation of viral entry into host cell;BP:regulation of Wnt signaling pathway;BP:negative regulation of protein catabolic process;BP:negative regulation of protein transport;BP:negative regulation of phagocytosis;BP:heme biosynthetic process;BP:response to bacterium;BP:negative regulation of early endosome to late endosome transport;B…	K17918	SNX3_12	map04144	Endocytosis)	COG5391	U:Intracellular trafficking, secretion, and vesicular transport)	sp|Q1RMH8|SNX3_BOVIN;	Sorting nexin-3 OS=Bos taurus OX=9913 GN=SNX3 PE=2 SV=3;	PF00787	PX	PX domain
TRINITY_DN1056_c0_g1	resistin-like gamma [Microtus fortis])	2.666	1.41488219137	1.14896995286E-10	7.46187461136E-9	yes	up	12.18	10.1	12.22	3.07	4.69	3.67	11.5	3.81	GO:0002408;GO:0005615;GO:0005179	BP:myeloid dendritic cell chemotaxis;CC:extracellular space;MF:hormone activity;	K13438	RETN	------	------	ENOG410ZE8R	S:Function unknown)	sp|Q8K426|RETNG_MOUSE;	Resistin-like gamma OS=Mus musculus OX=10090 GN=Retnlg PE=1 SV=1;	PF06954	Resistin	Resistin
TRINITY_DN8580_c0_g1	vesicle-associated membrane protein 8 [Cavia porcellus])	0.427	-1.2263692431	1.17187950434E-10	7.46187461136E-9	yes	down	6.33	5.32	5.93	11.7	12.98	11.71	5.86	12.13	GO:0046718;GO:0016192;GO:1903076;GO:1903595;GO:1903531;GO:0070254;GO:0016240;GO:0005829;GO:0016021;GO:0098594;GO:0031902;GO:0055037;GO:0005886;GO:0031201;GO:0048471;GO:0035577;GO:0019869	BP:viral entry into host cell;BP:vesicle-mediated transport;BP:regulation of protein localization to plasma membrane;BP:positive regulation of histamine secretion by mast cell;BP:negative regulation of secretion by cell;BP:mucus secretion;BP:autophagosome docking;CC:cytosol;CC:integral component of membrane;CC:mucin granule;CC:late endosome membrane;CC:recycling endosome;CC:plasma membrane;CC:SNA…	K08512	VAMP8	map04611;map04130;map04140	Platelet activation);SNARE interactions in vesicular transport);Autophagy - animal)	COG5143	U:Intracellular trafficking, secretion, and vesicular transport)	sp|O70404|VAMP8_MOUSE;	Vesicle-associated membrane protein 8 OS=Mus musculus OX=10090 GN=Vamp8 PE=1 SV=1;	PF00957	Synaptobrevin	Synaptobrevin
TRINITY_DN432_c0_g1	heme-binding protein 1 [Microtus oregoni])	0.267	-1.90751927123	1.30326505725E-10	8.10986301533E-9	yes	down	0.7	0.65	0.77	2.24	2.66	2.36	0.706666666667	2.42	GO:0042168;GO:0005737;GO:0005829;GO:0005739;GO:0110165;GO:0020037	BP:heme metabolic process;CC:cytoplasm;CC:cytosol;CC:mitochondrion;CC:cellular anatomical entity;MF:heme binding;	------	------	------	------	ENOG4111HGX	O:Posttranslational modification, protein turnover, chaperones)	sp|Q9R257|HEBP1_MOUSE;	Heme-binding protein 1 OS=Mus musculus OX=10090 GN=Hebp1 PE=1 SV=2;	PF04832	SOUL	SOUL heme-binding protein
TRINITY_DN1238_c0_g1	solute carrier family 2 (facilitated glucose transporter), member 1 variant, partial [Homo sapiens])	0.458	-1.12514693062	1.39733975615E-10	8.5020361163E-9	yes	down	1.35	1.17	1.16	2.41	2.32	2.44	1.22666666667	2.39	GO:0098708;GO:0071260;GO:0015911;GO:0046323;GO:0032868;GO:0001666;GO:1904659;GO:0021987;GO:0007417;GO:0019852;GO:1904016;GO:0071474;GO:0065003;GO:0150104;GO:0015749;GO:0042149;GO:0007565;GO:0070837;GO:0045494;GO:0045121;GO:0014704;GO:0005901;GO:0030018;GO:0070062;GO:0016021;GO:0016020;GO:0072562;GO:0098793;GO:0042383;GO:0016324;GO:0016323;GO:0005887;GO:0005886;GO:0001674;GO:0031982;GO:0042470;GO:…	BP:glucose import across plasma membrane;BP:cellular response to mechanical stimulus;BP:plasma membrane long-chain fatty acid transport;BP:glucose import;BP:response to insulin;BP:response to hypoxia;BP:glucose transmembrane transport;BP:cerebral cortex development;BP:central nervous system development;BP:L-ascorbic acid metabolic process;BP:response to Thyroglobulin triiodothyronine;BP:cellular …	K07299	SLC2A1, GLUT1	map05166;map04919;map05211;map05200;map04976;map04920;map04922;map04911;map05230;map04066;map04931	HTLV-I infection);Thyroid hormone signaling pathway);Renal cell carcinoma);Pathways in cancer);Bile secretion);Adipocytokine signaling pathway);Glucagon signaling pathway);Insulin secretion);Central carbon metabolism in cancer);HIF-1 signaling pathway);Insulin resistance)	COG0477	G:Carbohydrate transport and metabolism)	sp|P11166|GTR1_HUMAN;	Solute carrier family 2, facilitated glucose transporter member 1 OS=Homo sapiens OX=9606 GN=SLC2A1 PE=1 SV=2;	PF00083;PF07690	Sugar_tr;MFS_1	Sugar (and other) transporter;Major Facilitator Superfamily
TRINITY_DN466_c0_g1	(E3-independent) E2 ubiquitin-conjugating enzyme, partial [Microtus ochrogaster])	0.429	-1.21948426338	2.91655343251E-10	1.7359833257E-8	yes	down	5.36	3.35	3.26	5.97	11.59	7.39	3.99	8.31666666667	GO:0030513;GO:0070534;GO:0006513;GO:0043066;GO:0042147;GO:0005737;GO:0016604;GO:0005829;GO:0005654;GO:0005634;GO:0061630;GO:0004869;GO:0004842;GO:0061631;GO:0005524	BP:positive regulation of BMP signaling pathway;BP:protein K63-linked ubiquitination;BP:protein monoubiquitination;BP:negative regulation of apoptotic process;BP:retrograde transport, endosome to Golgi;CC:cytoplasm;CC:nuclear body;CC:cytosol;CC:nucleoplasm;CC:nucleus;MF:ubiquitin protein ligase activity;MF:cysteine-type endopeptidase inhibitor activity;MF:ubiquitin-protein transferase activity;MF…	K10581	UBE2O	map04120	Ubiquitin mediated proteolysis)	ENOG410XQ7W	O:Posttranslational modification, protein turnover, chaperones)	sp|Q6ZPJ3|UBE2O_MOUSE;	;	PF00179	UQ_con	Ubiquitin-conjugating enzyme
TRINITY_DN1792_c0_g4	kelch domain-containing protein 2 [Microtus ochrogaster])	0.394	-1.34275287787	3.91020766084E-10	2.27790395221E-8	yes	down	5.1	2.12	3.31	6.2	9	7.85	3.51	7.68333333333	GO:0043161;GO:0140627;GO:0016567;GO:0016604;GO:0031965;GO:0031462;GO:0005634;GO:1990756	BP:proteasome-mediated ubiquitin-dependent protein catabolic process;BP:old GO;BP:protein ubiquitination;CC:nuclear body;CC:nuclear membrane;CC:Cul2-RING ubiquitin ligase complex;CC:nucleus;MF:protein binding, bridging involved in substrate recognition for ubiquitination;	K25807	KLHDC2	------	------	ENOG410Y5WM	S:Function unknown)	sp|Q3KRE6|KLDC2_RAT;	Kelch domain-containing protein 2 OS=Rattus norvegicus OX=10116 GN=Klhdc2 PE=2 SV=1;	PF13418;PF13854;PF01344;PF13415;PF13964;PF07646	Kelch_4;Kelch_5;Kelch_1;Kelch_3;Kelch_6;Kelch_2	Galactose oxidase, central domain;Kelch motif;Kelch motif;Galactose oxidase, central domain;Kelch motif;Kelch motif
TRINITY_DN1997_c0_g1	ferrochelatase, mitochondrial [Microtus oregoni])	0.479	-1.06046601812	5.16779010479E-10	2.94779360561E-8	yes	down	9.09	4.61	5.96	10.17	13.79	11.92	6.55333333333	11.96	GO:0034379;GO:0006779;GO:0009410;GO:0055072;GO:0009416;GO:0045471;GO:0006783;GO:0010999;GO:0046685;GO:0046501;GO:0010468;GO:0042168;GO:0010288;GO:0030218;GO:0009589;GO:0051597;GO:0010038;GO:0008203;GO:0071549;GO:0070541;GO:0017085;GO:0046984;GO:0005739;GO:0005743;GO:0004325;GO:0005506;GO:0042803;GO:0020037;GO:0030350;GO:0046906;GO:0051537	BP:very-low-density lipoprotein particle assembly;BP:porphyrin-containing compound biosynthetic process;BP:response to xenobiotic stimulus;BP:iron ion homeostasis;BP:response to light stimulus;BP:response to ethanol;BP:heme biosynthetic process;BP:regulation of eIF2 alpha phosphorylation by heme;BP:response to arsenic-containing substance;BP:protoporphyrinogen IX metabolic process;BP:regulation o…	K01772	hemH, FECH	map00860	Porphyrin and chlorophyll metabolism)	COG0276	H:Coenzyme transport and metabolism)	sp|P22315|HEMH_MOUSE;	Ferrochelatase, mitochondrial OS=Mus musculus OX=10090 GN=Fech PE=1 SV=3;	PF00762	Ferrochelatase	Ferrochelatase
TRINITY_DN701_c0_g4	fizzy-related protein homolog [Microtus ochrogaster])	0.417	-1.26313021916	5.85468901553E-10	3.27145684174E-8	yes	down	1.75	2.04	2.15	4.22	4.33	4.41	1.98	4.32	GO:0008284;GO:0051603;GO:0040020;GO:0006281;GO:0070306;GO:0031145;GO:0016567;GO:1905786;GO:1904668;GO:0007095;GO:0045732;GO:2000773;GO:0051301;GO:0031965;GO:0005654;GO:0005680;GO:0097027;GO:1990757;GO:0010997	BP:positive regulation of cell proliferation;BP:proteolysis involved in cellular protein catabolic process;BP:regulation of meiotic nuclear division;BP:DNA repair;BP:lens fiber cell differentiation;BP:anaphase-promoting complex-dependent catabolic process;BP:protein ubiquitination;BP:positive regulation of anaphase-promoting complex-dependent catabolic process;BP:positive regulation of ubiquitin …	K03364	CDH1, FZR1	map04110;map04120;map04914	Cell cycle);Ubiquitin mediated proteolysis);Progesterone-mediated oocyte maturation)	ENOG410XQ8I	D:Cell cycle control, cell division, chromosome partitioning)	sp|Q9R1K5|FZR1_MOUSE;	Fizzy-related protein homolog OS=Mus musculus OX=10090 GN=Fzr1 PE=1 SV=1;	PF00400;PF12894	WD40;ANAPC4_WD40	WD domain, G-beta repeat;Anaphase-promoting complex subunit 4 WD40 domain
TRINITY_DN165_c0_g2	unnamed protein product, partial [Mus musculus])	0.482	-1.05415067839	7.22918251913E-10	3.95870034747E-8	yes	down	17.65	10.92	11.03	18.85	31.77	22.5	13.2	24.3733333333	GO:0005737;GO:0046872	CC:cytoplasm;MF:metal ion binding;	------	------	------	------	ENOG410XTFS	O:Posttranslational modification, protein turnover, chaperones)	sp|Q3UIW5|RNF10_MOUSE;	RING finger protein 10 OS=Mus musculus OX=10090 GN=Rnf10 PE=2 SV=2;	PF00097;PF13639;PF14634;PF13445;PF13920;PF13923	zf-C3HC4;zf-RING_2;zf-RING_5;zf-RING_UBOX;zf-C3HC4_3;zf-C3HC4_2	Zinc finger, C3HC4 type (RING finger);Ring finger domain;zinc-RING finger domain;RING-type zinc-finger;Zinc finger, C3HC4 type (RING finger);Zinc finger, C3HC4 type (RING finger)
TRINITY_DN20_c0_g1	selenocysteine-specific elongation factor isoform X1 [Cricetulus griseus])	0.338	-1.5633877261	8.2283555385E-10	4.41749754204E-8	yes	down	2.05	1.66	1.1	4.02	3.97	4.56	1.60333333333	4.18333333333	GO:0001514;GO:1990904;GO:0000049;GO:0035368;GO:0003924;GO:0043021;GO:0003746;GO:0005525	BP:selenocysteine incorporation;CC:ribonucleoprotein complex;MF:tRNA binding;MF:selenocysteine insertion sequence binding;MF:GTPase activity;MF:ribonucleoprotein complex binding;MF:translation elongation factor activity;MF:GTP binding;	K03833	selB, EEFSEC	------	------	COG3276	J:Translation, ribosomal structure and biogenesis)	sp|Q9JHW4|SELB_MOUSE;	Selenocysteine-specific elongation factor OS=Mus musculus OX=10090 GN=Eefsec PE=1 SV=2;	------	------	------
TRINITY_DN985_c0_g1	T-complex protein 11-like protein 2 [Microtus fortis])	0.422	-1.24329163832	1.2085218823E-9	6.24326964856E-8	yes	down	12.8	7.47	8.32	13.35	25.37	17.55	9.53	18.7566666667	------	------	K25628	TCP11	------	------	ENOG410ZDEH	S:Function unknown)	sp|Q8K1H7|T11L2_MOUSE;	T-complex protein 11-like protein 2 OS=Mus musculus OX=10090 GN=Tcp11l2 PE=1 SV=1;	PF05794	Tcp11	T-complex protein 11
TRINITY_DN449_c0_g1	ribonucleoside-diphosphate reductase subunit M2 [Microtus fortis])	0.413	-1.27541174674	1.43444063062E-9	7.27314527155E-8	yes	down	1.95	1.15	1.05	2.34	3.17	3.28	1.38333333333	2.93	GO:0009185;GO:1900087;GO:0001824;GO:0051290;GO:0009263;GO:0009265;GO:0005971;GO:0046872;GO:0008199;GO:0004748;GO:0016491;GO:0042803	BP:ribonucleoside diphosphate metabolic process;BP:positive regulation of G1/S transition of mitotic cell cycle;BP:blastocyst development;BP:protein heterotetramerization;BP:deoxyribonucleotide biosynthetic process;BP:2'-deoxyribonucleotide biosynthetic process;CC:ribonucleoside-diphosphate reductase complex;MF:metal ion binding;MF:ferric iron binding;MF:ribonucleoside-diphosphate reductase activ…	K10808	RRM2	map00480;map00983;map00230;map00240;map04115	Glutathione metabolism);Drug metabolism - other enzymes);Purine metabolism);Pyrimidine metabolism);p53 signaling pathway)	COG0208	F:Nucleotide transport and metabolism)	sp|Q4KLN6|RIR2_RAT;	Ribonucleoside-diphosphate reductase subunit M2 OS=Rattus norvegicus OX=10116 GN=Rrm2 PE=2 SV=1;	PF00268	Ribonuc_red_sm	Ribonucleotide reductase, small chain
TRINITY_DN2965_c0_g2	bolA-like protein 3 isoform X2 [Microtus ochrogaster])	0.468	-1.09571026038	1.99799448344E-9	9.83819471489E-8	yes	down	16.48	14.3	15.09	29.84	27.1	28.79	15.29	28.5766666667	GO:0106035;GO:0016604;GO:0005829;GO:0005739;GO:0005759;GO:1990229	BP:protein maturation by [4Fe-4S] cluster transfer;CC:nuclear body;CC:cytosol;CC:mitochondrion;CC:mitochondrial matrix;CC:iron-sulfur cluster assembly complex;	K22075	BOLA3	------	------	COG0271	T:Signal transduction mechanisms)	sp|Q8CEI1|BOLA3_MOUSE;	BolA-like protein 3 OS=Mus musculus OX=10090 GN=Bola3 PE=1 SV=1;	PF01722	BolA	BolA-like protein
TRINITY_DN384_c0_g1	lamin isoform X3 [Cricetulus griseus])	0.433	-1.20720505267	2.04812673027E-9	9.83819471489E-8	yes	down	1.25	1.16	1.07	2.54	2.2	2.43	1.16	2.39	GO:0055015;GO:2001237;GO:0090201;GO:0010628;GO:0072201;GO:1990683;GO:0071456;GO:1903243;GO:1900114;GO:0030334;GO:0006606;GO:0090398;GO:1900180;GO:0030951;GO:0031647;GO:0006998;GO:0016607;GO:0005638;GO:0005652;GO:0016363;GO:0031965;GO:0005882;GO:0035861	BP:ventricular cardiac muscle cell development;BP:negative regulation of extrinsic apoptotic signaling pathway;BP:negative regulation of release of cytochrome c from mitochondria;BP:positive regulation of gene expression;BP:negative regulation of mesenchymal cell proliferation;BP:DNA double-strand break attachment to nuclear envelope;BP:cellular response to hypoxia;BP:negative regulation of cardi…	K12641	LMNA	map05414;map04210;map05412;map05410	Dilated cardiomyopathy);Apoptosis);Arrhythmogenic right ventricular cardiomyopathy (ARVC));Hypertrophic cardiomyopathy (HCM))	ENOG410Y2H6	S:Function unknown)	sp|P48678|LMNA_MOUSE;	Prelamin-A/C OS=Mus musculus OX=10090 GN=Lmna PE=1 SV=2;	PF00038;PF00932;PF07926	Filament;LTD;TPR_MLP1_2	Intermediate filament protein;Lamin Tail Domain;TPR/MLP1/MLP2-like protein
TRINITY_DN1063_c0_g2	DNA polymerase epsilon subunit 3 [Arvicola amphibius])	0.284	-1.81433566777	2.56488836198E-9	1.21080419571E-7	yes	down	1.16	0.38	0.53	1.45	2.83	1.93	0.69	2.07	GO:0006974;GO:0006338;GO:0043966;GO:0006272;GO:0006334;GO:0006275;GO:0140672;GO:0006261;GO:0031507;GO:0008622;GO:0005721;GO:0008623;GO:0031490;GO:0003677;GO:0046982	BP:cellular response to DNA damage stimulus;BP:chromatin remodeling;BP:histone H3 acetylation;BP:leading strand elongation;BP:nucleosome assembly;BP:regulation of DNA replication;BP:old GO;BP:DNA-dependent DNA replication;BP:heterochromatin assembly;CC:epsilon DNA polymerase complex;CC:pericentric heterochromatin;CC:CHRAC;MF:chromatin DNA binding;MF:DNA binding;MF:protein heterodimerization activ…	K02326	POLE3	map03410;map03420;map03030	Base excision repair);Nucleotide excision repair);DNA replication)	ENOG4111QSW	K:Transcription)	sp|Q642A5|DPOE3_RAT;	DNA polymerase epsilon subunit 3 OS=Rattus norvegicus OX=10116 GN=Pole3 PE=1 SV=1;	PF00808;PF00125;PF15511;PF09073	CBFD_NFYB_HMF;Histone;CENP-T_C;BUD22	Histone-like transcription factor (CBF/NF-Y) and archaeal histone;Core histone H2A/H2B/H3/H4;Centromere kinetochore component CENP-T histone fold;BUD22
TRINITY_DN245_c0_g1	nucleosome assembly protein 1-like 4 [Arvicola amphibius])	0.332	-1.59070734277	3.98989507801E-9	1.8207221206E-7	yes	down	4.52	1.81	2.3	3.9	8.96	6.05	2.87666666667	6.30333333333	GO:0006334;GO:0005634	BP:nucleosome assembly;CC:nucleus;	K11282	NAP1L4, NAP2	------	------	ENOG410XQN9	S:Function unknown)	sp|Q5U2Z3|NP1L4_RAT;	Nucleosome assembly protein 1-like 4 OS=Rattus norvegicus OX=10116 GN=Nap1l4 PE=1 SV=1;	PF00956	NAP	Nucleosome assembly protein (NAP)
TRINITY_DN2448_c0_g11	carbonic anhydrase 2 [Microtus fortis])	0.356	-1.48976305214	4.15273572149E-9	1.86396564023E-7	yes	down	2.04	0.87	0.96	2.26	4.41	2.8	1.29	3.15666666667	GO:0004089;GO:0008270	MF:carbonate dehydratase activity;MF:zinc ion binding;	K18245	CA2	map04971;map04972;map00910;map04966;map04976;map04964	Gastric acid secretion);Pancreatic secretion);Nitrogen metabolism);Collecting duct acid secretion);Bile secretion);Proximal tubule bicarbonate reclamation)	COG3338	P:Inorganic ion transport and metabolism)	sp|P00920|CAH2_MOUSE;	Carbonic anhydrase 2 OS=Mus musculus OX=10090 GN=Ca2 PE=1 SV=4;	PF00194	Carb_anhydrase	Eukaryotic-type carbonic anhydrase
TRINITY_DN1370_c0_g1	regulator of MON1-CCZ1 complex isoform X1 [Microtus fortis])	0.229	-2.12510789991	6.87659322841E-9	2.94189254053E-7	yes	down	0.51	0.17	0.28	0.7	1.84	1.07	0.32	1.20333333333	GO:0010506;GO:0031902;GO:0035658	BP:regulation of autophagy;CC:late endosome membrane;CC:Mon1-Ccz1 complex;	K24763	RMC1	------	------	ENOG410YC1K	S:Function unknown)	sp|Q8VC42|RMC1_MOUSE;	Regulator of MON1-CCZ1 complex OS=Mus musculus OX=10090 GN=Rmc1 PE=2 SV=1;	PF07035	Mic1	Colon cancer-associated protein Mic1-like
TRINITY_DN8893_c0_g1	cytochrome b-c1 complex subunit 2, mitochondrial [Microtus fortis])	0.206	-2.28142822009	7.93821532237E-9	3.34382054656E-7	yes	down	0.47	0.16	0.23	0.68	1.58	1.28	0.286666666667	1.18	GO:0006122;GO:0009410;GO:0045333;GO:0006508;GO:0005654;GO:0005750;GO:0043209;GO:0005739;GO:0005751;GO:0005743;GO:0004222;GO:0044877;GO:0046872	BP:mitochondrial electron transport, ubiquinol to cytochrome c;BP:response to xenobiotic stimulus;BP:cellular respiration;BP:proteolysis;CC:nucleoplasm;CC:mitochondrial respiratory chain complex III;CC:myelin sheath;CC:mitochondrion;CC:mitochondrial respiratory chain complex IV;CC:mitochondrial inner membrane;MF:metalloendopeptidase activity;MF:macromolecular complex binding;MF:metal ion binding;	K00415	QCR2, UQCRC2	map00190;map04260;map05012;map05010;map05016;map05014;map04932;map05020	Oxidative phosphorylation);Cardiac muscle contraction);Parkinson's disease);Alzheimer's disease);Huntington's disease);Amyotrophic lateral sclerosis (ALS));Non-alcoholic fatty liver disease (NAFLD));Prion diseases)	COG0612	O:Posttranslational modification, protein turnover, chaperones)	sp|Q9DB77|QCR2_MOUSE;	Cytochrome b-c1 complex subunit 2, mitochondrial OS=Mus musculus OX=10090 GN=Uqcrc2 PE=1 SV=1;	PF00675;PF05193	Peptidase_M16;Peptidase_M16_C	Insulinase (Peptidase family M16);Peptidase M16 inactive domain
TRINITY_DN518_c0_g1		0.171	-2.54453132865	9.75920525955E-9	4.04859151525E-7	yes	down	0.21	0.29	0.3	1.71	2.06	1.44	0.266666666667	1.73666666667	------	------	------	------	------	------	------	------	------	------	------	------	------
TRINITY_DN78_c0_g1	casein kinase I isoform X2 [Marmota marmota marmota])	2.258	1.17498236332	1.09824683424E-8	4.42205857669E-7	yes	up	2.98	1.94	3.03	0.92	1.02	1.07	2.65	1.00333333333	GO:0048208;GO:0032922;GO:0018105;GO:0032436;GO:0090263;GO:1990090;GO:0030177;GO:0061512;GO:0007165;GO:0051225;GO:0007020;GO:2000052;GO:0034067;GO:0016055;GO:1905426;GO:0006468;GO:0042752;GO:0007030;GO:0071539;GO:1905515;GO:0001934;GO:0033116;GO:0005876;GO:0106310;GO:0005737;GO:0005819;GO:0005813;GO:0005634;GO:0005654;GO:0043005;GO:0048471;GO:0005794;GO:0016021;GO:0036064;GO:0005886;GO:0005829;GO:…	BP:COPII vesicle coating;BP:circadian regulation of gene expression;BP:peptidyl-serine phosphorylation;BP:positive regulation of proteasomal ubiquitin-dependent protein catabolic process;BP:positive regulation of canonical Wnt signaling pathway;BP:cellular response to nerve growth factor stimulus;BP:positive regulation of Wnt signaling pathway;BP:protein localization to cilium;BP:signal transduct…	K08959	CSNK1D	map04710;map04540;map04340;map04390	Circadian rhythm);Gap junction);Hedgehog signaling pathway);Hippo signaling pathway)	ENOG410XPGP	T:Signal transduction mechanisms)	sp|Q9DC28|KC1D_MOUSE;	Casein kinase I isoform delta OS=Mus musculus OX=10090 GN=Csnk1d PE=1 SV=2;	PF00069;PF07714;PF17667;PF01636	Pkinase;PK_Tyr_Ser-Thr;Pkinase_fungal;APH	Protein kinase domain;Protein tyrosine and serine/threonine kinase;Fungal protein kinase;Phosphotransferase enzyme family
TRINITY_DN16_c0_g1		4.164	2.05803424775	1.15117807506E-8	4.56800807176E-7	yes	up	7.44	5.5	7.09	1.55	1.5	1.43	6.67666666667	1.49333333333	------	------	------	------	------	------	------	------	------	------	------	------	------
TRINITY_DN856_c0_g1	granulocyte colony-stimulating factor receptor isoform X1 [Microtus fortis])	3.498	1.80640082262	1.41902807196E-8	5.55042694431E-7	yes	up	0.77	0.5	0.61	0.14	0.21	0.12	0.626666666667	0.156666666667	GO:0016021;GO:0004896	CC:integral component of membrane;MF:cytokine receptor activity;	K05061	CSF3R, CD114	map04640;map04060;map04151;map04630;map05200	Hematopoietic cell lineage);Cytokine-cytokine receptor interaction);PI3K-Akt signaling pathway);Jak-STAT signaling pathway);Pathways in cancer)	ENOG410XVIU	U:Intracellular trafficking, secretion, and vesicular transport)	sp|P40223|CSF3R_MOUSE;	Granulocyte colony-stimulating factor receptor OS=Mus musculus OX=10090 GN=Csf3r PE=1 SV=2;	PF06328;PF00041;PF09240;PF09067	Lep_receptor_Ig;fn3;IL6Ra-bind;EpoR_lig-bind	Ig-like C2-type domain;Fibronectin type III domain;Interleukin-6 receptor alpha chain, binding;Erythropoietin receptor, ligand binding
TRINITY_DN25_c0_g1	sphingosine kinase 1 isoform X3 [Microtus fortis])	2.099	1.06981616724	1.66421021987E-8	6.3129391696E-7	yes	up	6.91	6.92	8.11	3.27	3.92	3.62	7.31333333333	3.60333333333	GO:0016310;GO:0016301	BP:phosphorylation;MF:kinase activity;	K04718	SPHK	map04666;map05152;map00600;map04020;map04371;map04072;map04370;map04071	Fc gamma R-mediated phagocytosis);Tuberculosis);Sphingolipid metabolism);Calcium signaling pathway);Apelin signaling pathway);Phospholipase D signaling pathway);VEGF signaling pathway);Sphingolipid signaling pathway)	COG1597	I:Lipid transport and metabolism)	sp|Q91V26|SPHK1_RAT;	Sphingosine kinase 1 OS=Rattus norvegicus OX=10116 GN=Sphk1 PE=1 SV=1;	PF00781;PF19279	DAGK_cat;YegS_C	Diacylglycerol kinase catalytic domain;YegS C-terminal NAD kinase beta sandwich-like domain
TRINITY_DN9180_c0_g1	synaptogyrin-1 isoform X2 [Arvicola amphibius])	0.007	-7.14024445621	1.86759721216E-8	6.91010968501E-7	yes	down	0	0.01	0	0.69	1.05	0.6	0.00333333333333	0.78	GO:1990830;GO:0048169;GO:0045055;GO:0048172;GO:0006605;GO:0048499;GO:0042470;GO:0008021;GO:0016021;GO:0070161;GO:0031594;GO:0030672;GO:0030285	BP:cellular response to leukemia inhibitory factor;BP:regulation of long-term neuronal synaptic plasticity;BP:regulated exocytosis;BP:regulation of short-term neuronal synaptic plasticity;BP:protein targeting;BP:synaptic vesicle membrane organization;CC:melanosome;CC:synaptic vesicle;CC:integral component of membrane;CC:anchoring junction;CC:neuromuscular junction;CC:synaptic vesicle membrane;CC:…	------	------	------	------	ENOG4111F8S	U:Intracellular trafficking, secretion, and vesicular transport)	sp|O55100|SNG1_MOUSE;	Synaptogyrin-1 OS=Mus musculus OX=10090 GN=Syngr1 PE=1 SV=2;	PF01284	MARVEL	Membrane-associating domain
TRINITY_DN273_c0_g1	actin related protein 2/3 complex subunit 1A variant, partial [Homo sapiens])	0.302	-1.72927399189	2.82123168164E-8	1.01638583478E-6	yes	down	0.68	0.38	0.48	1.29	1.37	1.69	0.513333333333	1.45	GO:0030833;GO:0034314;GO:0030036;GO:0005737;GO:0015629;GO:0035861;GO:0005634;GO:0005885;GO:0036195;GO:0005829;GO:0070062;GO:0051015;GO:0003779	BP:regulation of actin filament polymerization;BP:Arp2/3 complex-mediated actin nucleation;BP:actin cytoskeleton organization;CC:cytoplasm;CC:actin cytoskeleton;CC:site of double-strand break;CC:nucleus;CC:Arp2/3 protein complex;CC:muscle cell projection membrane;CC:cytosol;CC:extracellular exosome;MF:actin filament binding;MF:actin binding;	K05757	ARPC1A_B	map04666;map04810;map05131;map05130;map05132;map04530;map04144;map05100	Fc gamma R-mediated phagocytosis);Regulation of actin cytoskeleton);Shigellosis);Pathogenic Escherichia coli infection);Salmonella infection);Tight junction);Endocytosis);Bacterial invasion of epithelial cells)	ENOG410XNWX	S:Function unknown)	sp|Q99PD4|ARC1A_RAT;	Actin-related protein 2/3 complex subunit 1A OS=Rattus norvegicus OX=10116 GN=Arpc1a PE=2 SV=1;	PF00400;PF12894	WD40;ANAPC4_WD40	WD domain, G-beta repeat;Anaphase-promoting complex subunit 4 WD40 domain
TRINITY_DN2604_c1_g1	anaphase-promoting complex subunit 2 [Microtus fortis])	0.457	-1.13054771236	2.86188340478E-8	1.01764113796E-6	yes	down	1.36	1.6	1.59	3	3.18	2.9	1.51666666667	3.02666666667	GO:0050775;GO:0090129;GO:0070979;GO:0045773;GO:0007091;GO:0016567;GO:0010629;GO:0006511;GO:0007049;GO:0031915;GO:0051301;GO:0005634;GO:0005680;GO:0031625	BP:positive regulation of dendrite morphogenesis;BP:positive regulation of synapse maturation;BP:protein K11-linked ubiquitination;BP:positive regulation of axon extension;BP:metaphase/anaphase transition of mitotic cell cycle;BP:protein ubiquitination;BP:negative regulation of gene expression;BP:ubiquitin-dependent protein catabolic process;BP:cell cycle;BP:positive regulation of synaptic plasti…	K03349	APC2, ANAPC2	map04110;map04914;map04114;map05166;map04120	Cell cycle);Progesterone-mediated oocyte maturation);Oocyte meiosis);HTLV-I infection);Ubiquitin mediated proteolysis)	ENOG410XRBY	O:Posttranslational modification, protein turnover, chaperones)	sp|Q8BZQ7|ANC2_MOUSE;	Anaphase-promoting complex subunit 2 OS=Mus musculus OX=10090 GN=Anapc2 PE=1 SV=2;	PF00888;PF08672	Cullin;ANAPC2	Cullin family;Anaphase promoting complex (APC) subunit 2
TRINITY_DN455_c0_g2	H-2 class II histocompatibility antigen, A-U beta chain-like [Arvicola amphibius])	168.088	7.39307105211	3.5848779088E-8	1.23722129628E-6	yes	up	1.95	0.62	0.74	0	0	0	1.10333333333	0	GO:0002504;GO:0019882;GO:0002250;GO:0006955;GO:0016021;GO:0042613	BP:antigen processing and presentation of peptide or polysaccharide antigen via MHC class II;BP:antigen processing and presentation;BP:adaptive immune response;BP:immune response;CC:integral component of membrane;CC:MHC class II protein complex;	K06752	MHC2	map05140;map04514;map05164;map05145;map05310;map05332;map04659;map04658;map05168;map05169;map04940;map04145;map04640;map05152;map05150;map05320;map05321;map05322;map05323;map05416;map05330;map04672;map04612;map05166	Leishmaniasis);Cell adhesion molecules (CAMs));Influenza A);Toxoplasmosis);Asthma);Graft-versus-host disease);Th17 cell differentiation);Th1 and Th2 cell differentiation);Herpes simplex infection);Epstein-Barr virus infection);Type I diabetes mellitus);Phagosome);Hematopoietic cell lineage);Tuberculosis);Staphylococcus aureus infection);Autoimmune thyroid disease);Inflammatory bowel disease (IBD)…	ENOG410YI0S	U:Intracellular trafficking, secretion, and vesicular transport)	sp|P06343|HB2K_MOUSE;	H-2 class II histocompatibility antigen, A-K beta chain OS=Mus musculus OX=10090 GN=H2-Ab1 PE=1 SV=1;	PF00969;PF07654;PF13927;PF08205;PF00047	MHC_II_beta;C1-set;Ig_3;C2-set_2;ig	Class II histocompatibility antigen, beta domain;Immunoglobulin C1-set domain;Immunoglobulin domain;CD80-like C2-set immunoglobulin domain;Immunoglobulin domain
TRINITY_DN49_c0_g1	mitoferrin-1 isoform X1 [Microtus fortis])	0.466	-1.10084021696	3.65192949232E-8	1.23722129628E-6	yes	down	3.17	2.44	2.99	3.63	4.43	4.22	2.86666666667	4.09333333333	GO:0055072;GO:0048250;GO:0046985;GO:0016021;GO:0005739;GO:0031966;GO:0005743;GO:0005381;GO:0015093	BP:iron ion homeostasis;BP:mitochondrial iron ion transport;BP:positive regulation of hemoglobin biosynthetic process;CC:integral component of membrane;CC:mitochondrion;CC:mitochondrial membrane;CC:mitochondrial inner membrane;MF:iron ion transmembrane transporter activity;MF:ferrous iron transmembrane transporter activity;	K15113	SLC25A28_37, MFRN	------	------	ENOG410XNT2	O:Posttranslational modification, protein turnover, chaperones)	sp|Q66H23|MFRN1_RAT;	Mitoferrin-1 OS=Rattus norvegicus OX=10116 GN=Slc25a37 PE=2 SV=1;	PF00153	Mito_carr	Mitochondrial carrier protein
TRINITY_DN723_c0_g1	NADH dehydrogenase [ubiquinone] iron-sulfur protein 5 [Microtus fortis])	0.351	-1.5104930678	3.66015065735E-8	1.23722129628E-6	yes	down	3.55	2.72	3.28	8.81	7	7.8	3.18333333333	7.87	GO:0032981;GO:0005743;GO:0070469;GO:0005747;GO:0005739	BP:mitochondrial respiratory chain complex I assembly;CC:mitochondrial inner membrane;CC:respiratory chain;CC:mitochondrial respiratory chain complex I;CC:mitochondrion;	K03938	NDUFS5	map00190;map05012;map05010;map04723;map05016;map05014;map04932;map05020	Oxidative phosphorylation);Parkinson's disease);Alzheimer's disease);Retrograde endocannabinoid signaling);Huntington's disease);Amyotrophic lateral sclerosis (ALS));Non-alcoholic fatty liver disease (NAFLD));Prion diseases)	ENOG41123TD	C:Energy production and conversion)	sp|Q99LY9|NDUS5_MOUSE;	NADH dehydrogenase [ubiquinone] iron-sulfur protein 5 OS=Mus musculus OX=10090 GN=Ndufs5 PE=1 SV=3;	PF10200;PF08583	Ndufs5;Cmc1	NAD;Cytochrome c oxidase biogenesis protein Cmc1 like
TRINITY_DN441_c0_g1	peroxiredoxin-like 2A isoform X1 [Microtus fortis])	0.317	-1.65854360076	6.95926581574E-8	2.22902978086E-6	yes	down	1.24	0.66	0.85	1.7	4.1	1.88	0.916666666667	2.56	GO:0016209	MF:antioxidant activity;	------	------	------	------	ENOG410YFY9	O:Posttranslational modification, protein turnover, chaperones)	sp|Q6AXX6|PXL2A_RAT;	Peroxiredoxin-like 2A OS=Rattus norvegicus OX=10116 GN=Prxl2a PE=1 SV=1;	PF13911;PF00578	AhpC-TSA_2;AhpC-TSA	AhpC/TSA antioxidant enzyme;AhpC/TSA family
TRINITY_DN1134_c0_g1	arachidonate 5-lipoxygenase-activating protein [Peromyscus maniculatus bairdii])	2.090	1.06331133319	9.38738824083E-8	2.95432977051E-6	yes	up	6.41	5.16	5.66	2.59	2.46	2.28	5.74333333333	2.44333333333	GO:0019372;GO:0019370;GO:0070207;GO:0071277;GO:0002675;GO:0002540;GO:0006691;GO:0016020;GO:0005783;GO:0005789;GO:0016021;GO:0005635;GO:0031965;GO:0005829;GO:0005634;GO:0004051;GO:0019899;GO:0044877;GO:0008047;GO:0004364;GO:0004464;GO:0047485;GO:0050544;GO:0042802;GO:0004602	BP:lipoxygenase pathway;BP:leukotriene biosynthetic process;BP:protein homotrimerization;BP:cellular response to calcium ion;BP:positive regulation of acute inflammatory response;BP:leukotriene production involved in inflammatory response;BP:leukotriene metabolic process;CC:membrane;CC:endoplasmic reticulum;CC:endoplasmic reticulum membrane;CC:integral component of membrane;CC:nuclear envelope;CC…	K20735	ALOX5AP, FLAP	map04664	Fc epsilon RI signaling pathway)	ENOG4111T4I	U:Intracellular trafficking, secretion, and vesicular transport)	sp|P30355|AL5AP_MOUSE;	Arachidonate 5-lipoxygenase-activating protein OS=Mus musculus OX=10090 GN=Alox5ap PE=1 SV=2;	PF01124	MAPEG	MAPEG family
TRINITY_DN644_c0_g1	large neutral amino acids transporter small subunit 1 [Microtus fortis])	0.496	-1.01156042998	1.148617994E-7	3.57376825859E-6	yes	down	1.04	0.83	0.92	1.62	1.68	1.71	0.93	1.67	GO:0015818;GO:0071222;GO:0089718;GO:0098713;GO:0042149;GO:0010629;GO:1903577;GO:0014850;GO:1903801;GO:0032729;GO:0042908;GO:1904556;GO:1905460;GO:0032740;GO:0071230;GO:1902475;GO:0070327;GO:0060252;GO:0015804;GO:0015823;GO:0015807;GO:0055093;GO:0015829;GO:0042476;GO:0097421;GO:0010507;GO:1905534;GO:0032753;GO:0098591;GO:0016323;GO:1990184;GO:0005737;GO:0016021;GO:0016324;GO:0005886;GO:0031528;GO:…	BP:isoleucine transport;BP:cellular response to lipopolysaccharide;BP:amino acid import across plasma membrane;BP:leucine import across plasma membrane;BP:cellular response to glucose starvation;BP:negative regulation of gene expression;BP:cellular response to L-arginine;BP:response to muscle activity;BP:L-leucine import into cell;BP:positive regulation of interferon-gamma production;BP:xenobioti…	K13780	SLC7A5, LAT1	map05230;map04150	Central carbon metabolism in cancer);mTOR signaling pathway)	COG0531	E:Amino acid transport and metabolism)	sp|Q63016|LAT1_RAT;	Large neutral amino acids transporter small subunit 1 OS=Rattus norvegicus OX=10116 GN=Slc7a5 PE=1 SV=2;	PF13520;PF00324	AA_permease_2;AA_permease	Amino acid permease;Amino acid permease
TRINITY_DN498_c0_g1	BTB/POZ domain-containing protein KCTD20 isoform X1 [Microtus oregoni])	0.391	-1.35445626903	1.88816959084E-7	5.619356891E-6	yes	down	0.62	0.32	0.4	0.73	1.42	0.88	0.446666666667	1.01	GO:0005737	CC:cytoplasm;	------	------	------	------	ENOG410YA9I;ENOG410XSS5	S:Function unknown);	sp|Q8CDD8|KCD20_MOUSE;	BTB/POZ domain-containing protein KCTD20 OS=Mus musculus OX=10090 GN=Kctd20 PE=1 SV=1;	PF16017;PF02214	BTB_3;BTB_2	BTB/POZ domain;BTB/POZ domain
TRINITY_DN696_c0_g1	LOW QUALITY PROTEIN: F-box only protein 9 [Aotus nancymaae])	0.330	-1.60132866996	1.95788949027E-7	5.76419507996E-6	yes	down	0.75	0.31	0.33	0.96	1.42	1.23	0.463333333333	1.20333333333	GO:0045087;GO:0031146;GO:0016567;GO:0032006;GO:0045444;GO:0005737;GO:0000151;GO:0019005;GO:0005829;GO:0004842	BP:innate immune response;BP:SCF-dependent proteasomal ubiquitin-dependent protein catabolic process;BP:protein ubiquitination;BP:regulation of TOR signaling;BP:fat cell differentiation;CC:cytoplasm;CC:ubiquitin ligase complex;CC:SCF ubiquitin ligase complex;CC:cytosol;MF:ubiquitin-protein transferase activity;	K10295	FBXO9	------	------	ENOG410XPVI	S:Function unknown)	sp|Q5U2X1|FBX9_RAT;	F-box only protein 9 OS=Rattus norvegicus OX=10116 GN=Fbxo9 PE=1 SV=1;	PF19270;PF12937;PF00646;PF04212	FBO_C;F-box-like;F-box;MIT	F-box only protein C-terminal region;F-box-like;F-box domain;MIT (microtubule interacting and transport) domain
TRINITY_DN7443_c0_g5	zinc finger, AN1-type domain 6, isoform CRA_c, partial [Mus musculus])	0.370	-1.43259473318	2.14620534954E-7	6.18558973373E-6	yes	down	0.84	0.6	0.58	1.2	2.18	1.51	0.673333333333	1.63	GO:0006915;GO:0071356;GO:0006625;GO:0043066;GO:0043122;GO:0007165;GO:0005737;GO:0003677;GO:0008270;GO:0031593	BP:apoptotic process;BP:cellular response to tumor necrosis factor;BP:protein targeting to peroxisome;BP:negative regulation of apoptotic process;BP:regulation of I-kappaB kinase/NF-kappaB signaling;BP:signal transduction;CC:cytoplasm;MF:DNA binding;MF:zinc ion binding;MF:polyubiquitin binding;	K24687	ZFAND5_6	------	------	ENOG4111UWC	S:Function unknown)	sp|Q9DCH6|ZFAN6_MOUSE;	AN1-type zinc finger protein 6 OS=Mus musculus OX=10090 GN=Zfand6 PE=1 SV=1;	PF01754	zf-A20	A20-like zinc finger
TRINITY_DN1251_c0_g1	Stromal membrane-associated protein 2 [Tupaia chinensis])	2.305	1.20488030589	2.2257948969E-7	6.34815252887E-6	yes	up	1.71	1.32	1.29	0.53	0.64	0.5	1.44	0.556666666667	GO:0016021;GO:0005654;GO:0005829;GO:0016787;GO:0005096;GO:0046872	CC:integral component of membrane;CC:nucleoplasm;CC:cytosol;MF:hydrolase activity;MF:GTPase activator activity;MF:metal ion binding;	K12486	SMAP	map04144	Endocytosis)	COG5347	U:Intracellular trafficking, secretion, and vesicular transport)	sp|Q7TN29|SMAP2_MOUSE;	Stromal membrane-associated protein 2 OS=Mus musculus OX=10090 GN=Smap2 PE=1 SV=1;	PF01412	ArfGap	Putative GTPase activating protein for Arf
TRINITY_DN71_c1_g1	hypothetical protein I79_016958 [Cricetulus griseus])	3.888	1.95888353278	2.37862031699E-7	6.66656091004E-6	yes	up	1.91	1.95	1.58	0.39	0.36	0.49	1.81333333333	0.413333333333	GO:0046475;GO:0016055;GO:0016021;GO:0030246;GO:0047389	BP:glycerophospholipid catabolic process;BP:Wnt signaling pathway;CC:integral component of membrane;MF:carbohydrate binding;MF:glycerophosphocholine phosphodiesterase activity;	------	------	------	------	------	------	------	------	------	------	------
TRINITY_DN1834_c0_g1	FHF complex subunit HOOK interacting protein 2B isoform X3 [Myodes glareolus])	0.136	-2.87827171181	2.91358017388E-7	7.97738251608E-6	yes	down	0.03	0.05	0.03	0.23	0.33	0.24	0.0366666666667	0.266666666667	------	------	------	------	------	------	ENOG410XTDG	S:Function unknown)	sp|Q80YR2|FHI2B_MOUSE;	FHF complex subunit HOOK interacting protein 2B OS=Mus musculus OX=10090 GN=Fhip2b PE=1 SV=2;	PF19314;PF19311;PF10257	DUF5917;KELAA;RAI16-like	Family of unknown function (DUF5917);KELAA motif;Retinoic acid induced 16-like protein
TRINITY_DN354_c0_g1	RIKEN cDNA 2310003C23, isoform CRA_b, partial [Mus musculus])	0.427	-1.22762380413	3.67282638956E-7	9.95663233129E-6	yes	down	1.06	0.85	0.86	1.7	1.95	2.11	0.923333333333	1.92	GO:0008284;GO:0090263;GO:0043161;GO:0016055;GO:0005737;GO:0005829;GO:0000151;GO:0005654;GO:0005634;GO:0030054;GO:0042803	BP:positive regulation of cell proliferation;BP:positive regulation of canonical Wnt signaling pathway;BP:proteasome-mediated ubiquitin-dependent protein catabolic process;BP:Wnt signaling pathway;CC:cytoplasm;CC:cytosol;CC:ubiquitin ligase complex;CC:nucleoplasm;CC:nucleus;CC:cell junction;MF:protein homodimerization activity;	K23338	GID8	------	------	ENOG410XRG3	S:Function unknown)	sp|Q9D7M1|GID8_MOUSE;	Glucose-induced degradation protein 8 homolog OS=Mus musculus OX=10090 GN=Gid8 PE=1 SV=1;	PF10607;PF08513	CTLH;LisH	CTLH/CRA C-terminal to LisH motif domain;LisH
TRINITY_DN1596_c0_g1	heat shock protein HSP 90-beta [Marmota monax])	0.313	-1.67465602724	4.54679694478E-7	1.20865340144E-5	yes	down	0.72	0.3	0.26	0.81	1.73	0.98	0.426666666667	1.17333333333	GO:0048675;GO:0019062;GO:0006457;GO:2000010;GO:0033138;GO:0032435;GO:0034605;GO:0050821;GO:0051897;GO:0007004;GO:0097435;GO:0032516;GO:0071353;GO:1904031;GO:1901389;GO:0021955;GO:0006508;GO:0051131;GO:0030010;GO:0043066;GO:0031396;GO:1905323;GO:0001890;GO:0045597;GO:0051726;GO:0051973;GO:0030511;GO:0005739;GO:1990565;GO:0005634;GO:0005737;GO:0048471;GO:0044294;GO:0005886;GO:0034751;GO:0044295;GO:…	BP:axon extension;BP:virion attachment to host cell;BP:protein folding;BP:positive regulation of protein localization to cell surface;BP:positive regulation of peptidyl-serine phosphorylation;BP:negative regulation of proteasomal ubiquitin-dependent protein catabolic process;BP:cellular response to heat;BP:protein stabilization;BP:positive regulation of protein kinase B signaling;BP:telomere main…	K04079	HSP90A, htpG	map05215;map04657;map05200;map04914;map04659;map04151;map04915;map04621;map05418;map05132;map04612;map04141	Prostate cancer);IL-17 signaling pathway);Pathways in cancer);Progesterone-mediated oocyte maturation);Th17 cell differentiation);PI3K-Akt signaling pathway);Estrogen signaling pathway);NOD-like receptor signaling pathway);Fluid shear stress and atherosclerosis);Salmonella infection);Antigen processing and presentation);Protein processing in endoplasmic reticulum)	COG0326	O:Posttranslational modification, protein turnover, chaperones)	sp|Q76LV1|HS90B_BOVIN;	Heat shock protein HSP 90-beta OS=Bos taurus OX=9913 GN=HSP90AB1 PE=2 SV=3;	PF00183;PF02518;PF13589	HSP90;HATPase_c;HATPase_c_3	Hsp90 protein;Histidine kinase-, DNA gyrase B-, and HSP90-like ATPase;Histidine kinase-, DNA gyrase B-, and HSP90-like ATPase
TRINITY_DN837_c0_g1	activating signal cointegrator 1 complex subunit 2 isoform X1 [Microtus fortis])	0.417	-1.26217216802	5.38207242327E-7	1.41693406682E-5	yes	down	1.16	0.76	0.68	1.39	2.74	1.44	0.866666666667	1.85666666667	GO:0072344;GO:1990116;GO:0006355;GO:1990391;GO:0099053;GO:0043130	BP:rescue of stalled ribosome;BP:ribosome-associated ubiquitin-dependent protein catabolic process;BP:regulation of transcription, DNA-templated;CC:DNA repair complex;CC:activating signal cointegrator 1 complex;MF:ubiquitin binding;	K18667	ASCC2	------	------	ENOG410XSUE	S:Function unknown)	sp|Q91WR3|ASCC2_MOUSE;	Activating signal cointegrator 1 complex subunit 2 OS=Mus musculus OX=10090 GN=Ascc2 PE=1 SV=1;	PF02845	CUE	CUE domain
TRINITY_DN724_c0_g2	LOW QUALITY PROTEIN: ADP-ribosylation factor-like protein 4A [Artibeus jamaicensis])	0.174	-2.52491154404	5.73646377995E-7	1.49585122186E-5	yes	down	0.16	0.13	0.19	0.6	1.05	0.85	0.16	0.833333333333	GO:0016192;GO:0006886;GO:0050873;GO:0005730;GO:0005654;GO:0005886;GO:0005634;GO:0005829;GO:0003924;GO:0005525	BP:vesicle-mediated transport;BP:intracellular protein transport;BP:brown fat cell differentiation;CC:nucleolus;CC:nucleoplasm;CC:plasma membrane;CC:nucleus;CC:cytosol;MF:GTPase activity;MF:GTP binding;	K07945	ARL4	------	------	COG1100	S:Function unknown)	sp|Q3T0M9|ARL4A_BOVIN;	ADP-ribosylation factor-like protein 4A OS=Bos taurus OX=9913 GN=ARL4A PE=2 SV=1;	PF00025;PF00071;PF08477;PF09439;PF01926;PF00503;PF00009;PF04670	Arf;Ras;Roc;SRPRB;MMR_HSR1;G-alpha;GTP_EFTU;Gtr1_RagA	ADP-ribosylation factor family;Ras family;Ras of Complex, Roc, domain of DAPkinase;Signal recognition particle receptor beta subunit;50S ribosome-binding GTPase;G-protein alpha subunit;Elongation factor Tu GTP binding domain;Gtr1/RagA G protein conserved region
TRINITY_DN758_c0_g1	autophagy-related protein 101 [Rattus rattus])	0.464	-1.10733557182	6.27743285831E-7	1.60631880057E-5	yes	down	2.44	2.7	2.29	4.62	5.66	4.24	2.47666666667	4.84	GO:0008285;GO:0006468;GO:1903059;GO:0006914;GO:0000045;GO:0010508;GO:0046777;GO:0000407;GO:1990316;GO:0044877;GO:0042802	BP:negative regulation of cell proliferation;BP:protein phosphorylation;BP:regulation of protein lipidation;BP:autophagy;BP:autophagosome assembly;BP:positive regulation of autophagy;BP:protein autophosphorylation;CC:pre-autophagosomal structure;CC:ATG1/ULK1 kinase complex;MF:macromolecular complex binding;MF:identical protein binding;	K19730	ATG101	map04136;map05010;map05016;map05014;map04211;map04140	Autophagy - other);Alzheimer's disease);Huntington's disease);Amyotrophic lateral sclerosis (ALS));Longevity regulating pathway);Autophagy - animal)	ENOG410XP6A	S:Function unknown)	sp|Q9D8Z6|ATGA1_MOUSE;	Autophagy-related protein 101 OS=Mus musculus OX=10090 GN=Atg101 PE=1 SV=1;	PF07855	ATG101	Autophagy-related protein 101
TRINITY_DN3925_c0_g1	mRNA export factor [Mesocricetus auratus])	0.209	-2.25971369852	6.88830949008E-7	1.74631401702E-5	yes	down	0.2	0.19	0.1	0.75	0.65	0.68	0.163333333333	0.693333333333	GO:0007049;GO:0071407;GO:0000972;GO:0060236;GO:0006913;GO:0051301;GO:0006405;GO:0006406;GO:0005737;GO:0005654;GO:0005643;GO:0005635;GO:0097431;GO:0001650;GO:0000922;GO:0043130;GO:0003723	BP:cell cycle;BP:cellular response to organic cyclic compound;BP:transcription-dependent tethering of RNA polymerase II gene DNA at nuclear periphery;BP:regulation of mitotic spindle organization;BP:nucleocytoplasmic transport;BP:cell division;BP:RNA export from nucleus;BP:mRNA export from nucleus;CC:cytoplasm;CC:nucleoplasm;CC:nuclear pore;CC:nuclear envelope;CC:mitotic spindle pole;CC:fibrillar…	K14298	RAE1, GLE2	map05164;map03013;map05014	Influenza A);RNA transport);Amyotrophic lateral sclerosis (ALS))	ENOG410XQ1M	S:Function unknown)	sp|Q8C570|RAE1L_MOUSE;	mRNA export factor OS=Mus musculus OX=10090 GN=Rae1 PE=1 SV=1;	PF00400	WD40	WD domain, G-beta repeat
TRINITY_DN5134_c0_g1	LOW QUALITY PROTEIN: tumor susceptibility gene 101 protein-like [Peromyscus leucopus])	0.240	-2.06040286336	7.89036409091E-7	1.96398335281E-5	yes	down	0.28	0.12	0.24	0.6	0.93	0.82	0.213333333333	0.783333333333	GO:1903774;GO:0042059;GO:1903551;GO:0030154;GO:0046755;GO:1990182;GO:0051301;GO:0000122;GO:0043162;GO:0007049;GO:0036211;GO:0008285;GO:0008333;GO:0030216;GO:0019076;GO:0006858;GO:0007175;GO:0001558;GO:0045892;GO:1903543;GO:0051726;GO:2000397;GO:0043405;GO:0006513;GO:0015031;GO:0005730;GO:0005770;GO:0005634;GO:0010008;GO:0005737;GO:0070062;GO:0005815;GO:0031902;GO:0031901;GO:0005886;GO:0090543;GO:…	BP:positive regulation of viral budding via host ESCRT complex;BP:negative regulation of epidermal growth factor receptor signaling pathway;BP:regulation of extracellular exosome assembly;BP:cell differentiation;BP:viral budding;BP:exosomal secretion;BP:cell division;BP:negative regulation of transcription from RNA polymerase II promoter;BP:ubiquitin-dependent protein catabolic process via the mu…	K12183	TSG101, STP22, VPS23	map04144	Endocytosis)	ENOG410XT2Q	U:Intracellular trafficking, secretion, and vesicular transport)	sp|Q61187|TS101_MOUSE;	Tumor susceptibility gene 101 protein OS=Mus musculus OX=10090 GN=Tsg101 PE=1 SV=2;	PF05743;PF09454;PF11932	UEV;Vps23_core;DUF3450	UEV domain;Vps23 core domain;Protein of unknown function (DUF3450)
TRINITY_DN170_c0_g1	E3 ubiquitin-protein ligase MARCH5 [Enhydra lutris kenyoni])	0.464	-1.10744216147	8.54283171491E-7	2.10723182301E-5	yes	down	4.03	2.21	2.18	3.78	6.45	4.92	2.80666666667	5.05	GO:0070585;GO:0090140;GO:0090141;GO:0051865;GO:0000209;GO:0016021;GO:0005783;GO:0005741;GO:0005739;GO:0005789;GO:0051020;GO:0008270;GO:0061630	BP:protein localization to mitochondrion;BP:regulation of mitochondrial fission;BP:positive regulation of mitochondrial fission;BP:protein autoubiquitination;BP:protein polyubiquitination;CC:integral component of membrane;CC:endoplasmic reticulum;CC:mitochondrial outer membrane;CC:mitochondrion;CC:endoplasmic reticulum membrane;MF:GTPase binding;MF:zinc ion binding;MF:ubiquitin protein ligase act…	K10660	MARCH5	------	------	ENOG410XSJW	O:Posttranslational modification, protein turnover, chaperones)	sp|Q3ZC24|MARH5_BOVIN;	E3 ubiquitin-protein ligase MARCHF5 OS=Bos taurus OX=9913 GN=MARCHF5 PE=2 SV=1;	PF12906	RINGv	RING-variant domain
TRINITY_DN185_c0_g1	mCG145843, partial [Mus musculus])	2.030	1.02119112301	9.35592547975E-7	2.2871896396E-5	yes	up	8.91	10.45	9.91	3.9	4.9	4.17	9.75666666667	4.32333333333	GO:0006357;GO:0005634;GO:0016021;GO:0000978;GO:0000981	BP:regulation of transcription from RNA polymerase II promoter;CC:nucleus;CC:integral component of membrane;MF:RNA polymerase II core promoter proximal region sequence-specific DNA binding;MF:RNA polymerase II transcription factor activity, sequence-specific DNA binding;	------	------	------	------	------	------	------	------	------	------	------
TRINITY_DN10347_c0_g1	histone H3.3A-like [Rhinolophus ferrumequinum])	0.437	-1.19418218891	1.22258383729E-6	2.86105516795E-5	yes	down	38.89	13.55	16.16	31.38	58.89	43.44	22.8666666667	44.57	GO:0005634;GO:0000786;GO:0030527;GO:0046982;GO:0003677	CC:nucleus;CC:nucleosome;MF:structural constituent of chromatin;MF:protein heterodimerization activity;MF:DNA binding;	K11253	H3	map05034;map05322;map05131;map05202	Alcoholism);Systemic lupus erythematosus);Shigellosis);Transcriptional misregulation in cancer)	COG2036	B:Chromatin structure and dynamics)	sp|C0HL66|H33A_DROME;	Histone H3.3A OS=Drosophila melanogaster OX=7227 GN=His3.3A PE=1 SV=1;	PF00125;PF15511;PF15715;PF15630	Histone;CENP-T_C;PAF;CENP-S	Core histone H2A/H2B/H3/H4;Centromere kinetochore component CENP-T histone fold;PCNA-associated factor histone like domain;CENP-S protein
TRINITY_DN8298_c0_g1	COX3 gene product [Microtus fortis calamorum])	0.457	-1.12828354932	1.49791499215E-6	3.44646323403E-5	yes	down	41.88	15.55	18.13	35.66	62.45	41.94	25.1866666667	46.6833333333	GO:0019646;GO:0016021;GO:0005739;GO:0004129	BP:aerobic electron transport chain;CC:integral component of membrane;CC:mitochondrion;MF:cytochrome-c oxidase activity;	K02262	COX3	map00190;map04260;map05012;map05010;map05016;map05014;map04932;map05020	Oxidative phosphorylation);Cardiac muscle contraction);Parkinson's disease);Alzheimer's disease);Huntington's disease);Amyotrophic lateral sclerosis (ALS));Non-alcoholic fatty liver disease (NAFLD));Prion diseases)	COG1845	C:Energy production and conversion)	sp|P00416|COX3_MOUSE;	Cytochrome c oxidase subunit 3 OS=Mus musculus OX=10090 GN=mt-Co3 PE=1 SV=2;	------	------	------
TRINITY_DN1217_c0_g1	60S ribosomal protein L7-like 1 [Microtus ochrogaster])	0.459	-1.12283624792	1.6976610393E-6	3.87349660467E-5	yes	down	1.47	0.95	1.17	2.07	2.67	2.13	1.19666666667	2.29	GO:0000463;GO:0022625;GO:0003735	BP:maturation of LSU-rRNA from tricistronic rRNA transcrip;CC:cytosolic large ribosomal subunit;MF:structural constituent of ribosome;	------	------	------	------	COG1841	J:Translation, ribosomal structure and biogenesis)	sp|Q9D8M4|RL7L_MOUSE;	60S ribosomal protein L7-like 1 OS=Mus musculus OX=10090 GN=Rpl7l1 PE=1 SV=1;	PF08079;PF00327	Ribosomal_L30_N;Ribosomal_L30	Ribosomal L30 N-terminal domain;Ribosomal protein L30p/L7e
TRINITY_DN10948_c0_g1	calreticulin [Arvicola amphibius])	0.476	-1.06994590318	2.14496957213E-6	4.7362312004E-5	yes	down	3.32	1.68	1.78	3.15	5.55	3.75	2.26	4.15	GO:0034504;GO:1903416;GO:0006457;GO:0033144;GO:0006611;GO:0050821;GO:0009410;GO:0010628;GO:0098586;GO:0048387;GO:0050766;GO:0032355;GO:0040020;GO:0045787;GO:0000122;GO:1900026;GO:0010033;GO:0045665;GO:0071310;GO:1901164;GO:0008284;GO:0071257;GO:0055007;GO:2000510;GO:0007283;GO:0045892;GO:0030433;GO:0010595;GO:0071285;GO:0002502;GO:0090398;GO:0030866;GO:0033574;GO:1901224;GO:0017148;GO:0009897;GO:…	BP:protein localization to nucleus;BP:response to glycoside;BP:protein folding;BP:negative regulation of intracellular steroid hormone receptor signaling pathway;BP:protein export from nucleus;BP:protein stabilization;BP:response to xenobiotic stimulus;BP:positive regulation of gene expression;BP:cellular response to virus;BP:negative regulation of retinoic acid receptor signaling pathway;BP:posi…	K08057	CALR	map05166;map05142;map05168;map05169;map04145;map04612;map04141	HTLV-I infection);Chagas disease (American trypanosomiasis));Herpes simplex infection);Epstein-Barr virus infection);Phagosome);Antigen processing and presentation);Protein processing in endoplasmic reticulum)	ENOG410XRR7	O:Posttranslational modification, protein turnover, chaperones)	sp|Q8K3H7|CALR_CRIGR;	Calreticulin OS=Cricetulus griseus OX=10029 GN=CALR PE=1 SV=1;	PF00262	Calreticulin	Calreticulin family
TRINITY_DN4044_c0_g1	uridine phosphorylase 1 [Microtus fortis])	4.123	2.04357460443	2.18515616533E-6	4.78636606453E-5	yes	up	1.27	0.96	0.89	0.27	0.29	0.11	1.04	0.223333333333	GO:0044206;GO:0006218;GO:0046050;GO:0042149;GO:0009166;GO:0046108;GO:0009164;GO:0009116;GO:0046079;GO:0006220;GO:0006248;GO:0006249;GO:0046074;GO:0005737;GO:0005654;GO:0005829;GO:0009032;GO:0047847;GO:0004850;GO:0042802	BP:UMP salvage;BP:uridine catabolic process;BP:UMP catabolic process;BP:cellular response to glucose starvation;BP:nucleotide catabolic process;BP:uridine metabolic process;BP:nucleoside catabolic process;BP:nucleoside metabolic process;BP:dUMP catabolic process;BP:pyrimidine nucleotide metabolic process;BP:CMP catabolic process;BP:dCMP catabolic process;BP:dTMP catabolic process;CC:cytoplasm;CC:…	K00757	udp, UPP	map00240;map00983	Pyrimidine metabolism);Drug metabolism - other enzymes)	COG2820	F:Nucleotide transport and metabolism)	sp|P52624|UPP1_MOUSE;	Uridine phosphorylase 1 OS=Mus musculus OX=10090 GN=Upp1 PE=1 SV=2;	PF01048	PNP_UDP_1	Phosphorylase superfamily
TRINITY_DN951_c0_g1	antizyme inhibitor 1 [Microtus fortis])	0.355	-1.49569744754	2.52630538133E-6	5.40392510476E-5	yes	down	0.83	0.26	0.36	0.68	1.6	1.23	0.483333333333	1.17	GO:0033387;GO:0050679;GO:0006596;GO:0006595;GO:0010825;GO:0042177;GO:1902269;GO:0005737;GO:0005813;GO:0005634;GO:0003824;GO:0042978;GO:0004586	BP:putrescine biosynthetic process from ornithine;BP:positive regulation of epithelial cell proliferation;BP:polyamine biosynthetic process;BP:polyamine metabolic process;BP:positive regulation of centrosome duplication;BP:negative regulation of protein catabolic process;BP:positive regulation of polyamine transmembrane transport;CC:cytoplasm;CC:centrosome;CC:nucleus;MF:catalytic activity;MF:orni…	------	------	------	------	COG0019	E:Amino acid transport and metabolism)	sp|O35484|AZIN1_MOUSE;	Antizyme inhibitor 1 OS=Mus musculus OX=10090 GN=Azin1 PE=1 SV=1;	PF02784;PF00278	Orn_Arg_deC_N;Orn_DAP_Arg_deC	Pyridoxal-dependent decarboxylase, pyridoxal binding domain;Pyridoxal-dependent decarboxylase, C-terminal sheet domain
TRINITY_DN811_c0_g1	mitochondrial import inner membrane translocase subunit Tim10 [Microtus fortis])	0.442	-1.17783867015	3.17473190177E-6	6.68647380543E-5	yes	down	1.49	1.41	1.7	2.77	3.29	3.38	1.53333333333	3.14666666667	GO:0045039;GO:0042721;GO:0042719;GO:0051087;GO:0032977;GO:0042803	BP:protein import into mitochondrial inner membrane;CC:mitochondrial inner membrane protein insertion complex;CC:mitochondrial intermembrane space protein transporter complex;MF:chaperone binding;MF:membrane insertase activity;MF:protein homodimerization activity;	K17778	TIM10	------	------	ENOG4112539	O:Posttranslational modification, protein turnover, chaperones)	sp|P62072|TIM10_HUMAN;	Mitochondrial import inner membrane translocase subunit Tim10 OS=Homo sapiens OX=9606 GN=TIMM10 PE=1 SV=1;	PF02953	zf-Tim10_DDP	Tim10/DDP family zinc finger
TRINITY_DN11098_c0_g1	activator of 90 kDa heat shock protein ATPase homolog 1 [Microtus fortis])	0.435	-1.19979380235	3.29324748464E-6	6.88313863582E-5	yes	down	1.33	0.79	1.26	1.85	2.53	2.45	1.12666666667	2.27666666667	GO:0006457;GO:0032781;GO:0005737;GO:0005783;GO:0005829;GO:0051087;GO:0051879;GO:0001671	BP:protein folding;BP:positive regulation of ATPase activity;CC:cytoplasm;CC:endoplasmic reticulum;CC:cytosol;MF:chaperone binding;MF:Hsp90 protein binding;MF:ATPase activator activity;	------	------	------	------	COG5580	O:Posttranslational modification, protein turnover, chaperones)	sp|Q8BK64|AHSA1_MOUSE;	Activator of 90 kDa heat shock protein ATPase homolog 1 OS=Mus musculus OX=10090 GN=Ahsa1 PE=1 SV=2;	PF09229;PF08327	Aha1_N;AHSA1	Activator of Hsp90 ATPase, N-terminal;Activator of Hsp90 ATPase homolog 1-like protein
TRINITY_DN1137_c0_g1		0.492	-1.02339787807	3.35159960875E-6	6.89975919455E-5	yes	down	8.44	9.16	9.9	16.98	16.55	16.28	9.16666666667	16.6033333333	------	------	------	------	------	------	------	------	------	------	------	------	------
TRINITY_DN2256_c0_g1	uncharacterized protein LOC126504925 [Microtus fortis])	0.382	-1.38948736322	3.55212646895E-6	7.25800169551E-5	yes	down	0.68	0.6	0.58	1.48	1.64	1.26	0.62	1.46	------	------	------	------	------	------	------	------	------	------	------	------	------
TRINITY_DN876_c0_g1	metal regulatory transcription factor 1 isoform X1 [Microtus fortis])	0.036	-4.78824232839	5.56292697234E-6	0.000111177328834	yes	down	0.01	0.01	0	0.11	0.26	0.12	0.00666666666667	0.163333333333	GO:1990079;GO:0071294;GO:0046686;GO:0006979;GO:0005737;GO:0005654;GO:0001228;GO:0035035;GO:0000978	BP:cartilage homeostasis;BP:cellular response to zinc ion;BP:response to cadmium ion;BP:response to oxidative stress;CC:cytoplasm;CC:nucleoplasm;MF:transcriptional activator activity, RNA polymerase II transcription regulatory region sequence-specific binding;MF:histone acetyltransferase binding;MF:RNA polymerase II core promoter proximal region sequence-specific DNA binding;	K23317;K07566	MTF1;tsaC, rimN, SUA5, YRDC	------	------	COG5048	S:Function unknown)	sp|Q07243|MTF1_MOUSE;	Metal regulatory transcription factor 1 OS=Mus musculus OX=10090 GN=Mtf1 PE=1 SV=2;	PF00096;PF13465;PF13894;PF15909	zf-C2H2;zf-H2C2_2;zf-C2H2_4;zf-C2H2_8	Zinc finger, C2H2 type;Zinc-finger double domain;C2H2-type zinc finger;C2H2-type zinc ribbon
TRINITY_DN1592_c0_g1	cyclic AMP-dependent transcription factor ATF-4 [Microtus fortis])	0.424	-1.23898226452	6.34618992995E-6	0.000125912087161	yes	down	1.08	0.88	0.7	1.46	2.19	1.96	0.886666666667	1.87	GO:0032922;GO:0035162;GO:0048167;GO:0070309;GO:0010628;GO:0043525;GO:0030282;GO:0006094;GO:0070169;GO:0000122;GO:0045667;GO:0042789;GO:1905461;GO:1990440;GO:1990253;GO:0006874;GO:0036499;GO:0034599;GO:2000120;GO:0120163;GO:0070059;GO:0006357;GO:0005737;GO:0005634;GO:1990590;GO:1990589;GO:0008140;GO:0003677;GO:1990841;GO:0003700;GO:0001228;GO:0000978;GO:0046982	BP:circadian regulation of gene expression;BP:embryonic hemopoiesis;BP:regulation of synaptic plasticity;BP:lens fiber cell morphogenesis;BP:positive regulation of gene expression;BP:positive regulation of neuron apoptotic process;BP:bone mineralization;BP:gluconeogenesis;BP:positive regulation of biomineral tissue development;BP:negative regulation of transcription from RNA polymerase II promote…	K04374	ATF4, CREB2	map05166;map04137;map04915;map05215;map04010;map04212;map04211;map04210;map04214;map05161;map05012;map05010;map04922;map04925;map05034;map04725;map05030;map05031;map04141;map04720;map05203;map05014;map04261;map04668;map04022;map04912;map04722;map04918;map04151;map04728;map04911;map04932;map05020	HTLV-I infection);Mitophagy - animal);Estrogen signaling pathway);Prostate cancer);MAPK signaling pathway);Longevity regulating pathway - worm);Longevity regulating pathway);Apoptosis);Apoptosis - fly);Hepatitis B);Parkinson's disease);Alzheimer's disease);Glucagon signaling pathway);Aldosterone synthesis and secretion);Alcoholism);Cholinergic synapse);Cocaine addiction);Amphetamine addiction);Pr…	ENOG4111ZXT	K:Transcription)	sp|Q9ES19|ATF4_RAT;	Cyclic AMP-dependent transcription factor ATF-4 OS=Rattus norvegicus OX=10116 GN=Atf4 PE=1 SV=1;	PF00170;PF07716	bZIP_1;bZIP_2	bZIP transcription factor;Basic region leucine zipper
TRINITY_DN1168_c0_g3	N-acylneuraminate cytidylyltransferase [Microtus oregoni])	0.483	-1.04971660321	8.14932727381E-6	0.000158247220395	yes	down	5.37	2.6	2.89	4.1	9.07	6.36	3.62	6.51	GO:0006055;GO:0006054;GO:0005634;GO:0008781;GO:0016779	BP:CMP-N-acetylneuraminate biosynthetic process;BP:N-acetylneuraminate metabolic process;CC:nucleus;MF:N-acylneuraminate cytidylyltransferase activity;MF:nucleotidyltransferase activity;	K21749	CMAS	map00520	Amino sugar and nucleotide sugar metabolism)	COG1083	M:Cell wall/membrane/envelope biogenesis)	sp|Q99KK2|NEUA_MOUSE;	N-acylneuraminate cytidylyltransferase OS=Mus musculus OX=10090 GN=Cmas PE=1 SV=2;	PF02348;PF12804	CTP_transf_3;NTP_transf_3	Cytidylyltransferase;MobA-like NTP transferase domain
TRINITY_DN561_c0_g1	myotubularin-related protein 3 isoform X1 [Microtus oregoni])	0.359	-1.47935943461	8.41241156547E-6	0.000162205513143	yes	down	0.27	0.19	0.14	0.36	0.74	0.4	0.2	0.5	GO:0060304;GO:0006629;GO:0016311;GO:0006470;GO:0046856;GO:2000785;GO:0042149;GO:1904562;GO:0005737;GO:0019898;GO:0016020;GO:0008138;GO:0004725;GO:0052629;GO:0004722;GO:0004438;GO:0019903;GO:0046872	BP:regulation of phosphatidylinositol dephosphorylation;BP:lipid metabolic process;BP:dephosphorylation;BP:protein dephosphorylation;BP:phosphatidylinositol dephosphorylation;BP:regulation of autophagosome assembly;BP:cellular response to glucose starvation;BP:phosphatidylinositol 5-phosphate metabolic process;CC:cytoplasm;CC:extrinsic component of membrane;CC:membrane;MF:protein tyrosine/serine/…	K18082	MTMR3_4, ZFYVE10_11	map04070;map04140;map00562	Phosphatidylinositol signaling system);Autophagy - animal);Inositol phosphate metabolism)	ENOG410XPTU	S:Function unknown)	sp|Q8K296|MTMR3_MOUSE;	Myotubularin-related protein 3 OS=Mus musculus OX=10090 GN=Mtmr3 PE=1 SV=2;	PF06602;PF01363	Myotub-related;FYVE	Myotubularin-like phosphatase domain;FYVE zinc finger
TRINITY_DN1728_c0_g1	disintegrin and metalloproteinase domain-containing protein 8 isoform X3 [Microtus fortis])	3.647	1.86662558433	9.055514163E-6	0.000173384599848	yes	up	0.34	0.38	0.32	0.1	0.09	0.07	0.346666666667	0.0866666666667	GO:0033089;GO:0051044;GO:0043406;GO:0043524;GO:0045089;GO:0001525;GO:0051897;GO:2000391;GO:0045780;GO:0050729;GO:0000902;GO:0045785;GO:2000406;GO:0071456;GO:0006508;GO:0070245;GO:2000309;GO:0098609;GO:0006954;GO:0002523;GO:0002675;GO:0048247;GO:0051092;GO:0022407;GO:2000415;GO:0002693;GO:2000418;GO:0005887;GO:0005737;GO:0032010;GO:0071133;GO:0009986;GO:0070820;GO:0042581;GO:0002102;GO:0005886;GO:…	BP:positive regulation of T cell differentiation in thymus;BP:positive regulation of membrane protein ectodomain proteolysis;BP:positive regulation of MAP kinase activity;BP:negative regulation of neuron apoptotic process;BP:positive regulation of innate immune response;BP:angiogenesis;BP:positive regulation of protein kinase B signaling;BP:positive regulation of neutrophil extravasation;BP:posit…	K06540	ADAM8, CD156a	------	------	ENOG410XX2M	S:Function unknown)	sp|Q05910|ADAM8_MOUSE;	Disintegrin and metalloproteinase domain-containing protein 8 OS=Mus musculus OX=10090 GN=Adam8 PE=1 SV=3;	PF01421;PF01562;PF00200;PF13688;PF13582;PF13574;PF13583;PF08516;PF07974	Reprolysin;Pep_M12B_propep;Disintegrin;Reprolysin_5;Reprolysin_3;Reprolysin_2;Reprolysin_4;ADAM_CR;EGF_2	Reprolysin (M12B) family zinc metalloprotease;Reprolysin family propeptide;Disintegrin;Metallo-peptidase family M12;Metallo-peptidase family M12B Reprolysin-like;Metallo-peptidase family M12B Reprolysin-like;Metallo-peptidase family M12B Reprolysin-like;ADAM cysteine-rich;EGF-like domain
TRINITY_DN3785_c0_g1	lipopolysaccharide-induced tumor necrosis factor-alpha factor isoform X1 [Cricetulus griseus])	2.202	1.13886471311	1.10347349662E-5	0.000205531322024	yes	up	1.76	1.03	1.26	0.51	0.61	0.5	1.35	0.54	GO:0071222;GO:1901223;GO:0032496;GO:0043123;GO:0010935;GO:0001817;GO:0045944;GO:0098574;GO:0009898;GO:0098559;GO:0005765;GO:0005634;GO:0005654;GO:0005794;GO:0098560;GO:0005886;GO:0043231;GO:0000139;GO:0008270;GO:0046872;GO:0042802;GO:0050699;GO:0001228;GO:0000978	BP:cellular response to lipopolysaccharide;BP:negative regulation of NIK/NF-kappaB signaling;BP:response to lipopolysaccharide;BP:positive regulation of I-kappaB kinase/NF-kappaB signaling;BP:regulation of macrophage cytokine production;BP:regulation of cytokine production;BP:positive regulation of transcription from RNA polymerase II promoter;CC:cytoplasmic side of lysosomal membrane;CC:cytoplas…	K19363	LITAF	map04142	Lysosome)	ENOG41122PJ	S:Function unknown)	sp|Q9JLJ0|LITAF_MOUSE;	Lipopolysaccharide-induced tumor necrosis factor-alpha factor homolog OS=Mus musculus OX=10090 GN=Litaf PE=1 SV=1;	PF10601	zf-LITAF-like	LITAF-like zinc ribbon domain
TRINITY_DN4358_c0_g1		16.565	4.05003892722	1.23407823629E-5	0.000228304473713	yes	up	4.44	1.44	1.41	0.07	0	0.28	2.43	0.116666666667	------	------	------	------	------	------	------	------	------	------	------	------	------
TRINITY_DN8035_c0_g1	26S proteasome non-ATPase regulatory subunit 2 [Mesocricetus auratus])	0.267	-1.90288699464	1.27008521883E-5	0.000233388814037	yes	down	0.21	0.06	0.09	0.3	0.36	0.46	0.12	0.373333333333	GO:0042176;GO:0000502;GO:0008540;GO:0030234	BP:regulation of protein catabolic process;CC:proteasome complex;CC:proteasome regulatory particle, base subcomplex;MF:enzyme regulator activity;	K03028	PSMD2, RPN1	map03050;map05169;map05012;map05010;map05016;map05014;map05020	Proteasome);Epstein-Barr virus infection);Parkinson's disease);Alzheimer's disease);Huntington's disease);Amyotrophic lateral sclerosis (ALS));Prion diseases)	COG5110	O:Posttranslational modification, protein turnover, chaperones)	sp|P56701|PSMD2_BOVIN;	26S proteasome non-ATPase regulatory subunit 2 OS=Bos taurus OX=9913 GN=PSMD2 PE=1 SV=2;	PF17781;PF18051;PF01851	RPN1_RPN2_N;RPN1_C;PC_rep	RPN1 N-terminal domain;26S proteasome non-ATPase regulatory subunit RPN1 C-terminal;Proteasome/cyclosome repeat
TRINITY_DN520_c0_g1	restriction factor for feline retrovirus X [Felis catus])	2.628	1.39412790198	1.41426498916E-5	0.000254753785547	yes	up	2.57	1.5	2.03	0.7	0.36	0.75	2.03333333333	0.603333333333	GO:0016021	CC:integral component of membrane;	------	------	------	------	ENOG41115RF	S:Function unknown)	sp|P31791|ENV_FENV1;	Envelope glycoprotein OS=Feline endogenous virus ECE1 OX=11766 GN=env PE=3 SV=1;	PF00429	TLV_coat	ENV polyprotein (coat polyprotein)
TRINITY_DN3776_c0_g1	endonuclease domain-containing 1 protein [Microtus fortis])	2.088	1.06230786619	1.62887852775E-5	0.000289601909674	yes	up	1.42	1.09	1.24	0.61	0.54	0.45	1.25	0.533333333333	GO:0016021;GO:0004519;GO:0046872;GO:0003676;GO:0016787	CC:integral component of membrane;MF:endonuclease activity;MF:metal ion binding;MF:nucleic acid binding;MF:hydrolase activity;	K15049	ENDOD1	------	------	ENOG4111RBI	F:Nucleotide transport and metabolism)	sp|Q8C522|ENDD1_MOUSE;	Endonuclease domain-containing 1 protein OS=Mus musculus OX=10090 GN=Endod1 PE=1 SV=2;	------	------	------
TRINITY_DN316_c0_g1	TYRO protein tyrosine kinase-binding protein [Microtus oregoni])	2.271	1.18333552589	1.7819836424E-5	0.000314772720614	yes	up	6.92	4.83	5.8	2.29	2.37	2.07	5.85	2.24333333333	GO:0002274;GO:0034241;GO:0016310;GO:0030889;GO:0050821;GO:2000010;GO:0030316;GO:0002223;GO:0002222;GO:0016021;GO:0005887;GO:0005886;GO:0009986;GO:0016301;GO:0005102;GO:0042803	BP:myeloid leukocyte activation;BP:positive regulation of macrophage fusion;BP:phosphorylation;BP:negative regulation of B cell proliferation;BP:protein stabilization;BP:positive regulation of protein localization to cell surface;BP:osteoclast differentiation;BP:stimulatory C-type lectin receptor signaling pathway;BP:stimulatory killer cell immunoglobulin-like receptor signaling pathway;CC:integr…	K07992	TYROBP, DAP12	map04380;map04650	Osteoclast differentiation);Natural killer cell mediated cytotoxicity)	ENOG410Z4TN	U:Intracellular trafficking, secretion, and vesicular transport)	sp|O54885|TYOBP_MOUSE;	TYRO protein tyrosine kinase-binding protein OS=Mus musculus OX=10090 GN=Tyrobp PE=1 SV=1;	PF07213	DAP10	DAP10 membrane protein
TRINITY_DN5159_c0_g1	farnesyl pyrophosphate synthase isoform X1 [Microtus ochrogaster])	0.299	-1.74035388755	1.80494218906E-5	0.000314772720614	yes	down	0.35	0.32	0.3	1.07	0.83	0.98	0.323333333333	0.96	------	------	K00787	FDPS	map05166;map05164;map00900	HTLV-I infection);Influenza A);Terpenoid backbone biosynthesis)	COG0142	H:Coenzyme transport and metabolism)	sp|Q920E5|FPPS_MOUSE;	Farnesyl pyrophosphate synthase OS=Mus musculus OX=10090 GN=Fdps PE=1 SV=1;	PF00348	polyprenyl_synt	Polyprenyl synthetase
TRINITY_DN10005_c0_g1	cytochrome c oxidase subunit 7B, mitochondrial [Arvicola amphibius])	0.374	-1.41744778028	1.92301468562E-5	0.000329075888076	yes	down	21.86	6.12	6.72	13.74	37.38	23.13	11.5666666667	24.75	GO:0007417;GO:0006119;GO:0045277;GO:0016021;GO:0005739;GO:0031966;GO:0005751;GO:0005746;GO:0004129	BP:central nervous system development;BP:oxidative phosphorylation;CC:respiratory chain complex IV;CC:integral component of membrane;CC:mitochondrion;CC:mitochondrial membrane;CC:mitochondrial respiratory chain complex IV;CC:mitochondrial respiratory chain;MF:cytochrome-c oxidase activity;	K02271	COX7B	map00190;map04260;map05012;map05010;map05016;map05014;map04932;map05020	Oxidative phosphorylation);Cardiac muscle contraction);Parkinson's disease);Alzheimer's disease);Huntington's disease);Amyotrophic lateral sclerosis (ALS));Non-alcoholic fatty liver disease (NAFLD));Prion diseases)	ENOG4112BN9	O:Posttranslational modification, protein turnover, chaperones)	sp|P80431|COX7B_RAT;	Cytochrome c oxidase subunit 7B, mitochondrial OS=Rattus norvegicus OX=10116 GN=Cox7b PE=1 SV=3;	PF05392	COX7B	Cytochrome C oxidase chain VIIB
TRINITY_DN3432_c0_g1	all-trans-retinol 13,14-reductase [Microtus oregoni])	3.916	1.96928837214	1.98956038433E-5	0.000336260267425	yes	up	0.42	0.44	0.6	0.1	0.08	0.16	0.486666666667	0.113333333333	GO:0042572;GO:0005640;GO:0031965;GO:0005789;GO:0051786;GO:0016491	BP:retinol metabolic process;CC:nuclear outer membrane;CC:nuclear membrane;CC:endoplasmic reticulum membrane;MF:all-trans-retinol 13,14-reductase activity;MF:oxidoreductase activity;	K09516	RETSAT	map00830	Retinol metabolism)	COG1233	Q:Secondary metabolites biosynthesis, transport and catabolism)	sp|Q64FW2|RETST_MOUSE;	All-trans-retinol 13,14-reductase OS=Mus musculus OX=10090 GN=Retsat PE=1 SV=3;	PF13450;PF01593;PF00890;PF01266;PF12831;PF01946;PF01494	NAD_binding_8;Amino_oxidase;FAD_binding_2;DAO;FAD_oxidored;Thi4;FAD_binding_3	NAD(P)-binding Rossmann-like domain;Flavin containing amine oxidoreductase;FAD binding domain;FAD dependent oxidoreductase;FAD dependent oxidoreductase;Thi4 family;FAD binding domain
TRINITY_DN651_c0_g1	mitochondrial import inner membrane translocase subunit Tim17-B isoform X1 [Cricetulus griseus])	0.433	-1.20597246673	2.02928696604E-5	0.000340870411841	yes	down	1.54	1.12	1.07	2.37	3.04	2.18	1.24333333333	2.53	GO:0030150;GO:0016021;GO:0005739;GO:0031305;GO:0005743;GO:0005744;GO:0008320	BP:protein import into mitochondrial matrix;CC:integral component of membrane;CC:mitochondrion;CC:integral component of mitochondrial inner membrane;CC:mitochondrial inner membrane;CC:mitochondrial inner membrane presequence translocase complex;MF:protein transmembrane transporter activity;	K17795	TIM17	------	------	COG5596	O:Posttranslational modification, protein turnover, chaperones)	sp|Q9Z0V7|TI17B_MOUSE;	Mitochondrial import inner membrane translocase subunit Tim17-B OS=Mus musculus OX=10090 GN=Timm17b PE=1 SV=1;	PF02466	Tim17	Tim17/Tim22/Tim23/Pmp24 family
TRINITY_DN470_c0_g1	V-type proton ATPase subunit E 1 [Microtus ochrogaster])	0.402	-1.31585988948	2.26032718883E-5	0.000377364380672	yes	down	2.72	1	1.06	2.27	4.86	3.01	1.59333333333	3.38	GO:1902600;GO:0030665;GO:0005737;GO:0030672;GO:0005829;GO:0070161;GO:0005739;GO:0033178;GO:0016324;GO:0005902;GO:0000221;GO:0005768;GO:0051117;GO:0046961	BP:hydrogen ion transmembrane transport;CC:clathrin-coated vesicle membrane;CC:cytoplasm;CC:synaptic vesicle membrane;CC:cytosol;CC:anchoring junction;CC:mitochondrion;CC:proton-transporting two-sector ATPase complex, catalytic domain;CC:apical plasma membrane;CC:microvillus;CC:vacuolar proton-transporting V-type ATPase, V1 domain;CC:endosome;MF:ATPase binding;MF:proton-transporting ATPase activi…	K02150	ATPeV1E, ATP6E	map05323;map00190;map04966;map05120;map04145;map04150;map04721;map05110	Rheumatoid arthritis);Oxidative phosphorylation);Collecting duct acid secretion);Epithelial cell signaling in Helicobacter pylori infection);Phagosome);mTOR signaling pathway);Synaptic vesicle cycle);Vibrio cholerae infection)	COG1390	C:Energy production and conversion)	sp|P50518|VATE1_MOUSE;	V-type proton ATPase subunit E 1 OS=Mus musculus OX=10090 GN=Atp6v1e1 PE=1 SV=2;	PF01991	vATP-synt_E	ATP synthase (E/31 kDa) subunit
TRINITY_DN8623_c0_g1	hypothetical protein DBR06_SOUSAS4010072, partial [Sousa chinensis])	0.419	-1.25335541568	2.6809887237E-5	0.000444881643969	yes	down	1.49	0.62	0.84	1.56	2.48	1.96	0.983333333333	2	GO:0035518;GO:0016310;GO:0070936;GO:0051457;GO:0000209;GO:0016567;GO:1904668;GO:0031146;GO:0006513;GO:0006511;GO:0005737;GO:0005813;GO:0005634;GO:0031467;GO:0005829;GO:0019005;GO:1990756;GO:1990444;GO:0016301;GO:0008013;GO:0019904;GO:0097602	BP:histone H2A monoubiquitination;BP:phosphorylation;BP:protein K48-linked ubiquitination;BP:maintenance of protein location in nucleus;BP:protein polyubiquitination;BP:protein ubiquitination;BP:positive regulation of ubiquitin protein ligase activity;BP:SCF-dependent proteasomal ubiquitin-dependent protein catabolic process;BP:protein monoubiquitination;BP:ubiquitin-dependent protein catabolic p…	K03094	SKP1, CBF3D	map04110;map04114;map05200;map04350;map05132;map04341;map04710;map05131;map04310;map04120;map04141	Cell cycle);Oocyte meiosis);Pathways in cancer);TGF-beta signaling pathway);Salmonella infection);Hedgehog signaling pathway - fly);Circadian rhythm);Shigellosis);Wnt signaling pathway);Ubiquitin mediated proteolysis);Protein processing in endoplasmic reticulum)	COG5201	O:Posttranslational modification, protein turnover, chaperones)	sp|Q3ZCF3|SKP1_BOVIN;	S-phase kinase-associated protein 1 OS=Bos taurus OX=9913 GN=SKP1 PE=2 SV=1;	PF01466;PF03931	Skp1;Skp1_POZ	Skp1 family, dimerisation domain;Skp1 family, tetramerisation domain
TRINITY_DN11135_c0_g1	peptidoglycan recognition protein 1 [Microtus fortis])	2.309	1.20727873276	2.89402816453E-5	0.000474481982903	yes	up	4.26	4.38	4.35	1.38	1.87	1.8	4.33	1.68333333333	GO:0045087;GO:0042742;GO:0051239;GO:0009253;GO:0005576;GO:0008745;GO:0042834;GO:0008270	BP:innate immune response;BP:defense response to bacterium;BP:regulation of multicellular organismal process;BP:peptidoglycan catabolic process;CC:extracellular region;MF:N-acetylmuramoyl-L-alanine amidase activity;MF:peptidoglycan binding;MF:zinc ion binding;	K01446	PGRP	map04624	Toll and Imd signaling pathway)	ENOG4111PQD	M:Cell wall/membrane/envelope biogenesis)	sp|O88593|PGRP1_MOUSE;	Peptidoglycan recognition protein 1 OS=Mus musculus OX=10090 GN=Pglyrp1 PE=1 SV=1;	PF01510	Amidase_2	N-acetylmuramoyl-L-alanine amidase
TRINITY_DN825_c0_g1	diablo IAP-binding mitochondrial protein [Microtus fortis])	0.207	-2.27478846085	3.03214976302E-5	0.000491244145039	yes	down	0.18	0.16	0.07	0.53	0.71	0.5	0.136666666667	0.58	GO:0006915;GO:0006919;GO:0005739	BP:apoptotic process;BP:activation of cysteine-type endopeptidase activity involved in apoptotic process;CC:mitochondrion;	K10522	DIABLO, SMAC	map04210;map04215	Apoptosis);Apoptosis - multiple species)	ENOG4111KJ0	S:Function unknown)	sp|Q9JIQ3|DBLOH_MOUSE;	Diablo IAP-binding mitochondrial protein OS=Mus musculus OX=10090 GN=Diablo PE=1 SV=2;	PF09057	Smac_DIABLO	Second Mitochondria-derived Activator of Caspases
TRINITY_DN843_c0_g1	U2 small nuclear ribonucleoprotein A' isoform X1 [Rattus norvegicus])	2.783	1.47676097792	3.62542316862E-5	0.000580491733081	yes	up	2.22	2.01	1.91	0.65	0.67	0.55	2.04666666667	0.623333333333	GO:0000398;GO:0007283;GO:0016607;GO:0016604;GO:0005634;GO:0071007;GO:0071005;GO:0005654;GO:0005686;GO:0071013;GO:0005681;GO:0030620	BP:mRNA splicing, via spliceosome;BP:spermatogenesis;CC:nuclear speck;CC:nuclear body;CC:nucleus;CC:U2-type catalytic step 2 spliceosome;CC:U2-type precatalytic spliceosome;CC:nucleoplasm;CC:U2 snRNP;CC:catalytic step 2 spliceosome;CC:spliceosomal complex;MF:U2 snRNA binding;	K11092	SNRPA1	map03040	Spliceosome)	COG4886	S:Function unknown)	sp|P57784|RU2A_MOUSE;	U2 small nuclear ribonucleoprotein A' OS=Mus musculus OX=10090 GN=Snrpa1 PE=1 SV=2;	PF14580	LRR_9	Leucine-rich repeat
TRINITY_DN8062_c0_g1	centromere protein J-like [Microtus fortis])	8.155	3.02770645261	3.78714165328E-5	0.000599892868622	yes	up	0.58	0.34	0.36	0.04	0.05	0.04	0.426666666667	0.0433333333333	------	------	------	------	------	------	ENOG41113H1	S:Function unknown)	sp|Q569L8|CENPJ_MOUSE;	Centromere protein J OS=Mus musculus OX=10090 GN=Cenpj PE=2 SV=2;	PF07202	Tcp10_C	T-complex protein 10 C-terminus
TRINITY_DN318_c0_g1	Small nuclear ribonucleoprotein-associated protein N [Camelus dromedarius])	0.367	-1.44460153699	3.79041147814E-5	0.000599892868622	yes	down	0.45	0.38	0.36	0.8	1.09	1.03	0.396666666667	0.973333333333	GO:0009725;GO:0000398;GO:0005737;GO:0046540;GO:0071004;GO:0005634;GO:1990904;GO:0005682;GO:0005654;GO:0005687;GO:0005686;GO:0005685;GO:0071013;GO:0003723	BP:response to hormone;BP:mRNA splicing, via spliceosome;CC:cytoplasm;CC:U4/U6 x U5 tri-snRNP complex;CC:U2-type prespliceosome;CC:nucleus;CC:ribonucleoprotein complex;CC:U5 snRNP;CC:nucleoplasm;CC:U4 snRNP;CC:U2 snRNP;CC:U1 snRNP;CC:catalytic step 2 spliceosome;MF:RNA binding;	K11100	SNRPN, SMN	------	------	COG1958	K:Transcription)	sp|P63162|RSMN_HUMAN;	Small nuclear ribonucleoprotein-associated protein N OS=Homo sapiens OX=9606 GN=SNRPN PE=1 SV=1;	PF01423	LSM	LSM domain
TRINITY_DN766_c0_g1	cytochrome P450 4F3 [Microtus fortis])	3.138	1.64971600764	4.82765366454E-5	0.00075102930304	yes	up	0.65	0.53	0.74	0.15	0.21	0.18	0.64	0.18	GO:0036101;GO:0036102;GO:0042376;GO:0097267;GO:0042361;GO:0019369;GO:0010430;GO:0043231;GO:0016021;GO:0005789;GO:0004497;GO:0102033;GO:0020037;GO:0050051;GO:0102207;GO:0016705;GO:0005506;GO:0120319;GO:0008391	BP:leukotriene B4 catabolic process;BP:leukotriene B4 metabolic process;BP:phylloquinone catabolic process;BP:omega-hydroxylase P450 pathway;BP:menaquinone catabolic process;BP:arachidonic acid metabolic process;BP:fatty acid omega-oxidation;CC:intracellular membrane-bounded organelle;CC:integral component of membrane;CC:endoplasmic reticulum membrane;MF:monooxygenase activity;MF:cytochrome P450 …	K17726;K00490	CYP4F2_3;CYP4F	map00590	Arachidonic acid metabolism)	COG2124	Q:Secondary metabolites biosynthesis, transport and catabolism)	sp|Q3MID2|CP4F3_RAT;	Cytochrome P450 4F3 OS=Rattus norvegicus OX=10116 GN=Cyp4f3 PE=2 SV=1;	PF00067	p450	Cytochrome P450
TRINITY_DN862_c0_g2	keratin, type II cytoskeletal 8 [Microtus ochrogaster])	0.105	-3.24590748358	5.67530298607E-5	0.000868099417645	yes	down	0.03	0.02	0.04	0.22	0.16	0.34	0.03	0.24	GO:0060706;GO:0033209;GO:0097191;GO:0097284;GO:0051707;GO:0016327;GO:0042383;GO:0045095;GO:0005911;GO:0030018;GO:0097110	BP:cell differentiation involved in embryonic placenta development;BP:tumor necrosis factor-mediated signaling pathway;BP:extrinsic apoptotic signaling pathway;BP:hepatocyte apoptotic process;BP:response to other organism;CC:apicolateral plasma membrane;CC:sarcolemma;CC:keratin filament;CC:cell-cell junction;CC:Z disc;MF:scaffold protein binding;	K07605	KRT2	------	------	ENOG410YY6B	S:Function unknown)	sp|Q10758|K2C8_RAT;	Keratin, type II cytoskeletal 8 OS=Rattus norvegicus OX=10116 GN=Krt8 PE=1 SV=3;	PF00038;PF16208;PF10473;PF07926	Filament;Keratin_2_head;CENP-F_leu_zip;TPR_MLP1_2	Intermediate filament protein;Keratin type II head;Leucine-rich repeats of kinetochore protein Cenp-F/LEK1;TPR/MLP1/MLP2-like protein
TRINITY_DN949_c0_g1	nuclear receptor coactivator 4 [Microtus fortis])	0.486	-1.04033688346	5.76552323301E-5	0.00087700014511	yes	down	1.44	1.03	0.89	1.61	3.27	1.37	1.12	2.08333333333	GO:0006879;GO:0003713	BP:cellular iron ion homeostasis;MF:transcription coactivator activity;	K09289	NCOA4, PTC3	map05216;map04216;map05200	Thyroid cancer);Ferroptosis);Pathways in cancer)	ENOG410YJ5B	U:Intracellular trafficking, secretion, and vesicular transport)	sp|Q13772|NCOA4_HUMAN;	Nuclear receptor coactivator 4 OS=Homo sapiens OX=9606 GN=NCOA4 PE=1 SV=1;	PF12489	ARA70	Nuclear coactivator
TRINITY_DN80_c0_g1	hypothetical protein I79_019119 [Cricetulus griseus])	0.492	-1.02248598383	5.99561947778E-5	0.00090696166465	yes	down	0.65	0.53	0.84	1.98	1.81	1.42	0.673333333333	1.73666666667	------	------	------	------	------	------	------	------	------	------	------	------	------
TRINITY_DN8529_c0_g1	polyunsaturated fatty acid lipoxygenase ALOX15-like [Microtus fortis])	0.403	-1.31150236148	7.54062918257E-5	0.00113440893966	yes	down	0.32	0.19	0.27	0.53	0.57	0.58	0.26	0.56	GO:0034440;GO:0051122;GO:0001503;GO:0030282;GO:0035358;GO:0030838;GO:0043651;GO:0050727;GO:0034116;GO:0019372;GO:0042060;GO:0006646;GO:0006629;GO:0042391;GO:0010811;GO:2001303;GO:0071277;GO:0002820;GO:0043277;GO:0019395;GO:0045794;GO:0046456;GO:0019369;GO:0035963;GO:0070374;GO:1901074;GO:0034976;GO:0005811;GO:0005886;GO:0005737;GO:0042383;GO:0016020;GO:0031234;GO:0005829;GO:0004052;GO:0050473;GO:…	BP:lipid oxidation;BP:hepoxilin biosynthetic process;BP:ossification;BP:bone mineralization;BP:regulation of peroxisome proliferator activated receptor signaling pathway;BP:positive regulation of actin filament polymerization;BP:linoleic acid metabolic process;BP:regulation of inflammatory response;BP:positive regulation of heterotypic cell-cell adhesion;BP:lipoxygenase pathway;BP:wound healing;B…	K00460	ALOX15	map00590;map00591;map04216;map04726	Arachidonic acid metabolism);Linoleic acid metabolism);Ferroptosis);Serotonergic synapse)	ENOG410YN4N	S:Function unknown)	sp|Q02759|LOX15_RAT;	Polyunsaturated fatty acid lipoxygenase ALOX15 OS=Rattus norvegicus OX=10116 GN=Alox15 PE=1 SV=3;	PF00305;PF01477	Lipoxygenase;PLAT	Lipoxygenase;PLAT/LH2 domain
TRINITY_DN1428_c0_g1	lymphocyte antigen 6A-2/6E-1-like isoform X1 [Microtus fortis])	3.629	1.85976646294	7.83856792824E-5	0.00117278682992	yes	up	1.72	1.14	1.04	0.23	0.45	0.26	1.3	0.313333333333	GO:0016021	CC:integral component of membrane;	K06846	LY6D_E_F_G6_H	------	------	ENOG41117PH	O:Posttranslational modification, protein turnover, chaperones)	sp|P05533|LY6A_MOUSE;	Lymphocyte antigen 6A-2/6E-1 OS=Mus musculus OX=10090 GN=Ly6a PE=1 SV=1;	PF00021;PF00087	UPAR_LY6;Toxin_TOLIP	u-PAR/Ly-6 domain;Snake toxin and toxin-like protein
TRINITY_DN3272_c0_g1	rho-related GTP-binding protein RhoG-like protein [Cricetulus griseus])	2.058	1.0410912761	0.000115856422343	0.00166081091296	yes	up	2.49	2.15	2.23	0.69	1.23	1.09	2.29	1.00333333333	GO:0007264;GO:0003924;GO:0005525	BP:small GTPase mediated signal transduction;MF:GTPase activity;MF:GTP binding;	K07863	RHOG	map05100;map05132	Bacterial invasion of epithelial cells);Salmonella infection)	COG1100	S:Function unknown)	sp|P84097|RHOG_CRICR;	Rho-related GTP-binding protein RhoG OS=Cricetus cricetus OX=10034 GN=RHOG PE=2 SV=1;	PF00071;PF08477;PF00025	Ras;Roc;Arf	Ras family;Ras of Complex, Roc, domain of DAPkinase;ADP-ribosylation factor family
TRINITY_DN11182_c0_g1	proteasome subunit beta type-10 [Microtus ochrogaster])	3.269	1.70889348296	0.000123125056966	0.00172880208192	yes	up	1.03	0.87	1.4	0.28	0.37	0.25	1.1	0.3	GO:0051603;GO:0000902;GO:0042098;GO:0002376;GO:0005737;GO:1990111;GO:0005634;GO:0005839;GO:0004298	BP:proteolysis involved in cellular protein catabolic process;BP:cell morphogenesis;BP:T cell proliferation;BP:immune system process;CC:cytoplasm;CC:spermatoproteasome complex;CC:nucleus;CC:proteasome core complex;MF:threonine-type endopeptidase activity;	K02733	PSMB10, MECL1	map03050	Proteasome)	COG0638	O:Posttranslational modification, protein turnover, chaperones)	sp|Q4KM35|PSB10_RAT;	Proteasome subunit beta type-10 OS=Rattus norvegicus OX=10116 GN=Psmb10 PE=2 SV=1;	PF00227;PF12465	Proteasome;Pr_beta_C	Proteasome subunit;Proteasome beta subunits C terminal
TRINITY_DN35_c2_g1	mitochondrial import inner membrane translocase subunit TIM16 [Arvicola amphibius])	2.024	1.01752434909	0.00012623556579	0.00174562110674	yes	up	8.9	8.98	9.59	3.36	3.63	5.06	9.15666666667	4.01666666667	GO:2001234;GO:0032780;GO:0090201;GO:0043066;GO:0030150;GO:0001503;GO:1902511;GO:0071897;GO:0005737;GO:0032991;GO:0001405;GO:0005739;GO:0005743;GO:0031314;GO:0005744;GO:0005759	BP:negative regulation of apoptotic signaling pathway;BP:negative regulation of ATPase activity;BP:negative regulation of release of cytochrome c from mitochondria;BP:negative regulation of apoptotic process;BP:protein import into mitochondrial matrix;BP:ossification;BP:negative regulation of apoptotic DNA fragmentation;BP:DNA biosynthetic process;CC:cytoplasm;CC:macromolecular complex;CC:presequ…	K17805	PAM16, TIM16	------	------	ENOG411286G	U:Intracellular trafficking, secretion, and vesicular transport)	sp|Q9CQV1|TIM16_MOUSE;	Mitochondrial import inner membrane translocase subunit TIM16 OS=Mus musculus OX=10090 GN=Pam16 PE=1 SV=1;	PF03656	Pam16	Pam16
TRINITY_DN1376_c0_g1	Sphingosine kinase 2 [Microtus ochrogaster])	0.420	-1.25267319265	0.000142337540321	0.00195839289146	yes	down	0.35	0.59	0.42	0.78	1.22	0.92	0.453333333333	0.973333333333	GO:0043977;GO:0030308;GO:0016310;GO:0002720;GO:0090280;GO:0001568;GO:0043306;GO:0043065;GO:0006669;GO:2000617;GO:0045815;GO:1903426;GO:0043122;GO:0008284;GO:2001169;GO:0032760;GO:0008283;GO:1904628;GO:0090037;GO:0032736;GO:0007420;GO:1901726;GO:0043980;GO:1904959;GO:2000304;GO:0046512;GO:0032755;GO:0005783;GO:0000786;GO:0005654;GO:0005743;GO:0005829;GO:0042393;GO:0008481;GO:0017050;GO:0038036;GO:…	BP:histone H2A-K5 acetylation;BP:negative regulation of cell growth;BP:phosphorylation;BP:positive regulation of cytokine production involved in immune response;BP:positive regulation of calcium ion import;BP:blood vessel development;BP:positive regulation of mast cell degranulation;BP:positive regulation of apoptotic process;BP:sphinganine-1-phosphate biosynthetic process;BP:positive regulation …	K04718	SPHK	map04666;map05152;map00600;map04020;map04371;map04072;map04370;map04071	Fc gamma R-mediated phagocytosis);Tuberculosis);Sphingolipid metabolism);Calcium signaling pathway);Apelin signaling pathway);Phospholipase D signaling pathway);VEGF signaling pathway);Sphingolipid signaling pathway)	COG1597	I:Lipid transport and metabolism)	sp|Q9JIA7|SPHK2_MOUSE;	Sphingosine kinase 2 OS=Mus musculus OX=10090 GN=Sphk2 PE=1 SV=2;	PF00781;PF19279	DAGK_cat;YegS_C	Diacylglycerol kinase catalytic domain;YegS C-terminal NAD kinase beta sandwich-like domain
TRINITY_DN201_c0_g1	protoporphyrinogen oxidase isoform X1 [Microtus fortis])	2.272	1.18399988374	0.000156498421049	0.00213180436235	yes	up	1.32	1	1.44	0.32	0.56	0.6	1.25333333333	0.493333333333	GO:0006783;GO:0006782;GO:0006779;GO:0009410;GO:0046501;GO:0031304;GO:0005739;GO:0031305;GO:0005743;GO:0031966;GO:0004729;GO:0016491	BP:heme biosynthetic process;BP:protoporphyrinogen IX biosynthetic process;BP:porphyrin-containing compound biosynthetic process;BP:response to xenobiotic stimulus;BP:protoporphyrinogen IX metabolic process;CC:intrinsic component of mitochondrial inner membrane;CC:mitochondrion;CC:integral component of mitochondrial inner membrane;CC:mitochondrial inner membrane;CC:mitochondrial membrane;MF:oxyge…	K00231	PPOX, hemY	map00860	Porphyrin and chlorophyll metabolism)	COG1232	H:Coenzyme transport and metabolism)	sp|P51175|PPOX_MOUSE;	Protoporphyrinogen oxidase OS=Mus musculus OX=10090 GN=Ppox PE=1 SV=1;	PF01593;PF13450;PF01266	Amino_oxidase;NAD_binding_8;DAO	Flavin containing amine oxidoreductase;NAD(P)-binding Rossmann-like domain;FAD dependent oxidoreductase
TRINITY_DN742_c0_g1	partner of Y14 and mago isoform X4 [Microtus fortis])	0.275	-1.86359113297	0.000160500053714	0.00217549082708	yes	down	0.17	0.33	0.25	0.97	0.72	0.86	0.25	0.85	GO:1903259	BP:exon-exon junction complex disassembly;	K14294	WIBG, PYM	map03013;map03015	RNA transport);mRNA surveillance pathway)	ENOG4111KHQ	K:Transcription)	sp|Q9BRP8|PYM1_HUMAN;	Partner of Y14 and mago OS=Homo sapiens OX=9606 GN=PYM1 PE=1 SV=1;	PF09282	Mago-bind	Mago binding
TRINITY_DN3616_c0_g1	hypothetical protein DBR06_SOUSAS27410018, partial [Sousa chinensis])	2.853	1.51259166012	0.000162009442093	0.00218513227808	yes	up	0.83	0.5	0.52	0.12	0.27	0.18	0.616666666667	0.19	GO:0000122;GO:0007589;GO:0070236;GO:0006357;GO:0006970;GO:0048642;GO:0005737;GO:0005634;GO:0043426	BP:negative regulation of transcription from RNA polymerase II promoter;BP:body fluid secretion;BP:negative regulation of activation-induced cell death of T cells;BP:regulation of transcription from RNA polymerase II promoter;BP:response to osmotic stress;BP:negative regulation of skeletal muscle tissue development;CC:cytoplasm;CC:nucleus;MF:MRF binding;	------	------	------	------	ENOG411251N;ENOG410YG9S	S:Function unknown);	sp|Q9EQZ1|T22D3_RAT;	TSC22 domain family protein 3 OS=Rattus norvegicus OX=10116 GN=Tsc22d3 PE=1 SV=1;	PF01166	TSC22	TSC-22/dip/bun family
TRINITY_DN346_c0_g1	CASQ2 [Cervus elaphus hippelaphus])	0.288	-1.79555784323	0.000163083675568	0.00218883874366	yes	down	0.53	0.3	0.31	1.2	1.7	1.04	0.38	1.31333333333	GO:0060306;GO:0043267;GO:0010649;GO:0060048;GO:0086004;GO:0002027;GO:0051208;GO:0071313;GO:0006874;GO:0060315;GO:0045214;GO:0051258;GO:0051279;GO:1901017;GO:0010881;GO:0010880;GO:0030018;GO:0030314;GO:0033018;GO:0005737;GO:0016529;GO:0048306;GO:0005080;GO:0005509;GO:0140314;GO:0042803	BP:regulation of membrane repolarization;BP:negative regulation of potassium ion transport;BP:regulation of cell communication by electrical coupling;BP:cardiac muscle contraction;BP:regulation of cardiac muscle cell contraction;BP:regulation of heart rate;BP:sequestering of calcium ion;BP:cellular response to caffeine;BP:cellular calcium ion homeostasis;BP:negative regulation of ryanodine-sensit…	K23445	CASQ2	map04260;map04020	Cardiac muscle contraction);Calcium signaling pathway)	ENOG4111R2M	O:Posttranslational modification, protein turnover, chaperones)	sp|P31235|CASQ2_RABIT;	Calsequestrin-2 OS=Oryctolagus cuniculus OX=9986 GN=CASQ2 PE=1 SV=1;	PF01216	Calsequestrin	Calsequestrin
TRINITY_DN58_c0_g1	endoplasmic reticulum membrane adapter protein XK [Microtus fortis])	0.387	-1.37109193474	0.000180372079063	0.00235170834511	yes	down	0.5	0.6	0.52	0.99	1.21	1.54	0.54	1.24666666667	GO:0042552;GO:0048741;GO:0006874;GO:0006865;GO:0031133;GO:0008361;GO:0010961;GO:0016021;GO:0005789;GO:0005886;GO:0030674	BP:myelination;BP:skeletal muscle fiber development;BP:cellular calcium ion homeostasis;BP:amino acid transport;BP:regulation of axon diameter;BP:regulation of cell size;BP:cellular magnesium ion homeostasis;CC:integral component of membrane;CC:endoplasmic reticulum membrane;CC:plasma membrane;MF:protein binding, bridging;	K19522	XK	------	------	ENOG410XP4P	U:Intracellular trafficking, secretion, and vesicular transport)	sp|Q9QXY7|XK_MOUSE;	Endoplasmic reticulum membrane adapter protein XK OS=Mus musculus OX=10090 GN=Xk PE=1 SV=1;	PF09815	XK-related	XK-related protein
TRINITY_DN1316_c0_g1	programmed cell death protein 1 [Microtus fortis])	3.524	1.81722376033	0.000185321902326	0.00239344985174	yes	up	0.53	0.42	0.4	0.06	0.16	0.12	0.45	0.113333333333	GO:1902482;GO:0050777;GO:0002644;GO:0070234;GO:0001783;GO:0002903;GO:0009897;GO:0016021	BP:regulatory T cell apoptotic process;BP:negative regulation of immune response;BP:negative regulation of tolerance induction;BP:positive regulation of T cell apoptotic process;BP:B cell apoptotic process;BP:negative regulation of B cell apoptotic process;CC:external side of plasma membrane;CC:integral component of membrane;	K06744	PDCD1, PD1, CD279	map04514;map04660	Cell adhesion molecules (CAMs));T cell receptor signaling pathway)	ENOG41116U6	U:Intracellular trafficking, secretion, and vesicular transport)	sp|Q02242|PDCD1_MOUSE;	Programmed cell death protein 1 OS=Mus musculus OX=10090 GN=Pdcd1 PE=1 SV=1;	PF07686;PF13927;PF07679;PF00047	V-set;Ig_3;I-set;ig	Immunoglobulin V-set domain;Immunoglobulin domain;Immunoglobulin I-set domain;Immunoglobulin domain
TRINITY_DN4131_c0_g2	ankyrin-1 isoform X4 [Microtus oregoni])	0.483	-1.05083444874	0.000193000630257	0.00248091889974	yes	down	0.87	0.66	0.28	0.48	1.3	0.52	0.603333333333	0.766666666667	------	------	K10380	ANK	map05205;map04624	Proteoglycans in cancer);Toll and Imd signaling pathway)	COG0666	S:Function unknown)	sp|Q02357|ANK1_MOUSE;	Ankyrin-1 OS=Mus musculus OX=10090 GN=Ank1 PE=1 SV=2;	PF12796;PF13637;PF00023;PF13857;PF13606;PF17809;PF00791;PF00531	Ank_2;Ank_4;Ank;Ank_5;Ank_3;UPA_2;ZU5;Death	Ankyrin repeats (3 copies);Ankyrin repeats (many copies);Ankyrin repeat;Ankyrin repeats (many copies);Ankyrin repeat;UPA domain;ZU5 domain;Death domain
TRINITY_DN1866_c0_g1	interferon-induced 35 kDa protein [Microtus fortis])	2.707	1.43694715653	0.000206500066915	0.00261757955192	yes	up	1.43	0.92	1.2	0.49	0.45	0.21	1.18333333333	0.383333333333	GO:0008285;GO:0002281;GO:0045089;GO:0034145;GO:0045087;GO:1901224;GO:0050729;GO:1901223;GO:0006412;GO:0005737;GO:0005829;GO:0005840;GO:0016020;GO:0005576;GO:0005634;GO:0005615;GO:0003735;GO:0042802	BP:negative regulation of cell proliferation;BP:macrophage activation involved in immune response;BP:positive regulation of innate immune response;BP:positive regulation of toll-like receptor 4 signaling pathway;BP:innate immune response;BP:positive regulation of NIK/NF-kappaB signaling;BP:positive regulation of inflammatory response;BP:negative regulation of NIK/NF-kappaB signaling;BP:translatio…	------	------	------	------	ENOG4111RNW	S:Function unknown)	sp|Q9D8C4|IN35_MOUSE;	Interferon-induced 35 kDa protein homolog OS=Mus musculus OX=10090 GN=Ifi35 PE=1 SV=3;	PF07292;PF07334	NID;IFP_35_N	Nmi/IFP 35 domain (NID);Interferon-induced 35 kDa protein (IFP 35) N-terminus
TRINITY_DN2316_c0_g1	Y-box-binding protein 1 [Microtus fortis])	0.442	-1.17711803787	0.000222644251345	0.00280013738416	yes	down	1.5	0.95	0.79	1.59	3.42	1.51	1.08	2.17333333333	GO:0031090;GO:0003676	CC:organelle membrane;MF:nucleic acid binding;	K09276	YBX1, NSEP1	------	------	COG1278	K:Transcription)	sp|P62960|YBOX1_MOUSE;	Y-box-binding protein 1 OS=Mus musculus OX=10090 GN=Ybx1 PE=1 SV=3;	PF00313	CSD	'Cold-shock' DNA-binding domain
TRINITY_DN4163_c0_g1	translation initiation factor eIF-2B subunit beta [Microtus fortis])	0.445	-1.16650593584	0.000233666946613	0.00292137031884	yes	down	0.64	0.58	0.46	1.1	1.21	1.06	0.56	1.12333333333	GO:0050852;GO:0042552;GO:0001541;GO:0045773;GO:0009749;GO:0014003;GO:0009408;GO:0043434;GO:0006413;GO:0007417;GO:0030424;GO:0005851;GO:0005737;GO:0003743;GO:0005085;GO:0005525;GO:0005524	BP:T cell receptor signaling pathway;BP:myelination;BP:ovarian follicle development;BP:positive regulation of axon extension;BP:response to glucose;BP:oligodendrocyte development;BP:response to heat;BP:response to peptide hormone;BP:translational initiation;BP:central nervous system development;CC:axon;CC:eukaryotic translation initiation factor 2B complex;CC:cytoplasm;MF:translation initiation f…	K03754	EIF2B2	map05168	Herpes simplex infection)	COG1184	J:Translation, ribosomal structure and biogenesis)	sp|Q99LD9|EI2BB_MOUSE;	Translation initiation factor eIF-2B subunit beta OS=Mus musculus OX=10090 GN=Eif2b2 PE=1 SV=1;	PF01008	IF-2B	Initiation factor 2 subunit family
TRINITY_DN568_c0_g1	Cellular nucleic acid-binding protein [Manis javanica])	0.375	-1.41415808562	0.000247765591982	0.00306960267351	yes	down	0.67	0.34	0.31	0.59	1.64	0.86	0.44	1.03	GO:0008284;GO:0045944;GO:0045893;GO:0005783;GO:0005829;GO:0005634;GO:0008270;GO:0003676;GO:0003677	BP:positive regulation of cell proliferation;BP:positive regulation of transcription from RNA polymerase II promoter;BP:positive regulation of transcription, DNA-templated;CC:endoplasmic reticulum;CC:cytosol;CC:nucleus;MF:zinc ion binding;MF:nucleic acid binding;MF:DNA binding;	K09250	CNBP	------	------	COG5082;COG5082	O:Posttranslational modification, protein turnover, chaperones);U:Intracellular trafficking, secretion, and vesicular transport)	sp|P62633|CNBP_HUMAN;	CCHC-type zinc finger nucleic acid binding protein OS=Homo sapiens OX=9606 GN=CNBP PE=1 SV=1;	PF00098;PF14787;PF14392;PF13917;PF13696	zf-CCHC;zf-CCHC_5;zf-CCHC_4;zf-CCHC_3;zf-CCHC_2	Zinc knuckle;GAG-polyprotein viral zinc-finger;Zinc knuckle;Zinc knuckle;Zinc knuckle
TRINITY_DN528_c0_g1	40S ribosomal protein S27-like [Mesocricetus auratus])	0.311	-1.68336839484	0.000254802745567	0.00314256719532	yes	down	1.61	0.7	0.61	2.51	2.85	2.25	0.973333333333	2.53666666667	GO:0042771;GO:0031571;GO:0006978;GO:0006412;GO:0005634;GO:1990904;GO:0005840;GO:0008656;GO:0003735;GO:0008494;GO:0046872	BP:intrinsic apoptotic signaling pathway in response to DNA damage by p53 class mediator;BP:mitotic G1 DNA damage checkpoint;BP:DNA damage response, signal transduction by p53 class mediator resulting in transcription of p21 class mediator;BP:translation;CC:nucleus;CC:ribonucleoprotein complex;CC:ribosome;MF:cysteine-type endopeptidase activator activity involved in apoptotic process;MF:structura…	K02978	RP-S27e, RPS27	map03010	Ribosome)	COG2051	J:Translation, ribosomal structure and biogenesis)	sp|Q71UM5|RS27L_HUMAN;	40S ribosomal protein S27-like OS=Homo sapiens OX=9606 GN=RPS27L PE=1 SV=3;	PF01667	Ribosomal_S27e	Ribosomal protein S27
TRINITY_DN993_c0_g1	kynurenine--oxoglutarate transaminase 1 isoform X2 [Microtus fortis])	0.363	-1.46043019441	0.000293296581543	0.00356909351229	yes	down	0.24	0.23	0.18	0.55	0.55	0.5	0.216666666667	0.533333333333	------	------	K00816	CCBL	map00450;map00380;map00270	Selenocompound metabolism);Tryptophan metabolism);Cysteine and methionine metabolism)	COG0436	E:Amino acid transport and metabolism)	sp|Q8BTY1|KAT1_MOUSE;	Kynurenine--oxoglutarate transaminase 1 OS=Mus musculus OX=10090 GN=Kyat1 PE=1 SV=1;	PF00155;PF01041;PF01053	Aminotran_1_2;DegT_DnrJ_EryC1;Cys_Met_Meta_PP	Aminotransferase class I and II;DegT/DnrJ/EryC1/StrS aminotransferase family;Cys/Met metabolism PLP-dependent enzyme
TRINITY_DN1318_c0_g1	L-serine dehydratase/L-threonine deaminase [Microtus fortis])	4.685	2.2281412328	0.000300010081266	0.00363463540931	yes	up	0.43	0.35	0.75	0.05	0.18	0.07	0.51	0.1	GO:0006567;GO:0065003;GO:0006565;GO:0006629;GO:0006520;GO:0042866;GO:0006094;GO:0009097;GO:0005829;GO:0005739;GO:0030170;GO:0004794;GO:0003941;GO:0042803	BP:threonine catabolic process;BP:macromolecular complex assembly;BP:L-serine catabolic process;BP:lipid metabolic process;BP:cellular amino acid metabolic process;BP:pyruvate biosynthetic process;BP:gluconeogenesis;BP:isoleucine biosynthetic process;CC:cytosol;CC:mitochondrion;MF:pyridoxal phosphate binding;MF:L-threonine ammonia-lyase activity;MF:L-serine ammonia-lyase activity;MF:protein homod…	K17989	SDS, SDH, CHA1	map00270;map00260;map00290	Cysteine and methionine metabolism);Glycine, serine and threonine metabolism);Valine, leucine and isoleucine biosynthesis)	COG1171	E:Amino acid transport and metabolism)	sp|Q8VBT2|SDHL_MOUSE;	L-serine dehydratase/L-threonine deaminase OS=Mus musculus OX=10090 GN=Sds PE=1 SV=3;	PF00291	PALP	Pyridoxal-phosphate dependent enzyme
TRINITY_DN228_c0_g1	zinc finger protein Gfi-1b [Microtus fortis])	0.414	-1.27277480609	0.000377221910115	0.00449058082562	yes	down	0.34	0.31	0.3	0.65	0.65	0.82	0.316666666667	0.706666666667	GO:0000122;GO:0005654;GO:0005667;GO:0005886;GO:0016363;GO:1990837;GO:0061629	BP:negative regulation of transcription from RNA polymerase II promoter;CC:nucleoplasm;CC:transcription factor complex;CC:plasma membrane;CC:nuclear matrix;MF:sequence-specific double-stranded DNA binding;MF:RNA polymerase II sequence-specific DNA binding transcription factor binding;	K09223	GFI1	------	------	COG5048	S:Function unknown)	sp|O70237|GFI1B_MOUSE;	Zinc finger protein Gfi-1b OS=Mus musculus OX=10090 GN=Gfi1b PE=1 SV=1;	PF00096;PF13465;PF13894;PF13912;PF02892	zf-C2H2;zf-H2C2_2;zf-C2H2_4;zf-C2H2_6;zf-BED	Zinc finger, C2H2 type;Zinc-finger double domain;C2H2-type zinc finger;C2H2-type zinc finger;BED zinc finger
TRINITY_DN604_c0_g1	V-type proton ATPase 116 kDa subunit a 1 isoform X1 [Microtus fortis])	0.488	-1.03450156078	0.000384751199526	0.00455048546855	yes	down	0.28	0.2	0.71	0.53	1.57	0.74	0.396666666667	0.946666666667	------	------	K02154	ATPeV0A, ATP6N	map05152;map05323;map04966;map05120;map04145;map00190;map04142;map04721;map05110	Tuberculosis);Rheumatoid arthritis);Collecting duct acid secretion);Epithelial cell signaling in Helicobacter pylori infection);Phagosome);Oxidative phosphorylation);Lysosome);Synaptic vesicle cycle);Vibrio cholerae infection)	COG1269	C:Energy production and conversion)	sp|Q9Z1G4|VPP1_MOUSE;	V-type proton ATPase 116 kDa subunit a 1 OS=Mus musculus OX=10090 GN=Atp6v0a1 PE=1 SV=3;	PF01496	V_ATPase_I	V-type ATPase 116kDa subunit family
TRINITY_DN1005_c0_g1	PREDICTED: histone H3.3-like [Lipotes vexillifer])	2.119	1.08364893406	0.000385578023632	0.00455048546855	yes	up	1.66	1.31	1.49	0.58	0.79	0.51	1.48666666667	0.626666666667	GO:0005634;GO:0000786;GO:0030527;GO:0046982;GO:0003677	CC:nucleus;CC:nucleosome;MF:structural constituent of chromatin;MF:protein heterodimerization activity;MF:DNA binding;	K11253	H3	map05034;map05322;map05131;map05202	Alcoholism);Systemic lupus erythematosus);Shigellosis);Transcriptional misregulation in cancer)	COG2036	B:Chromatin structure and dynamics)	sp|C0HL66|H33A_DROME;	Histone H3.3A OS=Drosophila melanogaster OX=7227 GN=His3.3A PE=1 SV=1;	PF00125;PF15511;PF15715;PF15630	Histone;CENP-T_C;PAF;CENP-S	Core histone H2A/H2B/H3/H4;Centromere kinetochore component CENP-T histone fold;PCNA-associated factor histone like domain;CENP-S protein
TRINITY_DN1715_c0_g1	dihydrolipoyllysine-residue succinyltransferase component of 2-oxoglutarate dehydrogenase complex, mitochondrial [Microtus fortis])	2.159	1.11019512434	0.000430362118238	0.00499292999889	yes	up	1.13	0.78	0.81	0.19	0.55	0.39	0.906666666667	0.376666666667	GO:0106077;GO:0006103;GO:0033512;GO:0006734;GO:0006104;GO:0006099;GO:0045252;GO:0043209;GO:0005634;GO:0005654;GO:0005739;GO:0005886;GO:0005759;GO:0005829;GO:0043231;GO:0031072;GO:0051087;GO:0016746;GO:0004149	BP:histone succinylation;BP:2-oxoglutarate metabolic process;BP:L-lysine catabolic process to acetyl-CoA via saccharopine;BP:NADH metabolic process;BP:succinyl-CoA metabolic process;BP:tricarboxylic acid cycle;CC:oxoglutarate dehydrogenase complex;CC:myelin sheath;CC:nucleus;CC:nucleoplasm;CC:mitochondrion;CC:plasma membrane;CC:mitochondrial matrix;CC:cytosol;CC:intracellular membrane-bounded org…	K00658	DLST, sucB	map00020;map00310;map00380	Citrate cycle (TCA cycle));Lysine degradation);Tryptophan metabolism)	COG0508	C:Energy production and conversion)	sp|Q01205|ODO2_RAT;	Dihydrolipoyllysine-residue succinyltransferase component of 2-oxoglutarate dehydrogenase complex, mitochondrial OS=Rattus norvegicus OX=10116 GN=Dlst PE=1 SV=2;	PF00198;PF00364	2-oxoacid_dh;Biotin_lipoyl	2-oxoacid dehydrogenases acyltransferase (catalytic domain);Biotin-requiring enzyme
TRINITY_DN773_c0_g1	trafficking protein particle complex subunit 2-like protein isoform X1 [Nannospalax galili])	0.446	-1.16385868511	0.000436737171798	0.00502431250581	yes	down	1.8	1.76	1.52	3.52	3.3	3.26	1.69333333333	3.36	GO:0006888;GO:0005737;GO:0048471	BP:ER to Golgi vesicle-mediated transport;CC:cytoplasm;CC:perinuclear region of cytoplasm;	K20301	TRAPPC2, TRS20	------	------	ENOG4111IEZ	U:Intracellular trafficking, secretion, and vesicular transport)	sp|A6H7F7|TPC2L_BOVIN;	Trafficking protein particle complex subunit 2-like protein OS=Bos taurus OX=9913 GN=TRAPPC2L PE=2 SV=1;	PF04628;PF04099	Sedlin_N;Sybindin	Sedlin, N-terminal conserved region;Sybindin-like family
TRINITY_DN116_c0_g1	uncharacterized protein C9orf50 homolog [Microtus fortis])	2.060	1.04274767341	0.000446453774202	0.00511460432538	yes	up	2.24	1.76	2.01	0.87	0.74	1.06	2.00333333333	0.89	------	------	------	------	------	------	ENOG4111535	S:Function unknown)	sp|Q5SZB4|CI050_HUMAN;	Uncharacterized protein C9orf50 OS=Homo sapiens OX=9606 GN=C9orf50 PE=2 SV=1;	PF15737	DUF4685	Domain of unknown function (DUF4685)
TRINITY_DN8249_c0_g1	toll-interacting protein [Mesocricetus auratus])	2.237	1.16161028645	0.00047033625954	0.00534348829303	yes	up	0.69	0.55	0.64	0.21	0.31	0.24	0.626666666667	0.253333333333	GO:0070498;GO:0016310;GO:0006914;GO:0036010;GO:0007165;GO:0006954;GO:0030855;GO:0006511;GO:0045087;GO:0033235;GO:0005737;GO:0032991;GO:0048471;GO:0016604;GO:0031624;GO:0005150;GO:0035325;GO:0032183;GO:0019900;GO:0043130;GO:0031625	BP:interleukin-1-mediated signaling pathway;BP:phosphorylation;BP:autophagy;BP:protein localization to endosome;BP:signal transduction;BP:inflammatory response;BP:epithelial cell differentiation;BP:ubiquitin-dependent protein catabolic process;BP:innate immune response;BP:positive regulation of protein sumoylation;CC:cytoplasm;CC:macromolecular complex;CC:perinuclear region of cytoplasm;CC:nuclea…	K05402	TOLLIP	map04620	Toll-like receptor signaling pathway)	ENOG410XQPY	S:Function unknown)	sp|A2RUW1|TOLIP_RAT;	Toll-interacting protein OS=Rattus norvegicus OX=10116 GN=Tollip PE=1 SV=1;	PF02845;PF00168	CUE;C2	CUE domain;C2 domain
TRINITY_DN4607_c0_g1	haptoglobin isoform X3 [Microtus fortis])	4.093	2.03308351659	0.000472549459682	0.00534644801904	yes	up	0.33	0.58	0.69	0.11	0.15	0.1	0.533333333333	0.12	GO:0006207;GO:0002376;GO:0006953;GO:0042742;GO:0006508;GO:0005737;GO:0016020;GO:0005576;GO:0004252;GO:0030492;GO:0016209;GO:0004152	BP:'de novo' pyrimidine nucleobase biosynthetic process;BP:immune system process;BP:acute-phase response;BP:defense response to bacterium;BP:proteolysis;CC:cytoplasm;CC:membrane;CC:extracellular region;MF:serine-type endopeptidase activity;MF:hemoglobin binding;MF:antioxidant activity;MF:dihydroorotate dehydrogenase activity;	K16142	HP	------	------	COG5640	O:Posttranslational modification, protein turnover, chaperones)	sp|O35086|HPT_MESAU;	Haptoglobin OS=Mesocricetus auratus OX=10036 GN=HP PE=2 SV=1;	PF00089	Trypsin	Trypsin
TRINITY_DN6819_c0_g1	tetraspanin-14 [Marmota monax])	0.414	-1.27219891649	0.000509328744814	0.00573885639219	yes	down	0.23	0.19	0.23	0.49	0.43	0.5	0.216666666667	0.473333333333	GO:0051604;GO:0045747;GO:0072659;GO:0016021;GO:0097197;GO:0009986;GO:0019899	BP:protein maturation;BP:positive regulation of Notch signaling pathway;BP:protein localization to plasma membrane;CC:integral component of membrane;CC:tetraspanin-enriched microdomain;CC:cell surface;MF:enzyme binding;	K17296	TSPAN14	------	------	ENOG4111IRY	S:Function unknown)	sp|Q8QZY6|TSN14_MOUSE;	Tetraspanin-14 OS=Mus musculus OX=10090 GN=Tspan14 PE=1 SV=1;	PF00335	Tetraspanin	Tetraspanin family
TRINITY_DN827_c0_g1	hemoglobin subunit beta-H0 [Microtus fortis])	0.279	-1.8395531836	0.000518040228532	0.00581309076115	yes	down	0.25	0.48	0.68	1.77	1.45	1.84	0.47	1.68666666667	GO:0098869;GO:0042744;GO:0005833;GO:0031838;GO:0005344;GO:0019825;GO:0020037;GO:0043177;GO:0031721;GO:0046872	BP:cellular oxidant detoxification;BP:hydrogen peroxide catabolic process;CC:hemoglobin complex;CC:haptoglobin-hemoglobin complex;MF:oxygen transporter activity;MF:oxygen binding;MF:heme binding;MF:organic acid binding;MF:hemoglobin alpha binding;MF:metal ion binding;	K13825	HBE	------	------	COG1018	C:Energy production and conversion)	sp|P04443|HBB0_MOUSE;	Hemoglobin subunit beta-H0 OS=Mus musculus OX=10090 GN=Hbb-bh0 PE=2 SV=5;	PF00042	Globin	Globin
TRINITY_DN6590_c0_g3	ras association domain-containing protein 5 isoform X2 [Microtus fortis])	2.721	1.44395045292	0.00060950796514	0.0065948908023	yes	up	0.69	0.56	0.43	0.15	0.19	0.21	0.56	0.183333333333	GO:1900180;GO:0006915;GO:0050672;GO:0007165;GO:0031398;GO:0046651;GO:0042981;GO:0005737;GO:0005874;GO:0005634;GO:0031267;GO:0046872;GO:0042802	BP:regulation of protein localization to nucleus;BP:apoptotic process;BP:negative regulation of lymphocyte proliferation;BP:signal transduction;BP:positive regulation of protein ubiquitination;BP:lymphocyte proliferation;BP:regulation of apoptotic process;CC:cytoplasm;CC:microtubule;CC:nucleus;MF:small GTPase binding;MF:metal ion binding;MF:identical protein binding;	K08015	RASSF5, RAPL	map05200;map04015;map04014;map04670;map05223	Pathways in cancer);Rap1 signaling pathway);Ras signaling pathway);Leukocyte transendothelial migration);Non-small cell lung cancer)	ENOG410YG03	S:Function unknown)	sp|O35141|RASF5_RAT;	Ras association domain-containing protein 5 OS=Rattus norvegicus OX=10116 GN=Rassf5 PE=1 SV=1;	PF16517;PF00788	Nore1-SARAH;RA	Novel Ras effector 1 C-terminal SARAH (Sav/Rassf/Hpo) domain;Ras association (RalGDS/AF-6) domain
TRINITY_DN164_c0_g1	dual specificity mitogen-activated protein kinase kinase 7 isoform X1 [Microtus ochrogaster])	0.474	-1.07775766573	0.000614206411463	0.0065948908023	yes	down	0.45	0.21	0.21	0.45	0.67	0.47	0.29	0.53	GO:0071222;GO:0000165;GO:0009411;GO:0043525;GO:0043507;GO:0072709;GO:0106310;GO:0007254;GO:0032212;GO:0009611;GO:0051973;GO:0006468;GO:1904355;GO:0034612;GO:0006915;GO:0046330;GO:0051403;GO:0006970;GO:0045893;GO:0009408;GO:0071347;GO:0001934;GO:2000671;GO:0070374;GO:0005829;GO:0005737;GO:0005634;GO:0008022;GO:0019899;GO:0008545;GO:0031435;GO:0000287;GO:0004713;GO:0004672;GO:0005524;GO:0019901;GO:…	BP:cellular response to lipopolysaccharide;BP:MAPK cascade;BP:response to UV;BP:positive regulation of neuron apoptotic process;BP:positive regulation of JUN kinase activity;BP:cellular response to sorbitol;BP:old GO;BP:JNK cascade;BP:positive regulation of telomere maintenance via telomerase;BP:response to wounding;BP:positive regulation of telomerase activity;BP:protein phosphorylation;BP:posit…	K04431	MAP2K7, MKK7	map05418;map05161;map04010;map04013;map05169;map04214;map04620;map05010;map05016;map04624;map04380;map04530;map04722;map04141;map04664;map04660;map05132;map04668;map04012;map04912	Fluid shear stress and atherosclerosis);Hepatitis B);MAPK signaling pathway);MAPK signaling pathway - fly);Epstein-Barr virus infection);Apoptosis - fly);Toll-like receptor signaling pathway);Alzheimer's disease);Huntington's disease);Toll and Imd signaling pathway);Osteoclast differentiation);Tight junction);Neurotrophin signaling pathway);Protein processing in endoplasmic reticulum);Fc epsilon …	ENOG410XTNQ	T:Signal transduction mechanisms)	sp|Q8CE90|MP2K7_MOUSE;	Dual specificity mitogen-activated protein kinase kinase 7 OS=Mus musculus OX=10090 GN=Map2k7 PE=1 SV=1;	PF00069;PF07714;PF14531;PF03109	Pkinase;PK_Tyr_Ser-Thr;Kinase-like;ABC1	Protein kinase domain;Protein tyrosine and serine/threonine kinase;Kinase-like;ABC1 atypical kinase-like domain
TRINITY_DN9183_c0_g1	renin receptor [Microtus fortis])	0.260	-1.94555723076	0.000630419807077	0.00669026911541	yes	down	0.19	0.05	0.07	0.18	0.5	0.31	0.103333333333	0.33	GO:0021903;GO:0060323;GO:0048069;GO:0090263;GO:0021626;GO:0007042;GO:0043408;GO:0002003;GO:0032914;GO:0030177;GO:0016020;GO:0030424;GO:0000220;GO:0032591;GO:0030665;GO:0005615;GO:0009897;GO:0016021;GO:0043005;GO:0010008;GO:0016471;GO:0016324;GO:0070161;GO:0044297;GO:0045211;GO:0005789;GO:0030672;GO:0000421;GO:0005764;GO:0005765;GO:0038023	BP:rostrocaudal neural tube patterning;BP:head morphogenesis;BP:eye pigmentation;BP:positive regulation of canonical Wnt signaling pathway;BP:central nervous system maturation;BP:lysosomal lumen acidification;BP:regulation of MAPK cascade;BP:angiotensin maturation;BP:positive regulation of transforming growth factor beta1 production;BP:positive regulation of Wnt signaling pathway;CC:membrane;CC:a…	K19514	ATP6AP2, PRR	map04614	Renin-angiotensin system)	ENOG4111F0U	U:Intracellular trafficking, secretion, and vesicular transport)	sp|Q9CYN9|RENR_MOUSE;	Renin receptor OS=Mus musculus OX=10090 GN=Atp6ap2 PE=1 SV=2;	PF07850	Renin_r	Renin receptor-like protein
TRINITY_DN1161_c0_g1	dual specificity protein phosphatase 1 [Microtus fortis])	2.928	1.5499918745	0.000640277330342	0.00672328753805	yes	up	0.67	0.33	0.39	0.11	0.16	0.15	0.463333333333	0.14	GO:0035970;GO:0008285;GO:0006470;GO:0070262;GO:0090027;GO:0043407;GO:0007162;GO:1903753;GO:0035335;GO:1990869;GO:0005737;GO:0005634;GO:0017018;GO:0051019;GO:0004725;GO:0017017	BP:peptidyl-threonine dephosphorylation;BP:negative regulation of cell proliferation;BP:protein dephosphorylation;BP:peptidyl-serine dephosphorylation;BP:negative regulation of monocyte chemotaxis;BP:negative regulation of MAP kinase activity;BP:negative regulation of cell adhesion;BP:negative regulation of p38MAPK cascade;BP:peptidyl-tyrosine dephosphorylation;BP:cellular response to chemokine;C…	K21278	DUSP1	map05012;map04726;map04010;map05418	Parkinson's disease);Serotonergic synapse);MAPK signaling pathway);Fluid shear stress and atherosclerosis)	COG2453	T:Signal transduction mechanisms)	sp|P28563|DUS1_MOUSE;	Dual specificity protein phosphatase 1 OS=Mus musculus OX=10090 GN=Dusp1 PE=1 SV=1;	PF00782;PF00581;PF00102	DSPc;Rhodanese;Y_phosphatase	Dual specificity phosphatase, catalytic domain;Rhodanese-like domain;Protein-tyrosine phosphatase
TRINITY_DN110_c0_g1	RUN domain-containing protein 3A isoform 4 [Cricetulus griseus])	0.414	-1.27082413903	0.00064666516825	0.00673220239798	yes	down	0.63	0.45	0.52	0.85	1.1	1.13	0.533333333333	1.02666666667	GO:0010753;GO:0005829;GO:0043231;GO:0005886	BP:positive regulation of cGMP-mediated signaling;CC:cytosol;CC:intracellular membrane-bounded organelle;CC:plasma membrane;	K24787	RUNDC3	------	------	ENOG410XRAX	S:Function unknown)	sp|O08576|RUN3A_MOUSE;	RUN domain-containing protein 3A OS=Mus musculus OX=10090 GN=Rundc3a PE=1 SV=1;	------	------	------
TRINITY_DN2889_c0_g1	Diacylglycerol O-acyltransferase 2 [Microtus ochrogaster])	5.498	2.45880649428	0.000719917117377	0.00743823799011	yes	up	0.36	0.14	0.21	0	0.05	0.06	0.236666666667	0.0366666666667	GO:0006651;GO:0090181;GO:0035356;GO:0046322;GO:0060613;GO:0019915;GO:0035336;GO:0010867;GO:0038183;GO:0006071;GO:0050746;GO:0097006;GO:0045722;GO:0006629;GO:0006640;GO:0055089;GO:0042632;GO:0044255;GO:0046339;GO:0034383;GO:0071400;GO:0019432;GO:0016020;GO:0005783;GO:0005789;GO:0016021;GO:0005811;GO:0005739;GO:0048471;GO:0030176;GO:0043231;GO:0005829;GO:1990578;GO:0008374;GO:0050252;GO:0004144;GO:…	BP:diacylglycerol biosynthetic process;BP:regulation of cholesterol metabolic process;BP:cellular triglyceride homeostasis;BP:negative regulation of fatty acid oxidation;BP:fat pad development;BP:lipid storage;BP:long-chain fatty-acyl-CoA metabolic process;BP:positive regulation of triglyceride biosynthetic process;BP:bile acid signaling pathway;BP:glycerol metabolic process;BP:regulation of lipo…	K11160	DGAT2	map00561;map04975	Glycerolipid metabolism);Fat digestion and absorption)	ENOG410XTG3	S:Function unknown)	sp|Q9DCV3|DGAT2_MOUSE;	Diacylglycerol O-acyltransferase 2 OS=Mus musculus OX=10090 GN=Dgat2 PE=1 SV=1;	PF03982	DAGAT	Diacylglycerol acyltransferase
TRINITY_DN6696_c0_g1	poly(U)-specific endoribonuclease [Microtus ochrogaster])	0.409	-1.28933955797	0.000728271203118	0.00749626524112	yes	down	0.25	0.21	0.25	0.4	0.68	0.45	0.236666666667	0.51	GO:0007565;GO:0006955;GO:0006508;GO:0005737;GO:0005576;GO:0005044;GO:0004521;GO:0016829;GO:0030247;GO:0003723;GO:0046872;GO:0008236	BP:female pregnancy;BP:immune response;BP:proteolysis;CC:cytoplasm;CC:extracellular region;MF:scavenger receptor activity;MF:endoribonuclease activity;MF:lyase activity;MF:polysaccharide binding;MF:RNA binding;MF:metal ion binding;MF:serine-type peptidase activity;	K14648	ENDOU, PP11	------	------	ENOG410XX8E	S:Function unknown)	sp|Q3V188|ENDOU_MOUSE;	Uridylate-specific endoribonuclease OS=Mus musculus OX=10090 GN=Endou PE=2 SV=1;	PF09412;PF01033	XendoU;Somatomedin_B	Endoribonuclease XendoU;Somatomedin B domain
TRINITY_DN8904_c0_g1	replication protein A 14 kDa subunit isoform X1 [Microtus ochrogaster])	0.352	-1.50752884745	0.000733496959879	0.0075217778133	yes	down	1.53	0.29	0.5	1.3	2.19	1.82	0.773333333333	1.77	GO:0042127;GO:0006310;GO:0006284;GO:0000724;GO:0006298;GO:0006260;GO:0007346;GO:0006281;GO:0006289;GO:0031981;GO:0035861;GO:0005662;GO:0003677;GO:0003697;GO:0003684	BP:regulation of cell proliferation;BP:DNA recombination;BP:base-excision repair;BP:double-strand break repair via homologous recombination;BP:mismatch repair;BP:DNA replication;BP:regulation of mitotic cell cycle;BP:DNA repair;BP:nucleotide-excision repair;CC:nuclear lumen;CC:site of double-strand break;CC:DNA replication factor A complex;MF:DNA binding;MF:single-stranded DNA binding;MF:damaged …	K10740	RPA3	map03460;map03430;map03440;map03420;map03030	Fanconi anemia pathway);Mismatch repair);Homologous recombination);Nucleotide excision repair);DNA replication)	ENOG4111REI	L:Replication, recombination and repair)	sp|Q9CQ71|RFA3_MOUSE;	Replication protein A 14 kDa subunit OS=Mus musculus OX=10090 GN=Rpa3 PE=1 SV=1;	PF08661	Rep_fac-A_3	Replication factor A protein 3
TRINITY_DN2183_c2_g1	intraflagellar transport protein 27 homolog isoform X1 [Microtus ochrogaster])	0.125	-3.00366667538	0.000752232128327	0.00762819099022	yes	down	0.13	0.03	0.02	0.49	0.25	0.34	0.06	0.36	GO:0042073;GO:0090102;GO:0006886;GO:0001822;GO:0035720;GO:0060271;GO:0060122;GO:0007283;GO:0016192;GO:0007224;GO:0030992;GO:0005929;GO:0005634;GO:0005737;GO:0097228;GO:0031514;GO:0005813;GO:0097225;GO:0005794;GO:0000139;GO:0036126;GO:0005525;GO:0003924	BP:intraciliary transport;BP:cochlea development;BP:intracellular protein transport;BP:kidney development;BP:intraciliary anterograde transport;BP:cilium assembly;BP:inner ear receptor stereocilium organization;BP:spermatogenesis;BP:vesicle-mediated transport;BP:smoothened signaling pathway;CC:intraciliary transport particle B;CC:cilium;CC:nucleus;CC:cytoplasm;CC:sperm principal piece;CC:motile c…	K07934	IFT27, RAYL, RABL4	------	------	ENOG4111IWZ	S:Function unknown)	sp|Q9D0P8|IFT27_MOUSE;	Intraflagellar transport protein 27 homolog OS=Mus musculus OX=10090 GN=Ift27 PE=1 SV=1;	PF00071;PF08477;PF00025	Ras;Roc;Arf	Ras family;Ras of Complex, Roc, domain of DAPkinase;ADP-ribosylation factor family
TRINITY_DN5676_c0_g1	phytanoyl-CoA hydroxylase-interacting protein isoform X1 [Homo sapiens])	0.373	-1.42135750548	0.000770625488176	0.00775725215672	yes	down	0.13	0.25	0.15	0.47	0.46	0.39	0.176666666667	0.44	GO:0008104;GO:0005737;GO:1990782	BP:protein localization;CC:cytoplasm;MF:protein tyrosine kinase binding;	K24497	PHYHIP	------	------	ENOG410Y0U7	S:Function unknown)	sp|Q8K0S0|PHYIP_MOUSE;	Phytanoyl-CoA hydroxylase-interacting protein OS=Mus musculus OX=10090 GN=Phyhip PE=1 SV=1;	PF19281	PHYHIP_C	Phytanoyl-CoA hydroxylase-interacting protein C-terminus
TRINITY_DN3290_c0_g2	AP-4 complex accessory subunit tepsin isoform X2 [Microtus fortis])	0.440	-1.1843571254	0.000853082910358	0.00855582787018	yes	down	0.32	0.21	0.24	0.51	0.5	0.54	0.256666666667	0.516666666667	GO:0031410;GO:0005794	CC:cytoplasmic vesicle;CC:Golgi apparatus;	------	------	------	------	ENOG410ZYSQ	S:Function unknown)	sp|G3V8Y7|AP4AT_RAT;	AP-4 complex accessory subunit Tepsin OS=Rattus norvegicus OX=10116 GN=Tepsin PE=1 SV=1;	PF01417	ENTH	ENTH domain
TRINITY_DN451_c0_g1	cytosolic non-specific dipeptidase [Arvicola amphibius])	2.041	1.02918891225	0.000899722631216	0.00899065899368	yes	up	0.91	0.71	0.98	0.42	0.35	0.37	0.866666666667	0.38	GO:0006508;GO:0005829;GO:0005654;GO:0103046;GO:0004180;GO:0016805;GO:0070573;GO:0008233;GO:0046872	BP:proteolysis;CC:cytosol;CC:nucleoplasm;MF:alanylglutamate dipeptidase activity;MF:carboxypeptidase activity;MF:dipeptidase activity;MF:metallodipeptidase activity;MF:peptidase activity;MF:metal ion binding;	K08660	CNDP2	map00340;map00330;map00410	Histidine metabolism);Arginine and proline metabolism);beta-Alanine metabolism)	COG0624	E:Amino acid transport and metabolism)	sp|Q9D1A2|CNDP2_MOUSE;	Cytosolic non-specific dipeptidase OS=Mus musculus OX=10090 GN=Cndp2 PE=1 SV=1;	PF01546;PF07687	Peptidase_M20;M20_dimer	Peptidase family M20/M25/M40;Peptidase dimerisation domain
TRINITY_DN1335_c0_g1	ubiquitin-like modifier-activating enzyme 7 isoform X3 [Microtus fortis])	2.847	1.50932774868	0.000979069703988	0.00974797399825	yes	up	0.28	0.2	0.25	0.08	0.07	0.07	0.243333333333	0.0733333333333	GO:0036211;GO:0008641	BP:protein modification process;MF:small protein activating enzyme activity;	K10698	UBE1L, UBA7	map05012;map04120	Parkinson's disease);Ubiquitin mediated proteolysis)	COG0476	H:Coenzyme transport and metabolism)	sp|P41226|UBA7_HUMAN;	Ubiquitin-like modifier-activating enzyme 7 OS=Homo sapiens OX=9606 GN=UBA7 PE=1 SV=2;	PF00899;PF10585;PF16190;PF16191;PF09358	ThiF;UBA_E1_SCCH;E1_FCCH;E1_4HB;E1_UFD	ThiF family;Ubiquitin-activating enzyme, SCCH domain;Ubiquitin-activating enzyme E1 FCCH domain;Ubiquitin-activating enzyme E1 four-helix bundle;Ubiquitin fold domain
TRINITY_DN858_c0_g1	hsc70-interacting protein [Arvicola amphibius])	10.239	3.35596315194	0.00100094195202	0.00989378723691	yes	up	0.67	0.26	0.29	0.07	0	0.02	0.406666666667	0.03	GO:0005737;GO:0046983	CC:cytoplasm;MF:protein dimerization activity;	K09560	ST13	------	------	ENOG410XR19	S:Function unknown)	sp|Q5RF31|F10A1_PONAB;	Hsc70-interacting protein OS=Pongo abelii OX=9601 GN=ST13 PE=2 SV=1;	PF17830	STI1	STI1 domain
TRINITY_DN513_c0_g2	purine nucleoside phosphorylase [Microtus fortis])	3.031	1.59976173626	0.00105399466108	0.0103644265759	yes	up	0.5	0.37	0.27	0.08	0.14	0.12	0.38	0.113333333333	GO:0006738;GO:0046638;GO:0046059;GO:0009410;GO:0009165;GO:0006204;GO:0034418;GO:0006157;GO:0000255;GO:0032743;GO:0042102;GO:0009116;GO:0006955;GO:0006149;GO:0006148;GO:0006166;GO:0005829;GO:0001882;GO:0004731;GO:0002060;GO:0042802;GO:0042301	BP:nicotinamide riboside catabolic process;BP:positive regulation of alpha-beta T cell differentiation;BP:dAMP catabolic process;BP:response to xenobiotic stimulus;BP:nucleotide biosynthetic process;BP:IMP catabolic process;BP:urate biosynthetic process;BP:deoxyadenosine catabolic process;BP:allantoin metabolic process;BP:positive regulation of interleukin-2 production;BP:positive regulation of T…	K03783	punA, PNP	map00230;map00760	Purine metabolism);Nicotinate and nicotinamide metabolism)	COG0005	F:Nucleotide transport and metabolism)	sp|P85973|PNPH_RAT;	Purine nucleoside phosphorylase OS=Rattus norvegicus OX=10116 GN=Pnp PE=1 SV=1;	PF01048	PNP_UDP_1	Phosphorylase superfamily
TRINITY_DN5048_c0_g1	lysophospholipid acyltransferase 7 isoform X1 [Microtus fortis])	4.440	2.15042249944	0.00106652595179	0.0104291002	yes	up	0.27	0.12	0.27	0.04	0.06	0.03	0.22	0.0433333333333	GO:0005887	CC:integral component of plasma membrane;	K13516	MBOAT7	map00564	Glycerophospholipid metabolism)	COG5202	I:Lipid transport and metabolism)	sp|Q8CHK3|MBOA7_MOUSE;	Lysophospholipid acyltransferase 7 OS=Mus musculus OX=10090 GN=Mboat7 PE=1 SV=1;	PF03062	MBOAT	MBOAT, membrane-bound O-acyltransferase family
TRINITY_DN5961_c0_g1	Suppressor of cytokine signaling 3 [Manis javanica])	4.371	2.12800275616	0.00114203677258	0.0110491048881	yes	up	0.28	0.18	0.16	0.03	0.06	0.03	0.206666666667	0.04	GO:0032094;GO:0030154;GO:0009408;GO:0009410;GO:0060670;GO:0007165;GO:0060674;GO:0032868;GO:0035556;GO:0001666;GO:0032496;GO:0014070;GO:0050728;GO:1990830;GO:0009968;GO:0097398;GO:0009617;GO:0042532;GO:0007259;GO:1905229;GO:0043066;GO:0046854;GO:0010332;GO:0046426;GO:0034097;GO:0031100;GO:0060707;GO:0060708;GO:0032355;GO:0046627;GO:0045597;GO:0045595;GO:0001558;GO:0007568;GO:0043434;GO:0009725;GO:…	BP:response to food;BP:cell differentiation;BP:response to heat;BP:response to xenobiotic stimulus;BP:branching involved in labyrinthine layer morphogenesis;BP:signal transduction;BP:placenta blood vessel development;BP:response to insulin;BP:intracellular signal transduction;BP:response to hypoxia;BP:response to lipopolysaccharide;BP:response to organic cyclic compound;BP:negative regulation of …	K04696	SOCS3, CIS3	map04668;map05164;map04917;map05160;map05168;map04920;map04630;map04380;map04910;map04120;map04932;map04930;map04931	TNF signaling pathway);Influenza A);Prolactin signaling pathway);Hepatitis C);Herpes simplex infection);Adipocytokine signaling pathway);Jak-STAT signaling pathway);Osteoclast differentiation);Insulin signaling pathway);Ubiquitin mediated proteolysis);Non-alcoholic fatty liver disease (NAFLD));Type II diabetes mellitus);Insulin resistance)	ENOG4111V4J	O:Posttranslational modification, protein turnover, chaperones)	sp|O88583|SOCS3_RAT;	Suppressor of cytokine signaling 3 OS=Rattus norvegicus OX=10116 GN=Socs3 PE=1 SV=1;	PF00017;PF07525	SH2;SOCS_box	SH2 domain;SOCS box
TRINITY_DN10432_c0_g1	phosphoglycerate mutase 2 [Microtus fortis])	3.051	1.60944295565	0.00116952687795	0.0112356652345	yes	up	1.14	0.78	1.03	0.22	0.31	0.32	0.983333333333	0.283333333333	GO:0007219;GO:0006941;GO:0061621;GO:0006096;GO:0005829;GO:0016787;GO:0004082;GO:0004619;GO:0042802	BP:Notch signaling pathway;BP:striated muscle contraction;BP:canonical glycolysis;BP:glycolytic process;CC:cytosol;MF:hydrolase activity;MF:bisphosphoglycerate mutase activity;MF:phosphoglycerate mutase activity;MF:identical protein binding;	K01834	PGAM, gpmA	map00010;map05230;map04922;map00260	Glycolysis / Gluconeogenesis);Central carbon metabolism in cancer);Glucagon signaling pathway);Glycine, serine and threonine metabolism)	COG0588	G:Carbohydrate transport and metabolism)	sp|Q32KV0|PGAM2_BOVIN;	Phosphoglycerate mutase 2 OS=Bos taurus OX=9913 GN=PGAM2 PE=2 SV=1;	PF00300	His_Phos_1	Histidine phosphatase superfamily (branch 1)
TRINITY_DN4629_c0_g1	sphingosine 1-phosphate receptor 4 [Microtus ochrogaster])	2.238	1.16226532527	0.00124625677128	0.0118893764452	yes	up	0.86	0.79	1.02	0.33	0.41	0.34	0.89	0.36	GO:0019222;GO:0007189;GO:0005737;GO:0016021;GO:0005739;GO:0005887;GO:0005886;GO:0004930;GO:0038036	BP:regulation of metabolic process;BP:adenylate cyclase-activating G-protein coupled receptor signaling pathway;CC:cytoplasm;CC:integral component of membrane;CC:mitochondrion;CC:integral component of plasma membrane;CC:plasma membrane;MF:G-protein coupled receptor activity;MF:sphingosine-1-phosphate receptor activity;	K04293	S1PR4, EDG6	map04068;map04080;map04071	FoxO signaling pathway);Neuroactive ligand-receptor interaction);Sphingolipid signaling pathway)	ENOG41116IH	U:Intracellular trafficking, secretion, and vesicular transport)	sp|Q9Z0L1|S1PR4_MOUSE;	Sphingosine 1-phosphate receptor 4 OS=Mus musculus OX=10090 GN=S1pr4 PE=2 SV=1;	PF00001;PF13853	7tm_1;7tm_4	7 transmembrane receptor (rhodopsin family);Olfactory receptor
TRINITY_DN375_c0_g1	methionine-R-sulfoxide reductase B2, mitochondrial [Microtus ochrogaster])	0.368	-1.44318856383	0.00125536069554	0.0119346443903	yes	down	0.35	0.48	0.31	0.73	1.03	1.08	0.38	0.946666666667	GO:0030041;GO:0006979;GO:0030091;GO:0005737;GO:0005739;GO:0033743;GO:0033745;GO:0003779;GO:0008270;GO:0046872	BP:actin filament polymerization;BP:response to oxidative stress;BP:protein repair;CC:cytoplasm;CC:mitochondrion;MF:peptide-methionin;MF:L-methionine;MF:actin binding;MF:zinc ion binding;MF:metal ion binding;	K07305	msrB	------	------	COG0229	O:Posttranslational modification, protein turnover, chaperones)	sp|Q4FZX5|MSRB2_RAT;	Methionine-R-sulfoxide reductase B2, mitochondrial OS=Rattus norvegicus OX=10116 GN=Msrb2 PE=2 SV=1;	PF01641	SelR	SelR domain
TRINITY_DN517_c2_g2	C5a anaphylatoxin chemotactic receptor 1 [Microtus fortis])	2.395	1.26029714718	0.00138068805093	0.012955061439	yes	up	0.66	0.56	0.71	0.18	0.21	0.34	0.643333333333	0.243333333333	GO:0021534;GO:0048143;GO:0043524;GO:0032494;GO:0032496;GO:0090023;GO:0045766;GO:0099172;GO:0097242;GO:0042789;GO:0038178;GO:0030593;GO:0006935;GO:0031100;GO:0006915;GO:0050830;GO:0001774;GO:0006954;GO:0050679;GO:0007200;GO:0010575;GO:0050890;GO:0007204;GO:1902947;GO:0002430;GO:0010759;GO:0070374;GO:0031410;GO:0016021;GO:0009986;GO:0045177;GO:0016323;GO:0005886;GO:0004875;GO:0004878;GO:0004930;GO:…	BP:cell proliferation in hindbrain;BP:astrocyte activation;BP:negative regulation of neuron apoptotic process;BP:response to peptidoglycan;BP:response to lipopolysaccharide;BP:positive regulation of neutrophil chemotaxis;BP:positive regulation of angiogenesis;BP:presynapse organization;BP:beta-amyloid clearance;BP:mRNA transcription from RNA polymerase II promoter;BP:complement component C5a sign…	K04010	C5AR1, CD88	map05150;map04080;map04610	Staphylococcus aureus infection);Neuroactive ligand-receptor interaction);Complement and coagulation cascades)	ENOG410Y9HH	T:Signal transduction mechanisms)	sp|P97520|C5AR1_RAT;	C5a anaphylatoxin chemotactic receptor 1 OS=Rattus norvegicus OX=10116 GN=C5ar1 PE=1 SV=1;	PF00001;PF10320;PF10328;PF10323	7tm_1;7TM_GPCR_Srsx;7TM_GPCR_Srx;7TM_GPCR_Srv	7 transmembrane receptor (rhodopsin family);Serpentine type 7TM GPCR chemoreceptor Srsx;Serpentine type 7TM GPCR chemoreceptor Srx;Serpentine type 7TM GPCR chemoreceptor Srv
TRINITY_DN419_c0_g1	actin-related protein 8 isoform X1 [Microtus fortis])	0.476	-1.07042132888	0.00140921348658	0.0131686912159	yes	down	0.77	0.3	0.56	0.78	1.45	0.74	0.543333333333	0.99	GO:0006310;GO:0060382;GO:0006338;GO:0006281;GO:0051726;GO:0006275;GO:1904507;GO:0045893;GO:0045995;GO:0045739;GO:0000723;GO:0005813;GO:0031011;GO:0005654;GO:0005524	BP:DNA recombination;BP:regulation of DNA strand elongation;BP:chromatin remodeling;BP:DNA repair;BP:regulation of cell cycle;BP:regulation of DNA replication;BP:positive regulation of telomere maintenance in response to DNA damage;BP:positive regulation of transcription, DNA-templated;BP:regulation of embryonic development;BP:positive regulation of DNA repair;BP:telomere maintenance;CC:centrosom…	K11673	ACTR8, ARP8, INO80N	------	------	COG5277	Z:Cytoskeleton)	sp|D2I1E3|ARP8_AILME;	Actin-related protein 8 OS=Ailuropoda melanoleuca OX=9646 GN=ACTR8 PE=3 SV=1;	PF00022;PF17003	Actin;Actin_micro	Actin;Putative actin-like family
TRINITY_DN409_c0_g1	protein S100-A11 [Microtus fortis])	2.280	1.18900578517	0.00142417538236	0.013263238765	yes	up	6.24	2.94	3.33	1.37	1.66	1.53	4.17	1.52	GO:0042127;GO:0014911;GO:0005737;GO:0001726;GO:0005634;GO:0044548;GO:0048306;GO:0005509;GO:0042803	BP:regulation of cell proliferation;BP:positive regulation of smooth muscle cell migration;CC:cytoplasm;CC:ruffle;CC:nucleus;MF:S100 protein binding;MF:calcium-dependent protein binding;MF:calcium ion binding;MF:protein homodimerization activity;	K23765	S100A11_13, S100C	------	------	ENOG410YYVE	S:Function unknown)	sp|Q6B345|S10AB_RAT;	Protein S100-A11 OS=Rattus norvegicus OX=10116 GN=S100a11 PE=3 SV=1;	PF01023;PF00036;PF13499;PF13405;PF13202;PF13833	S_100;EF-hand_1;EF-hand_7;EF-hand_6;EF-hand_5;EF-hand_8	S-100/ICaBP type calcium binding domain;EF hand;EF-hand domain pair;EF-hand domain;EF hand;EF-hand domain pair
TRINITY_DN32_c0_g1	P-selectin glycoprotein ligand 1 [Microtus fortis])	2.239	1.16276866091	0.00149101199938	0.0137918609942	yes	up	0.83	0.51	0.44	0.14	0.34	0.23	0.593333333333	0.236666666667	------	------	K06544	SELPLG, CD162	map04514;map05150	Cell adhesion molecules (CAMs));Staphylococcus aureus infection)	ENOG410Y5S5	U:Intracellular trafficking, secretion, and vesicular transport)	sp|Q62170|SELPL_MOUSE;	P-selectin glycoprotein ligand 1 OS=Mus musculus OX=10090 GN=Selplg PE=1 SV=2;	PF15755	DUF4689	Domain of unknown function (DUF4689)
TRINITY_DN3979_c0_g1	rho guanine nucleotide exchange factor 1 isoform X4 [Microtus oregoni])	2.077	1.05425554799	0.00176223446436	0.0159240856879	yes	up	0.49	0.54	0.42	0.14	0.26	0.24	0.483333333333	0.213333333333	------	------	K12330	ARHGEF1	map05205;map04810;map05200;map04270;map05130;map04611	Proteoglycans in cancer);Regulation of actin cytoskeleton);Pathways in cancer);Vascular smooth muscle contraction);Pathogenic Escherichia coli infection);Platelet activation)	ENOG410XPQJ;COG5422	T:Signal transduction mechanisms);	sp|Q61210|ARHG1_MOUSE;	Rho guanine nucleotide exchange factor 1 OS=Mus musculus OX=10090 GN=Arhgef1 PE=1 SV=2;	PF09128;PF17838;PF00621	RGS-like;PH_16;RhoGEF	Regulator of G protein signalling-like domain;PH domain;RhoGEF domain
TRINITY_DN2773_c0_g1	Golgi phosphoprotein 3-like [Microtus ochrogaster])	0.433	-1.20718644942	0.00184675604139	0.0165784198076	yes	down	0.41	0.34	0.21	0.53	0.86	0.57	0.32	0.653333333333	GO:0048194;GO:0007030;GO:0006890;GO:0050714;GO:0043001;GO:0005829;GO:0005802;GO:0031985;GO:0000139;GO:0032580;GO:0070273	BP:Golgi vesicle budding;BP:Golgi organization;BP:retrograde vesicle-mediated transport, Golgi to ER;BP:positive regulation of protein secretion;BP:Golgi to plasma membrane protein transport;CC:cytosol;CC:trans-Golgi network;CC:Golgi cisterna;CC:Golgi membrane;CC:Golgi cisterna membrane;MF:phosphatidylinositol-4-phosphate binding;	K15620	GOLPH3, GPP34	------	------	ENOG410XRT6	U:Intracellular trafficking, secretion, and vesicular transport)	sp|Q8R088|GLP3L_MOUSE;	Golgi phosphoprotein 3-like OS=Mus musculus OX=10090 GN=Golph3l PE=1 SV=1;	PF05719	GPP34	Golgi phosphoprotein 3 (GPP34)
TRINITY_DN9989_c0_g1	hypothetical protein EI555_005069, partial [Monodon monoceros])	0.386	-1.37518167541	0.00199678351224	0.0176931820599	yes	down	0.24	0.47	0.42	1	0.99	0.76	0.376666666667	0.916666666667	GO:0005856;GO:0003779	CC:cytoskeleton;MF:actin binding;	K10374	TPM2	map05414;map04261;map04260;map05410	Dilated cardiomyopathy);Adrenergic signaling in cardiomyocytes);Cardiac muscle contraction);Hypertrophic cardiomyopathy (HCM))	ENOG410XR5K	Z:Cytoskeleton)	sp|Q5KR48|TPM2_BOVIN;	Tropomyosin beta chain OS=Bos taurus OX=9913 GN=TPM2 PE=2 SV=1;	PF00261;PF12718;PF16526;PF06009;PF20492;PF12329	Tropomyosin;Tropomyosin_1;CLZ;Laminin_II;ERM_helical;TMF_DNA_bd	Tropomyosin;Tropomyosin like;C-terminal leucine zipper domain of cyclic nucleotide-gated channels;Laminin Domain II;Ezrin/radixin/moesin, alpha-helical domain;TATA element modulatory factor 1 DNA binding
TRINITY_DN1066_c0_g2	transcription factor jun-B [Microtus ochrogaster])	2.649	1.40540963056	0.00207426770069	0.0182030287323	yes	up	0.61	0.55	0.6	0.24	0.13	0.21	0.586666666667	0.193333333333	GO:0030154;GO:0006366;GO:0060716;GO:0009410;GO:0009416;GO:0051412;GO:0072724;GO:0060136;GO:0001649;GO:0001829;GO:0033687;GO:0009612;GO:0014070;GO:0071456;GO:0042127;GO:0034097;GO:0030316;GO:0071277;GO:0045597;GO:0032870;GO:0001701;GO:0002158;GO:0043434;GO:0001570;GO:0051726;GO:0007565;GO:0006355;GO:0051591;GO:0006357;GO:0045944;GO:0032570;GO:0046697;GO:0090575;GO:0005634;GO:0005654;GO:0005667;GO:…	BP:cell differentiation;BP:transcription from RNA polymerase II promoter;BP:labyrinthine layer blood vessel development;BP:response to xenobiotic stimulus;BP:response to light stimulus;BP:response to corticosterone;BP:response to 4-nitroquinoline N-oxide;BP:embryonic process involved in female pregnancy;BP:osteoblast differentiation;BP:trophectodermal cell differentiation;BP:osteoblast proliferat…	K09028	JUNB	map04380;map04668	Osteoclast differentiation);TNF signaling pathway)	ENOG410XRWH	K:Transcription)	sp|P09450|JUNB_MOUSE;	Transcription factor JunB OS=Mus musculus OX=10090 GN=Junb PE=1 SV=1;	PF03957;PF00170;PF07716;PF03131	Jun;bZIP_1;bZIP_2;bZIP_Maf	Jun-like transcription factor;bZIP transcription factor;Basic region leucine zipper;bZIP Maf transcription factor
TRINITY_DN1930_c0_g1	NADH dehydrogenase [ubiquinone] 1 alpha subcomplex subunit 10, mitochondrial isoform X2 [Microtus fortis])	0.236	-2.08330238131	0.00232937109636	0.0199931600684	yes	down	0.1	0.07	0.07	0.17	0.42	0.3	0.08	0.296666666667	GO:0032981;GO:0006120;GO:0009410;GO:0022900;GO:0055085;GO:0005737;GO:0005743;GO:0005747;GO:0005759;GO:0008137	BP:mitochondrial respiratory chain complex I assembly;BP:mitochondrial electron transport, NADH to ubiquinone;BP:response to xenobiotic stimulus;BP:electron transport chain;BP:transmembrane transport;CC:cytoplasm;CC:mitochondrial inner membrane;CC:mitochondrial respiratory chain complex I;CC:mitochondrial matrix;MF:NADH dehydrogenas;	K03954	NDUFA10	map00190;map05012;map05010;map04723;map05016;map05014;map04932;map05020	Oxidative phosphorylation);Parkinson's disease);Alzheimer's disease);Retrograde endocannabinoid signaling);Huntington's disease);Amyotrophic lateral sclerosis (ALS));Non-alcoholic fatty liver disease (NAFLD));Prion diseases)	ENOG41101CN	F:Nucleotide transport and metabolism)	sp|Q561S0|NDUAA_RAT;	NADH dehydrogenase [ubiquinone] 1 alpha subcomplex subunit 10, mitochondrial OS=Rattus norvegicus OX=10116 GN=Ndufa10 PE=1 SV=1;	PF01712;PF02223	dNK;Thymidylate_kin	Deoxynucleoside kinase;Thymidylate kinase
TRINITY_DN5207_c1_g3	tripartite motif-containing protein 15 isoform X3 [Microtus fortis])	0.261	-1.93820112325	0.00233682784066	0.0199944832117	yes	down	0.12	0.03	0.06	0.23	0.18	0.28	0.07	0.23	GO:0008270	MF:zinc ion binding;	K12005	TRIM15	------	------	ENOG4111G04	S:Function unknown)	sp|Q7YR33|TRI15_PANTR;	Tripartite motif-containing protein 15 OS=Pan troglodytes OX=9598 GN=TRIM15 PE=3 SV=1;	PF00643;PF15227;PF14634;PF13923;PF00097;PF14643;PF13920	zf-B_box;zf-C3HC4_4;zf-RING_5;zf-C3HC4_2;zf-C3HC4;DUF4455;zf-C3HC4_3	B-box zinc finger;zinc finger of C3HC4-type, RING;zinc-RING finger domain;Zinc finger, C3HC4 type (RING finger);Zinc finger, C3HC4 type (RING finger);Domain of unknown function (DUF4455);Zinc finger, C3HC4 type (RING finger)
TRINITY_DN5726_c0_g1	triggering receptor expressed on myeloid cells 2 [Microtus fortis])	3.316	1.72956252381	0.00244227066778	0.0205751910412	yes	up	1.05	0.89	0.7	0.37	0.22	0.1	0.88	0.23	GO:0048143;GO:0097242;GO:0043277;GO:0150094;GO:0005887;GO:0016021;GO:0005886;GO:0031226;GO:0008035;GO:0001540;GO:0034185;GO:0034186	BP:astrocyte activation;BP:beta-amyloid clearance;BP:apoptotic cell clearance;BP:amyloid-beta clearance by cellular catabolic process;CC:integral component of plasma membrane;CC:integral component of membrane;CC:plasma membrane;CC:intrinsic component of plasma membrane;MF:high-density lipoprotein particle binding;MF:beta-amyloid binding;MF:apolipoprotein binding;MF:apolipoprotein A-I binding;	K14378	TREM2	map04380	Osteoclast differentiation)	ENOG410YZ1S	U:Intracellular trafficking, secretion, and vesicular transport)	sp|Q99NH8|TREM2_MOUSE;	Triggering receptor expressed on myeloid cells 2 OS=Mus musculus OX=10090 GN=Trem2 PE=1 SV=1;	PF07686	V-set	Immunoglobulin V-set domain
TRINITY_DN6893_c0_g1	protein eva-1 homolog B [Arvicola amphibius])	4.285	2.09935923502	0.00257599023703	0.0213729129363	yes	up	0.48	0.48	0.47	0.12	0.11	0.07	0.476666666667	0.1	GO:0016021	CC:integral component of membrane;	------	------	------	------	ENOG4111P45	U:Intracellular trafficking, secretion, and vesicular transport)	sp|Q8K2Y3|EVA1B_MOUSE;	Protein eva-1 homolog B OS=Mus musculus OX=10090 GN=Eva1b PE=1 SV=1;	PF14851	FAM176	FAM176 family
TRINITY_DN5051_c0_g1	unnamed protein product [Mus musculus])	3.276	1.71193499852	0.00259174015038	0.0214386239629	yes	up	0.97	0.25	0.35	0.06	0.11	0.1	0.523333333333	0.09	GO:0016021	CC:integral component of membrane;	------	------	------	------	------	------	------	------	------	------	------
TRINITY_DN10899_c0_g1	beta-catenin-like protein 1 [Peromyscus leucopus])	0.464	-1.10827187255	0.00264482544466	0.0218118435767	yes	down	0.27	0.28	0.33	0.59	0.64	0.49	0.293333333333	0.573333333333	GO:0006915;GO:0043065;GO:0016445;GO:0008380;GO:0006397;GO:0005654;GO:0005829;GO:0005813;GO:0005634;GO:0000974;GO:0005681;GO:0019899	BP:apoptotic process;BP:positive regulation of apoptotic process;BP:somatic diversification of immunoglobulins;BP:RNA splicing;BP:mRNA processing;CC:nucleoplasm;CC:cytosol;CC:centrosome;CC:nucleus;CC:Prp19 complex;CC:spliceosomal complex;MF:enzyme binding;	K12864	CTNNBL1	map03040	Spliceosome)	ENOG410XPFW	S:Function unknown)	sp|Q4V8K2|CTBL1_RAT;	Beta-catenin-like protein 1 OS=Rattus norvegicus OX=10116 GN=Ctnnbl1 PE=1 SV=1;	PF08216	CTNNBL	Catenin-beta-like, Arm-motif containing nuclear
TRINITY_DN1200_c0_g1	translocation protein SEC62 [Microtus fortis])	2.343	1.22861905665	0.00295437422847	0.0237914018751	yes	up	0.41	0.29	0.23	0.11	0.14	0.11	0.31	0.12	GO:0031204;GO:0006620;GO:0016020;GO:0030176;GO:0005783	BP:posttranslational protein targeting to membrane, translocation;BP:posttranslational protein targeting to membrane;CC:membrane;CC:integral component of endoplasmic reticulum membrane;CC:endoplasmic reticulum;	K12275	SEC62	map03060;map04141	Protein export);Protein processing in endoplasmic reticulum)	COG5232	U:Intracellular trafficking, secretion, and vesicular transport)	sp|Q8BU14|SEC62_MOUSE;	Translocation protein SEC62 OS=Mus musculus OX=10090 GN=Sec62 PE=1 SV=1;	PF03839	Sec62	Translocation protein Sec62
TRINITY_DN5972_c0_g1	pyruvate dehydrogenase kinase, isozyme 3 [Microtus fortis])	0.454	-1.14022091454	0.00304506070626	0.0244217732643	yes	down	0.28	0.44	0.3	0.46	1.04	0.63	0.34	0.71	GO:0071398;GO:0018105;GO:0035357;GO:0016310;GO:2000377;GO:0010906;GO:0097411;GO:0010510;GO:0006006;GO:0006468;GO:0071333;GO:0005730;GO:0005739;GO:0005759;GO:0004674;GO:0004672;GO:0004740;GO:0005524	BP:cellular response to fatty acid;BP:peptidyl-serine phosphorylation;BP:peroxisome proliferator activated receptor signaling pathway;BP:phosphorylation;BP:regulation of reactive oxygen species metabolic process;BP:regulation of glucose metabolic process;BP:hypoxia-inducible factor-1alpha signaling pathway;BP:regulation of acetyl-CoA biosynthetic process from pyruvate;BP:glucose metabolic process…	K00898	PDK2_3_4	------	------	COG0642	T:Signal transduction mechanisms)	sp|Q922H2|PDK3_MOUSE;	[Pyruvate dehydrogenase;	PF10436;PF02518	BCDHK_Adom3;HATPase_c	Mitochondrial branched-chain alpha-ketoacid dehydrogenase kinase;Histidine kinase-, DNA gyrase B-, and HSP90-like ATPase
TRINITY_DN970_c0_g1	2-oxoglutarate dehydrogenase, mitochondrial isoform X3 [Microtus oregoni])	0.371	-1.42946282683	0.00311392264355	0.0248569101984	yes	down	0.11	0.05	0.04	0.12	0.19	0.16	0.0666666666667	0.156666666667	GO:0061034;GO:0106077;GO:0021756;GO:0021766;GO:0006104;GO:0006099;GO:0006103;GO:0021695;GO:0022028;GO:0021860;GO:0021794;GO:0045252;GO:0005634;GO:0005739;GO:0030976;GO:0034602;GO:0004591	BP:olfactory bulb mitral cell layer development;BP:histone succinylation;BP:striatum development;BP:hippocampus development;BP:succinyl-CoA metabolic process;BP:tricarboxylic acid cycle;BP:2-oxoglutarate metabolic process;BP:cerebellar cortex development;BP:tangential migration from the subventricular zone to the olfactory bulb;BP:pyramidal neuron development;BP:thalamus development;CC:oxoglutara…	K00164	OGDH, sucA	map00020	Citrate cycle (TCA cycle))	COG0567	C:Energy production and conversion)	sp|Q5XI78|ODO1_RAT;	2-oxoglutarate dehydrogenase complex component E1 OS=Rattus norvegicus OX=10116 GN=Ogdh PE=1 SV=1;	PF00676;PF02779;PF16870;PF16078	E1_dh;Transket_pyr;OxoGdeHyase_C;2-oxogl_dehyd_N	Dehydrogenase E1 component;Transketolase, pyrimidine binding domain;2-oxoglutarate dehydrogenase C-terminal;2-oxoglutarate dehydrogenase N-terminus
TRINITY_DN6954_c0_g1	leucine-rich alpha-2-glycoprotein [Microtus fortis])	3.454	1.78817284729	0.00317250304352	0.0252509108522	yes	up	0.65	0.33	0.44	0.21	0.08	0.06	0.473333333333	0.116666666667	GO:0060054;GO:0051546;GO:0010718;GO:0009617;GO:0061756;GO:0045766;GO:0050873;GO:0001938;GO:0030511;GO:0035313;GO:0010838;GO:0005615;GO:0043231;GO:0030215;GO:0034713;GO:0005114	BP:positive regulation of epithelial cell proliferation involved in wound healing;BP:keratinocyte migration;BP:positive regulation of epithelial to mesenchymal transition;BP:response to bacterium;BP:leukocyte adhesion to vascular endothelial cell;BP:positive regulation of angiogenesis;BP:brown fat cell differentiation;BP:positive regulation of endothelial cell proliferation;BP:positive regulation…	K25431	LRG1	------	------	COG4886	S:Function unknown)	sp|P02750|A2GL_HUMAN;	Leucine-rich alpha-2-glycoprotein OS=Homo sapiens OX=9606 GN=LRG1 PE=1 SV=2;	PF13855;PF12799;PF14580;PF01463	LRR_8;LRR_4;LRR_9;LRRCT	Leucine rich repeat;Leucine Rich repeats (2 copies);Leucine-rich repeat;Leucine rich repeat C-terminal domain
TRINITY_DN11009_c0_g1	gamma-interferon-inducible lysosomal thiol reductase [Microtus ochrogaster])	2.259	1.17550206673	0.00318826278493	0.0253027927685	yes	up	1.31	1	1.21	0.41	0.46	0.5	1.17333333333	0.456666666667	GO:0019886;GO:0048147;GO:0050821;GO:0042590;GO:0005764;GO:0043231;GO:0005829;GO:0005576;GO:0030054;GO:0016671;GO:0016667;GO:0015036;GO:0016491	BP:antigen processing and presentation of exogenous peptide antigen via MHC class II;BP:negative regulation of fibroblast proliferation;BP:protein stabilization;BP:antigen processing and presentation of exogenous peptide antigen via MHC class I;CC:lysosome;CC:intracellular membrane-bounded organelle;CC:cytosol;CC:extracellular region;CC:cell junction;MF:oxidoreductase activity, acting on a sulfur…	K08059	IFI30, GILT	map04612	Antigen processing and presentation)	ENOG4111IDT	S:Function unknown)	sp|Q9ESY9|GILT_MOUSE;	Gamma-interferon-inducible lysosomal thiol reductase OS=Mus musculus OX=10090 GN=Ifi30 PE=1 SV=3;	PF03227	GILT	Gamma interferon inducible lysosomal thiol reductase (GILT)
TRINITY_DN1513_c0_g1	neutrophil cytosol factor 4 [Microtus fortis])	3.647	1.86655139649	0.00321544177206	0.0254447386471	yes	up	0.61	0.26	0.33	0.13	0.12	0.03	0.4	0.0933333333333	GO:0042554;GO:0006909;GO:0045730;GO:0005737;GO:0005829;GO:0016020;GO:0043020;GO:0010008;GO:0035091;GO:0032266;GO:0016176	BP:superoxide anion generation;BP:phagocytosis;BP:respiratory burst;CC:cytoplasm;CC:cytosol;CC:membrane;CC:NADPH oxidase complex;CC:endosome membrane;MF:phosphatidylinositol binding;MF:phosphatidylinositol-3-phosphate binding;MF:superoxide-generating NADPH oxidase activator activity;	K08012	NCF4, P40PHOX	map05140;map04670;map04145;map04380;map05020	Leishmaniasis);Leukocyte transendothelial migration);Phagosome);Osteoclast differentiation);Prion diseases)	ENOG41101A3	T:Signal transduction mechanisms)	sp|P97369|NCF4_MOUSE;	Neutrophil cytosol factor 4 OS=Mus musculus OX=10090 GN=Ncf4 PE=1 SV=2;	PF00564;PF00787;PF00018;PF07653;PF14604	PB1;PX;SH3_1;SH3_2;SH3_9	PB1 domain;PX domain;SH3 domain;Variant SH3 domain;Variant SH3 domain
TRINITY_DN9732_c0_g1	lysosomal membrane ascorbate-dependent ferrireductase CYB561A3 isoform X1 [Myodes glareolus])	2.870	1.52118759155	0.00333442523408	0.026310248677	yes	up	0.37	0.2	0.32	0.09	0.12	0.07	0.296666666667	0.0933333333333	GO:0016491	MF:oxidoreductase activity;	K16295	CYB561A3, CYBASC3	------	------	ENOG4111FKI	O:Posttranslational modification, protein turnover, chaperones)	sp|Q6P1H1|CYAC3_MOUSE;	Lysosomal membrane ascorbate-dependent ferrireductase CYB561A3 OS=Mus musculus OX=10090 GN=Cyb561a3 PE=1 SV=1;	PF03188	Cytochrom_B561	Eukaryotic cytochrome b561
TRINITY_DN1619_c0_g1	DNA-directed RNA polymerases I, II, and III subunit RPABC5 [Cricetulus griseus])	0.487	-1.0374751859	0.00344261791721	0.0270082746628	yes	down	2.42	3.25	2.88	4.87	5.21	5.76	2.85	5.28	GO:0006351;GO:0000428;GO:0003899;GO:0008270;GO:0003677	BP:transcription, DNA-templated;CC:DNA-directed RNA polymerase complex;MF:DNA-directed RNA polymerase activity;MF:zinc ion binding;MF:DNA binding;	K03007	RPABC5, RPB10, POLR2L	map03020;map05016;map04623	RNA polymerase);Huntington's disease);Cytosolic DNA-sensing pathway)	COG1644	K:Transcription)	sp|Q32P78|RPAB5_BOVIN;	DNA-directed RNA polymerases I, II, and III subunit RPABC5 OS=Bos taurus OX=9913 GN=POLR2L PE=1 SV=1;	PF01194	RNA_pol_N	RNA polymerases N / 8 kDa subunit
TRINITY_DN7476_c0_g1	serine/threonine-protein kinase RIO3 [Microtus fortis])	0.431	-1.21441068913	0.00347970071753	0.0271436483322	yes	down	0.16	0.16	0.13	0.29	0.47	0.19	0.15	0.316666666667	GO:0006468;GO:0051607;GO:0039534;GO:0071359;GO:0045087;GO:0031333;GO:0045089;GO:0042254;GO:0032728;GO:0043124;GO:1990786;GO:0098586;GO:0030490;GO:0030688;GO:0005829;GO:0089720;GO:0004674;GO:0046872;GO:0005524;GO:0106310	BP:protein phosphorylation;BP:defense response to virus;BP:negative regulation of MDA-5 signaling pathway;BP:cellular response to dsRNA;BP:innate immune response;BP:negative regulation of protein complex assembly;BP:positive regulation of innate immune response;BP:ribosome biogenesis;BP:positive regulation of interferon-beta production;BP:negative regulation of I-kappaB kinase/NF-kappaB signaling…	K08872	RIOK3, SUDD	------	------	COG1718	T:Signal transduction mechanisms)	sp|Q9DBU3|RIOK3_MOUSE;	Serine/threonine-protein kinase RIO3 OS=Mus musculus OX=10090 GN=Riok3 PE=1 SV=3;	PF01163	RIO1	RIO1 family
TRINITY_DN973_c0_g1	rhombotin-2 isoform X1 [Myodes glareolus])	0.485	-1.04525690291	0.0035450120036	0.0274576478473	yes	down	0.57	0.3	0.35	0.62	0.91	0.7	0.406666666667	0.743333333333	GO:0097067;GO:0045647;GO:0035162;GO:0045944;GO:0005634;GO:0005667;GO:0032991;GO:0003682;GO:0001221;GO:0003713;GO:0140297;GO:0043425;GO:0061629;GO:0046872	BP:cellular response to thyroid hormone stimulus;BP:negative regulation of erythrocyte differentiation;BP:embryonic hemopoiesis;BP:positive regulation of transcription from RNA polymerase II promoter;CC:nucleus;CC:transcription factor complex;CC:macromolecular complex;MF:chromatin binding;MF:transcription cofactor binding;MF:transcription coactivator activity;MF:DNA-binding transcription factor b…	K15612	LMO2	map05202	Transcriptional misregulation in cancer)	ENOG410YIJ3	K:Transcription)	sp|P25791|RBTN2_HUMAN;	Rhombotin-2 OS=Homo sapiens OX=9606 GN=LMO2 PE=1 SV=1;	PF00412	LIM	LIM domain
TRINITY_DN1126_c0_g1	mRNA decay activator protein ZFP36 [Microtus fortis])	2.638	1.39942597299	0.00355003920304	0.0274576478473	yes	up	0.46	0.48	0.46	0.21	0.16	0.11	0.466666666667	0.16	GO:1904582;GO:0071222;GO:0050779;GO:0071385;GO:0038066;GO:0044344;GO:0042594;GO:0070935;GO:0035556;GO:0051028;GO:0060218;GO:0050728;GO:0000289;GO:0000122;GO:0071356;GO:0000165;GO:0009611;GO:1902037;GO:0006402;GO:1900153;GO:1902172;GO:0031086;GO:0032703;GO:1904246;GO:0061014;GO:0061158;GO:0060213;GO:0000288;GO:0032897;GO:0071364;GO:0010837;GO:0045647;GO:0043488;GO:0045600;GO:0097011;GO:0032680;GO:…	BP:positive regulation of intracellular mRNA localization;BP:cellular response to lipopolysaccharide;BP:RNA destabilization;BP:cellular response to glucocorticoid stimulus;BP:p38MAPK cascade;BP:cellular response to fibroblast growth factor stimulus;BP:response to starvation;BP:3'-UTR-mediated mRNA stabilization;BP:intracellular signal transduction;BP:mRNA transport;BP:hematopoietic stem cell diff…	K15308	TTP	map05166	HTLV-I infection)	COG5063	S:Function unknown)	sp|P47973|TTP_RAT;	mRNA decay activator protein ZFP36 OS=Rattus norvegicus OX=10116 GN=Zfp36 PE=1 SV=1;	PF00642;PF18345;PF18044;PF14608	zf-CCCH;zf_CCCH_4;zf-CCCH_4;zf-CCCH_2	Zinc finger C-x8-C-x5-C-x3-H type (and similar);Zinc finger domain;CCCH-type zinc finger;RNA-binding, Nab2-type zinc finger
TRINITY_DN7742_c0_g1	electron transfer flavoprotein subunit alpha, mitochondrial [Microtus ochrogaster])	0.185	-2.43668220262	0.00356819439366	0.0275203274644	yes	down	0.11	0.08	0.02	0.17	0.59	0.27	0.07	0.343333333333	GO:0033539;GO:0009063;GO:0022904;GO:0045251;GO:0017133;GO:0005739;GO:0005759;GO:0050660;GO:0009055;GO:0016491	BP:fatty acid beta-oxidation using acyl-CoA dehydrogenase;BP:cellular amino acid catabolic process;BP:respiratory electron transport chain;CC:electron transfer flavoprotein complex;CC:mitochondrial electron transfer flavoprotein complex;CC:mitochondrion;CC:mitochondrial matrix;MF:flavin adenine dinucleotide binding;MF:electron carrier activity;MF:oxidoreductase activity;	K03522	fixB, etfA	------	------	COG2025	C:Energy production and conversion)	sp|Q99LC5|ETFA_MOUSE;	Electron transfer flavoprotein subunit alpha, mitochondrial OS=Mus musculus OX=10090 GN=Etfa PE=1 SV=2;	PF01012;PF00766	ETF;ETF_alpha	Electron transfer flavoprotein domain;Electron transfer flavoprotein FAD-binding domain
TRINITY_DN1737_c0_g2	glutathione S-transferase Mu 4-like [Microtus fortis])	2.461	1.29949402849	0.00359721135816	0.0276661929737	yes	up	0.76	0.55	0.36	0.15	0.24	0.21	0.556666666667	0.2	GO:0005737;GO:0004364;GO:0042802	CC:cytoplasm;MF:glutathione transferase activity;MF:identical protein binding;	K00799	GST, gst	map00480;map05204;map00983;map00982;map00980;map05200;map05418;map04212;map01524	Glutathione metabolism);Chemical carcinogenesis);Drug metabolism - other enzymes);Drug metabolism - cytochrome P450);Metabolism of xenobiotics by cytochrome P450);Pathways in cancer);Fluid shear stress and atherosclerosis);Longevity regulating pathway - worm);Platinum drug resistance)	ENOG4110YU0	O:Posttranslational modification, protein turnover, chaperones)	sp|Q5BK56|GSTM4_RAT;	Glutathione S-transferase Mu 4 OS=Rattus norvegicus OX=10116 GN=Gstm4 PE=2 SV=1;	PF02798;PF14497;PF00043;PF17171	GST_N;GST_C_3;GST_C;GST_C_6	Glutathione S-transferase, N-terminal domain;Glutathione S-transferase, C-terminal domain;Glutathione S-transferase, C-terminal domain;Glutathione S-transferase, C-terminal domain
TRINITY_DN9754_c0_g1	ribonuclease K6 [Microtus fortis])	2.357	1.23701305896	0.0037886287139	0.0288146261629	yes	up	2.06	1.19	1.17	0.32	0.46	0.83	1.47333333333	0.536666666667	GO:0051607;GO:0019731;GO:0050830;GO:0050829;GO:0045087;GO:0061844;GO:0031410;GO:0005615;GO:0016829;GO:0004522;GO:0003676	BP:defense response to virus;BP:antibacterial humoral response;BP:defense response to Gram-positive bacterium;BP:defense response to Gram-negative bacterium;BP:innate immune response;BP:antimicrobial humoral immune response mediated by antimicrobial peptide;CC:cytoplasmic vesicle;CC:extracellular space;MF:lyase activity;MF:ribonuclease A activity;MF:nucleic acid binding;	K01172	RNASE6_7_8	------	------	ENOG4111D8Q	A:RNA processing and modification)	sp|Q9D244|RNAS6_MOUSE;	Ribonuclease K6 OS=Mus musculus OX=10090 GN=Rnase6 PE=1 SV=2;	PF00074	RnaseA	Pancreatic ribonuclease
TRINITY_DN10576_c0_g1	galectin-3 [Microtus fortis])	2.634	1.39750367312	0.00381379126377	0.0289171969589	yes	up	1.13	0.78	0.92	0.27	0.22	0.44	0.943333333333	0.31	GO:1902041;GO:0070232;GO:2001237;GO:0048245;GO:1903078;GO:0048246;GO:0090280;GO:0030855;GO:0140693;GO:0008380;GO:0030593;GO:0031334;GO:0042129;GO:0002548;GO:0071677;GO:0045806;GO:0005737;GO:0005654;GO:0001772;GO:0005829;GO:0005743;GO:0005576;GO:0005681;GO:0042056;GO:0030246;GO:0019903;GO:0043236;GO:0019863	BP:regulation of extrinsic apoptotic signaling pathway via death domain receptors;BP:regulation of T cell apoptotic process;BP:negative regulation of extrinsic apoptotic signaling pathway;BP:eosinophil chemotaxis;BP:positive regulation of protein localization to plasma membrane;BP:macrophage chemotaxis;BP:positive regulation of calcium ion import;BP:epithelial cell differentiation;BP:old GO;BP:RN…	K06831	LGALS3	------	------	ENOG4111EA0	S:Function unknown)	sp|P47953|LEG3_CRILO;	Galectin-3 OS=Cricetulus longicaudatus OX=10030 GN=LGALS3 PE=2 SV=2;	PF00337	Gal-bind_lectin	Galactoside-binding lectin
TRINITY_DN1629_c0_g1	centromere protein X isoform X1 [Microtus fortis])	0.342	-1.54921340172	0.00382323787405	0.0289171969589	yes	down	0.44	0.51	0.45	1.25	1.13	1.31	0.466666666667	1.23	GO:0051382;GO:0000712;GO:0036297;GO:0031297;GO:0000785;GO:0043240;GO:0071821;GO:0003690	BP:kinetochore assembly;BP:resolution of meiotic recombination intermediates;BP:interstrand cross-link repair;BP:replication fork processing;CC:chromatin;CC:Fanconi anaemia nuclear complex;CC:FANCM-MHF complex;MF:double-stranded DNA binding;	K15360	STRA13, CENPX, MHF2	map03460	Fanconi anemia pathway)	ENOG410XYKN	S:Function unknown)	sp|Q8C4X1|CENPX_MOUSE;	Centromere protein X OS=Mus musculus OX=10090 GN=Cenpx PE=2 SV=1;	PF09415	CENP-X	CENP-S associating Centromere protein X
TRINITY_DN652_c0_g1	mitochondrial carrier homolog 1 isoform X1 [Microtus ochrogaster])	2.605	1.38147403442	0.00384193894744	0.0289785918405	yes	up	0.59	0.37	0.6	0.22	0.13	0.17	0.52	0.173333333333	GO:0006919;GO:0045161;GO:0009966;GO:0006915;GO:0043065;GO:0016020;GO:0016021;GO:0005739;GO:0005741	BP:activation of cysteine-type endopeptidase activity involved in apoptotic process;BP:neuronal ion channel clustering;BP:regulation of signal transduction;BP:apoptotic process;BP:positive regulation of apoptotic process;CC:membrane;CC:integral component of membrane;CC:mitochondrion;CC:mitochondrial outer membrane;	K17885	MTCH	------	------	ENOG410XSXF	O:Posttranslational modification, protein turnover, chaperones)	sp|Q9NZJ7|MTCH1_HUMAN;	Mitochondrial carrier homolog 1 OS=Homo sapiens OX=9606 GN=MTCH1 PE=1 SV=1;	PF00153	Mito_carr	Mitochondrial carrier protein
TRINITY_DN1842_c0_g2		2.819	1.49541896065	0.00416181080363	0.0310491498102	yes	up	5.96	7.53	7.38	1.52	2.98	1.99	6.95666666667	2.16333333333	------	------	------	------	------	------	------	------	------	------	------	------	------
TRINITY_DN1938_c0_g1	cytochrome c isoform X1 [Suncus etruscus])	0.281	-1.83292517672	0.0041923861828	0.0311922645883	yes	down	0.19	0.31	0.42	0.86	1.44	0.76	0.306666666667	1.02	GO:0008635;GO:0097202;GO:0043280;GO:0006915;GO:0006123;GO:0006122;GO:0097193;GO:0042743;GO:0043393;GO:0043209;GO:0005829;GO:0005739;GO:0043293;GO:0005758;GO:0070469;GO:0005634;GO:0020037;GO:0019899;GO:0046872;GO:0009055	BP:activation of cysteine-type endopeptidase activity involved in apoptotic process by cytochrome c;BP:activation of cysteine-type endopeptidase activity;BP:positive regulation of cysteine-type endopeptidase activity involved in apoptotic process;BP:apoptotic process;BP:mitochondrial electron transport, cytochrome c to oxygen;BP:mitochondrial electron transport, ubiquinol to cytochrome c;BP:intri…	K08738	CYC	map05164;map05210;map04115;map05160;map05161;map05168;map05169;map05130;map05162;map04210;map04215;map04214;map05012;map05134;map05010;map05016;map05014;map05132;map00190;map05222;map05152;map05200;map05416;map05145;map05131;map04932;map01524;map05020	Influenza A);Colorectal cancer);p53 signaling pathway);Hepatitis C);Hepatitis B);Herpes simplex infection);Epstein-Barr virus infection);Pathogenic Escherichia coli infection);Measles);Apoptosis);Apoptosis - multiple species);Apoptosis - fly);Parkinson's disease);Legionellosis);Alzheimer's disease);Huntington's disease);Amyotrophic lateral sclerosis (ALS));Salmonella infection);Oxidative phosphor…	COG3474	C:Energy production and conversion)	sp|P62897|CYC_MOUSE;	Cytochrome c, somatic OS=Mus musculus OX=10090 GN=Cycs PE=1 SV=2;	PF00034;PF13442;PF14495	Cytochrom_C;Cytochrome_CBB3;Cytochrom_C550	Cytochrome c;Cytochrome C oxidase, cbb3-type, subunit III;Cytochrome c-550 domain
TRINITY_DN953_c0_g1	monocarboxylate transporter 1 [Microtus fortis])	0.314	-1.67050344663	0.00458818049637	0.0336473799156	yes	down	0.06	0.04	0.05	0.11	0.24	0.09	0.05	0.146666666667	GO:0042593;GO:1905039;GO:0015718;GO:0032094;GO:0035873;GO:0006629;GO:0050796;GO:0071422;GO:0035879;GO:0051780;GO:0007098;GO:0071407;GO:0045202;GO:0005813;GO:0016021;GO:0009925;GO:0016328;GO:0016324;GO:0016323;GO:0005887;GO:0005886;GO:0043231;GO:0008028;GO:0015129;GO:0015141;GO:0042802;GO:0015293;GO:0046943;GO:0097159	BP:glucose homeostasis;BP:carboxylic acid transmembrane transport;BP:monocarboxylic acid transport;BP:response to food;BP:lactate transmembrane transport;BP:lipid metabolic process;BP:regulation of insulin secretion;BP:succinate transmembrane transport;BP:plasma membrane lactate transport;BP:behavioral response to nutrient;BP:centrosome cycle;BP:cellular response to organic cyclic compound;CC:syn…	K08179	SLC16A1	------	------	ENOG41116NW	P:Inorganic ion transport and metabolism)	sp|Q03064|MOT1_CRILO;	Monocarboxylate transporter 1 OS=Cricetulus longicaudatus OX=10030 GN=SLC16A1 PE=1 SV=1;	PF07690	MFS_1	Major Facilitator Superfamily
TRINITY_DN2389_c0_g2	pleckstrin homology domain-containing family B member 2-like protein [Cricetulus griseus])	3.406	1.76825147105	0.00459161040463	0.0336473799156	yes	up	0.25	0.28	0.16	0.05	0.09	0.04	0.23	0.06	GO:0016021	CC:integral component of membrane;	K23857	PLEKHB	------	------	ENOG4111G6I	S:Function unknown)	sp|Q9QZC7|PKHB2_MOUSE;	Pleckstrin homology domain-containing family B member 2 OS=Mus musculus OX=10090 GN=Plekhb2 PE=1 SV=1;	PF00169	PH	PH domain
TRINITY_DN10964_c0_g1	LOW QUALITY PROTEIN: protein unc-93 homolog B1 [Arvicola amphibius])	2.287	1.19349518199	0.00459609937489	0.0336473799156	yes	up	0.39	0.39	0.4	0.14	0.17	0.16	0.393333333333	0.156666666667	GO:0002224;GO:0016021;GO:0035325	BP:toll-like receptor signaling pathway;CC:integral component of membrane;MF:Toll-like receptor binding;	------	------	------	------	ENOG410XTFP	S:Function unknown)	sp|Q8VCW4|UN93B_MOUSE;	Protein unc-93 homolog B1 OS=Mus musculus OX=10090 GN=Unc93b1 PE=1 SV=2;	PF05978	UNC-93	Ion channel regulatory protein UNC-93
TRINITY_DN1365_c0_g2	ankyrin repeat domain-containing protein SOWAHA [Microtus fortis])	0.226	-2.14502283924	0.00466237327443	0.034041541401	yes	down	0.07	0.12	0.03	0.2	0.32	0.39	0.0733333333333	0.303333333333	------	------	------	------	------	------	ENOG410YDPM	S:Function unknown)	sp|Q8BLS7|SWAHA_MOUSE;	Ankyrin repeat domain-containing protein SOWAHA OS=Mus musculus OX=10090 GN=Sowaha PE=1 SV=2;	PF12796;PF13857;PF00023;PF13606;PF13637	Ank_2;Ank_5;Ank;Ank_3;Ank_4	Ankyrin repeats (3 copies);Ankyrin repeats (many copies);Ankyrin repeat;Ankyrin repeat;Ankyrin repeats (many copies)
TRINITY_DN603_c0_g2		0.387	-1.37019598653	0.00472727792166	0.034332326126	yes	down	0.6	0.43	0.25	0.79	1.35	0.79	0.426666666667	0.976666666667	------	------	------	------	------	------	------	------	------	------	------	------	------
TRINITY_DN675_c0_g1	transmembrane protein C16orf54 homolog [Microtus fortis])	2.113	1.07962577878	0.00487224008547	0.0350240584721	yes	up	0.73	0.47	0.58	0.29	0.27	0.18	0.593333333333	0.246666666667	GO:0016021	CC:integral component of membrane;	------	------	------	------	ENOG41115SA	S:Function unknown)	sp|Q8C708|CP054_MOUSE;	Transmembrane protein C16orf54 homolog OS=Mus musculus OX=10090 PE=1 SV=1;	PF15755	DUF4689	Domain of unknown function (DUF4689)
TRINITY_DN3439_c0_g1	tripeptidyl-peptidase 1 [Microtus fortis])	0.451	-1.148384369	0.00496339441491	0.0353900362188	yes	down	0.23	0.13	0.2	0.35	0.44	0.3	0.186666666667	0.363333333333	GO:0006508;GO:0042470;GO:0008240;GO:0004252;GO:0046872	BP:proteolysis;CC:melanosome;MF:tripeptidyl-peptidase activity;MF:serine-type endopeptidase activity;MF:metal ion binding;	K01279	TPP1, CLN2	map04142	Lysosome)	COG4934	O:Posttranslational modification, protein turnover, chaperones)	sp|Q9EQV6|TPP1_RAT;	Tripeptidyl-peptidase 1 OS=Rattus norvegicus OX=10116 GN=Tpp1 PE=1 SV=1;	PF09286;PF00082	Pro-kuma_activ;Peptidase_S8	Pro-kumamolisin, activation domain;Subtilase family
TRINITY_DN4634_c0_g1	receptor for retinol uptake STRA6 isoform X4 [Microtus fortis])	3.441	1.78301972227	0.00499312205508	0.035509527758	yes	up	0.46	0.38	0.31	0.1	0.12	0.08	0.383333333333	0.1	GO:0007631;GO:0030325;GO:0048589;GO:0048566;GO:0042297;GO:0051649;GO:0007612;GO:0060323;GO:0060322;GO:0060325;GO:0050905;GO:0061143;GO:0061029;GO:0001568;GO:0030540;GO:0001822;GO:0048844;GO:0043585;GO:0043583;GO:0032526;GO:0060426;GO:0046427;GO:0007507;GO:0003281;GO:0048745;GO:0034633;GO:0030324;GO:0061038;GO:0061156;GO:0060900;GO:0097070;GO:0071939;GO:0050890;GO:0048546;GO:0003184;GO:0048286;GO:…	BP:feeding behavior;BP:adrenal gland development;BP:developmental growth;BP:embryonic digestive tract development;BP:vocal learning;BP:establishment of localization in cell;BP:learning;BP:head morphogenesis;BP:head development;BP:face morphogenesis;BP:neuromuscular process;BP:alveolar primary septum development;BP:eyelid development in camera-type eye;BP:blood vessel development;BP:female genital…	K23088	STRA6	------	------	ENOG410YGRH	U:Intracellular trafficking, secretion, and vesicular transport)	sp|Q4QR83|STRA6_RAT;	Receptor for retinol uptake STRA6 OS=Rattus norvegicus OX=10116 GN=Stra6 PE=2 SV=1;	PF14752	RBP_receptor	Retinol binding protein receptor
TRINITY_DN619_c0_g1	LOW QUALITY PROTEIN: akirin-1-like [Halichoerus grypus])	0.345	-1.53565457681	0.00554130130201	0.038507824784	yes	down	0.08	0.1	0.08	0.14	0.29	0.25	0.0866666666667	0.226666666667	GO:0005634	CC:nucleus;	------	------	------	------	ENOG4111J00	S:Function unknown)	sp|Q99LF1|AKIR1_MOUSE;	Akirin-1 OS=Mus musculus OX=10090 GN=Akirin1 PE=1 SV=1;	------	------	------
TRINITY_DN301_c0_g1	polyglutamine-binding protein 1 [Microtus fortis])	0.486	-1.04194517388	0.00573182202073	0.0396162055542	yes	down	0.52	0.47	0.53	0.79	0.95	1.06	0.506666666667	0.933333333333	GO:0051607;GO:0071360;GO:0043484;GO:0002218;GO:0032481;GO:0002230;GO:0048814;GO:0031175;GO:0000380;GO:0010494;GO:0016607;GO:0071598;GO:0043021;GO:0003690	BP:defense response to virus;BP:cellular response to exogenous dsRNA;BP:regulation of RNA splicing;BP:activation of innate immune response;BP:positive regulation of type I interferon production;BP:positive regulation of defense response to virus by host;BP:regulation of dendrite morphogenesis;BP:neuron projection development;BP:alternative mRNA splicing, via spliceosome;CC:cytoplasmic stress gran…	K12865	PQBP1, NPW38	map03040	Spliceosome)	ENOG4111MHA	A:RNA processing and modification)	sp|A1YFA7|PQBP1_GORGO;	Polyglutamine-binding protein 1 OS=Gorilla gorilla gorilla OX=9595 GN=PQBP1 PE=3 SV=1;	PF00397	WW	WW domain
TRINITY_DN11050_c0_g1	pre-mRNA-splicing factor SPF27 [Homo sapiens])	0.262	-1.93001013185	0.00590477564945	0.0404181893205	yes	down	0.33	0.07	0.11	0.36	0.87	0.35	0.17	0.526666666667	GO:0000398;GO:0008380;GO:0000375;GO:0006397;GO:0016607;GO:0005730;GO:0005813;GO:0071013;GO:0071007;GO:0005654;GO:0005662;GO:0000974;GO:0005634;GO:0005681	BP:mRNA splicing, via spliceosome;BP:RNA splicing;BP:RNA splicing, via transesterification reactions;BP:mRNA processing;CC:nuclear speck;CC:nucleolus;CC:centrosome;CC:catalytic step 2 spliceosome;CC:U2-type catalytic step 2 spliceosome;CC:nucleoplasm;CC:DNA replication factor A complex;CC:Prp19 complex;CC:nucleus;CC:spliceosomal complex;	K12861	BCAS2	map03040	Spliceosome)	ENOG41101IB	A:RNA processing and modification)	sp|O75934|SPF27_HUMAN;	Pre-mRNA-splicing factor SPF27 OS=Homo sapiens OX=9606 GN=BCAS2 PE=1 SV=1;	PF05700	BCAS2	Breast carcinoma amplified sequence 2 (BCAS2)
TRINITY_DN8572_c0_g1	leucine-rich repeat and calponin homology domain-containing protein 4 isoform X2 [Microtus fortis])	2.069	1.04885723228	0.00593174993584	0.0405015743749	yes	up	0.57	0.46	0.47	0.15	0.24	0.26	0.5	0.216666666667	------	------	------	------	------	------	COG4886	S:Function unknown)	sp|Q921G6|LRCH4_MOUSE;	Leucine-rich repeat and calponin homology domain-containing protein 4 OS=Mus musculus OX=10090 GN=Lrch4 PE=1 SV=1;	PF13855;PF00307;PF12799;PF11971	LRR_8;CH;LRR_4;CAMSAP_CH	Leucine rich repeat;Calponin homology (CH) domain;Leucine Rich repeats (2 copies);CAMSAP CH domain
TRINITY_DN131_c0_g2	uncharacterized protein C11orf24 homolog [Microtus fortis])	0.291	-1.78006432278	0.00596297810944	0.0406135175712	yes	down	0.06	0.05	0.1	0.22	0.24	0.21	0.07	0.223333333333	GO:0016021	CC:integral component of membrane;	------	------	------	------	ENOG410YWNI	S:Function unknown)	sp|Q4V7A5|CK024_RAT;	Uncharacterized protein C11orf24 homolog OS=Rattus norvegicus OX=10116 PE=2 SV=1;	PF17823	DUF5585	Family of unknown function (DUF5585)
TRINITY_DN1768_c0_g1	MAU2 chromatid cohesion factor homolog isoform X3 [Loxodonta africana])	0.379	-1.39787853286	0.00602537182052	0.0409366452719	yes	down	0.1	0.07	0.06	0.14	0.23	0.2	0.0766666666667	0.19	GO:0071921;GO:0034088;GO:0007064;GO:0051301;GO:0016604;GO:0005634;GO:0005654;GO:0032116;GO:0000785;GO:0090694;GO:0047485;GO:0003690	BP:cohesin loading;BP:maintenance of mitotic sister chromatid cohesion;BP:mitotic sister chromatid cohesion;BP:cell division;CC:nuclear body;CC:nucleus;CC:nucleoplasm;CC:SMC loading complex;CC:chromatin;CC:Scc2-Scc4 cohesin loading complex;MF:protein N-terminus binding;MF:double-stranded DNA binding;	K11266	MAU2	------	------	ENOG410XSAK	S:Function unknown)	sp|Q9Y6X3|SCC4_HUMAN;	MAU2 chromatid cohesion factor homolog OS=Homo sapiens OX=9606 GN=MAU2 PE=1 SV=2;	PF10345;PF13424;PF17874	Cohesin_load;TPR_12;TPR_MalT	Cohesin loading factor;Tetratricopeptide repeat;MalT-like TPR region
TRINITY_DN10352_c0_g1	ubiquitin-conjugating enzyme E2 B isoform X1 [Peromyscus maniculatus bairdii])	0.370	-1.43590723982	0.00608808659941	0.0411584718746	yes	down	8.75	2.09	3.37	7.13	14.71	10.75	4.73666666667	10.8633333333	GO:1901874;GO:2000242;GO:0043951;GO:0050821;GO:0009410;GO:0009411;GO:0051026;GO:0010845;GO:0031056;GO:0070936;GO:0000209;GO:0001701;GO:0033522;GO:0006301;GO:0016567;GO:0070979;GO:0043161;GO:0016574;GO:0043066;GO:0007288;GO:0070534;GO:0006281;GO:0035234;GO:0006915;GO:0006974;GO:0007283;GO:0045141;GO:0051093;GO:0070193;GO:0070076;GO:0006513;GO:0051865;GO:0006511;GO:0090263;GO:0005657;GO:0001741;GO:…	BP:negative regulation of post-translational protein modification;BP:negative regulation of reproductive process;BP:negative regulation of cAMP-mediated signaling;BP:protein stabilization;BP:response to xenobiotic stimulus;BP:response to UV;BP:chiasma assembly;BP:positive regulation of reciprocal meiotic recombination;BP:regulation of histone modification;BP:protein K48-linked ubiquitination;BP:p…	K10574	UBE2B, RAD6B	map04120	Ubiquitin mediated proteolysis)	COG5078	O:Posttranslational modification, protein turnover, chaperones)	sp|Q32P99|UBE2B_BOVIN;	Ubiquitin-conjugating enzyme E2 B OS=Bos taurus OX=9913 GN=UBE2B PE=2 SV=1;	PF00179	UQ_con	Ubiquitin-conjugating enzyme
TRINITY_DN7027_c0_g1	N-acetylglucosamine-1-phosphotransferase subunit gamma isoform X2 [Microtus fortis])	0.287	-1.80253561891	0.00636400906924	0.0428124246476	yes	down	0.19	0.11	0.09	0.32	0.32	0.49	0.13	0.376666666667	GO:0046835;GO:0005794;GO:0070622;GO:0016740	BP:carbohydrate phosphorylation;CC:Golgi apparatus;CC:UDP-N-acetylglucosamine-lysosomal-enzyme N-acetylglucosaminephosphotransferase complex;MF:transferase activity;	K10087	GNPTG, GNPTAG	map04142	Lysosome)	ENOG410XPE3	O:Posttranslational modification, protein turnover, chaperones)	sp|Q6S5C2|GNPTG_MOUSE;	N-acetylglucosamine-1-phosphotransferase subunit gamma OS=Mus musculus OX=10090 GN=Gnptg PE=1 SV=1;	PF13015;PF07915	PRKCSH_1;PRKCSH	Glucosidase II beta subunit-like protein;Glucosidase II beta subunit-like protein
TRINITY_DN1112_c0_g1	CREB-regulated transcription coactivator 3 isoform X1 [Microtus fortis])	2.943	1.55706762584	0.00662633658458	0.0441743075132	yes	up	0.41	0.38	0.27	0.17	0.09	0.08	0.353333333333	0.113333333333	GO:0032793;GO:0005737;GO:0005634	BP:positive regulation of CREB transcription factor activity;CC:cytoplasm;CC:nucleus;	K16334	CRTC3, TORC3	map05166	HTLV-I infection)	ENOG410XPDQ	K:Transcription)	sp|Q91X84|CRTC3_MOUSE;	CREB-regulated transcription coactivator 3 OS=Mus musculus OX=10090 GN=Crtc3 PE=1 SV=2;	PF12885;PF12886	TORC_M;TORC_C	Transducer of regulated CREB activity middle domain;Transducer of regulated CREB activity, C terminus
TRINITY_DN2315_c0_g1	twinfilin-2 isoform X2 [Microtus fortis])	2.471	1.30512105319	0.00673611181463	0.0445962170652	yes	up	0.48	0.54	0.35	0.15	0.17	0.18	0.456666666667	0.166666666667	GO:0030030;GO:0042989;GO:0035556;GO:0030837;GO:0016310;GO:0051016;GO:0032956;GO:0030042;GO:0010591;GO:0010592;GO:0071363;GO:0045773;GO:0010976;GO:0071300;GO:0032532;GO:0032420;GO:0030426;GO:0030175;GO:0005856;GO:0048471;GO:0005737;GO:0030027;GO:0030016;GO:0005829;GO:0005884;GO:0005080;GO:0005546;GO:0003779;GO:0005524;GO:0016301;GO:0051015;GO:0003785	BP:cell projection organization;BP:sequestering of actin monomers;BP:intracellular signal transduction;BP:negative regulation of actin filament polymerization;BP:phosphorylation;BP:barbed-end actin filament capping;BP:regulation of actin cytoskeleton organization;BP:actin filament depolymerization;BP:regulation of lamellipodium assembly;BP:positive regulation of lamellipodium assembly;BP:cellular…	K10161;K08870	TLR9, CD289;TWF	map05152;map05142;map05143;map05144;map05168;map04620;map05132;map05162	Tuberculosis);Chagas disease (American trypanosomiasis));African trypanosomiasis);Malaria);Herpes simplex infection);Toll-like receptor signaling pathway);Salmonella infection);Measles)	ENOG410XS1J;COG4886	S:Function unknown);	sp|Q9Z0P5|TWF2_MOUSE;	Twinfilin-2 OS=Mus musculus OX=10090 GN=Twf2 PE=1 SV=1;	PF00241	Cofilin_ADF	Cofilin/tropomyosin-type actin-binding protein
TRINITY_DN598_c0_g1	centromere protein V [Microtus oregoni])	0.289	-1.79046126341	0.00728791115681	0.0475102398746	yes	down	0.13	0.27	0.17	0.52	0.57	0.81	0.19	0.633333333333	GO:0033044;GO:0031508;GO:0034508;GO:0007049;GO:0001667;GO:0032467;GO:0051301;GO:0030496;GO:0005829;GO:0005634;GO:0005654;GO:0015630;GO:0031965;GO:0000776;GO:0051233;GO:0016846;GO:0046872	BP:regulation of chromosome organization;BP:pericentric heterochromatin assembly;BP:centromere complex assembly;BP:cell cycle;BP:ameboidal-type cell migration;BP:positive regulation of cytokinesis;BP:cell division;CC:midbody;CC:cytosol;CC:nucleus;CC:nucleoplasm;CC:microtubule cytoskeleton;CC:nuclear membrane;CC:kinetochore;CC:spindle midzone;MF:carbon-sulfur lyase activity;MF:metal ion binding;	------	------	------	------	COG3791	S:Function unknown)	sp|Q9CXS4|CENPV_MOUSE;	Centromere protein V OS=Mus musculus OX=10090 GN=Cenpv PE=1 SV=2;	PF04828	GFA	Glutathione-dependent formaldehyde-activating enzyme
TRINITY_DN744_c0_g1		0.457	-1.12854106128	0.00753046773467	0.048858816724	yes	down	1.03	0.84	0.58	1.88	1.22	1.54	0.816666666667	1.54666666667	------	------	------	------	------	------	------	------	------	------	------	------	------
TRINITY_DN9145_c0_g1	GPI transamidase component PIG-T isoform X1 [Microtus fortis])	4.409	2.14033027249	0.00756359811948	0.0489577580405	yes	up	0.14	0.11	0.16	0.02	0.04	0.02	0.136666666667	0.0266666666667	GO:0016255;GO:0042765	BP:attachment of GPI anchor to protein;CC:GPI-anchor transamidase complex;	K05292	PIGT	map00563	Glycosylphosphatidylinositol (GPI)-anchor biosynthesis)	ENOG410XRR0	S:Function unknown)	sp|Q8BXQ2|PIGT_MOUSE;	GPI transamidase component PIG-T OS=Mus musculus OX=10090 GN=Pigt PE=1 SV=2;	PF04113	Gpi16	Gpi16 subunit, GPI transamidase component
TRINITY_DN336_c0_g1	probable bifunctional dTTP/UTP pyrophosphatase/methyltransferase protein [Microtus fortis])	0.408	-1.2922526675	0.00762416087412	0.0492333784749	yes	down	0.66	0.42	0.24	1.12	0.52	1.02	0.44	0.886666666667	GO:0032259;GO:0047429;GO:0008168	BP:methylation;MF:nucleoside-triphosphate diphosphatase activity;MF:methyltransferase activity;	K25435	ASMTL	map00240	Pyrimidine metabolism)	COG0424;ENOG410XS7T	D:Cell cycle control, cell division, chromosome partitioning);S:Function unknown)	sp|O95671|ASML_HUMAN;	Probable bifunctional dTTP/UTP pyrophosphatase/methyltransferase protein OS=Homo sapiens OX=9606 GN=ASMTL PE=1 SV=3;	PF02545	Maf	Maf-like protein
