# Supplementary material for: Time-course whole blood transcriptome profiling provides new insights into Microtus fortis natural resistance mechanism to Schistosoma japonicum
Source: Heliyon. 2024 Sep 26;10(19):e38067. doi: 10.1016/j.heliyon.2024.e38067 (PMC11471165; doi:10.1016/j.heliyon.2024.e38067)
Supplement: Multimedia component 3 [file mmc3.csv]

Gene_id	NR description	FC(Dpi10/Control)	Log2FC(Dpi10/Control)	Pvalue	Padjust	Significant	Regulate	Mf10_1	Mf10_2	Mf10_3	Mf0_1	Mf0_2	Mf0_3	Dpi10	Control	GO_id	GO_term	KO_id	KO_name	Pathway_id	Pathway_definition	EggNOG_id	EggNOG_Functional Categories	Swiss-Prot_hit-name	Swiss-Prot_description	Pfam_id	Domain	Domain description
TRINITY_DN6536_c0_g1	stomatin [Microtus fortis])	0.120	-3.06376672916	6.35226482068E-56	2.4265651615E-52	yes	down	2.14	1.72	1.13	12.57	15.71	15.54	1.66333333333	14.6066666667	GO:0044829;GO:0090314;GO:0034765;GO:0048524;GO:1901585;GO:0005737;GO:0045121;GO:0005783;GO:0042470;GO:0005856;GO:0005739;GO:0005886;GO:0005887;GO:0048471;GO:0070063;GO:0042802;GO:0042803	BP:positive regulation by host of viral genome replication;BP:positive regulation of protein targeting to membrane;BP:regulation of ion transmembrane transport;BP:positive regulation of viral process;BP:regulation of acid-sensing ion channel activity;CC:cytoplasm;CC:membrane raft;CC:endoplasmic reticulum;CC:melanosome;CC:cytoskeleton;CC:mitochondrion;CC:plasma membrane;CC:integral component of pl…	K17286	STOM	------	------	COG0330	O:Posttranslational modification, protein turnover, chaperones)	sp|P54116|STOM_MOUSE;	Stomatin OS=Mus musculus OX=10090 GN=Stom PE=1 SV=3;	PF01145	Band_7	SPFH domain / Band 7 family
TRINITY_DN554_c0_g2	Cdc2l1 protein, partial [Mus musculus])	0.089	-3.49080951193	1.02707467225E-42	1.96171262399E-39	yes	down	0.34	0.53	0.53	6.3	6.02	6.15	0.466666666667	6.15666666667	GO:0006468;GO:0004674;GO:0005524	BP:protein phosphorylation;MF:protein serine/threonine kinase activity;MF:ATP binding;	K08818	CDC2L	------	------	ENOG410XQ50	T:Signal transduction mechanisms)	sp|P24788|CD11B_MOUSE;	Cyclin-dependent kinase 11B OS=Mus musculus OX=10090 GN=Cdk11b PE=1 SV=2;	PF00069;PF07714	Pkinase;PK_Tyr_Ser-Thr	Protein kinase domain;Protein tyrosine and serine/threonine kinase
TRINITY_DN553_c0_g1	inhibitor of carbonic anhydrase [Microtus fortis])	0.260	-1.94571167978	4.31816264224E-37	5.49846043111E-34	yes	down	4.39	3.87	3.03	15.53	16.39	17.33	3.76333333333	16.4166666667	------	------	K14736	TF	map04978;map04216;map04066	Mineral absorption);Ferroptosis);HIF-1 signaling pathway)	ENOG410XQ36	O:Posttranslational modification, protein turnover, chaperones)	sp|Q9DBD0|ICA_MOUSE;	Inhibitor of carbonic anhydrase OS=Mus musculus OX=10090 GN=Ica PE=1 SV=1;	PF00405;PF12974	Transferrin;Phosphonate-bd	Transferrin;ABC transporter, phosphonate, periplasmic substrate-binding protein
TRINITY_DN1056_c0_g1	resistin-like gamma [Microtus fortis])	5.507	2.46128235668	5.12311901428E-35	4.89257865864E-32	yes	up	22.23	17.52	14.32	3.07	4.69	3.67	18.0233333333	3.81	GO:0002408;GO:0005615;GO:0005179	BP:myeloid dendritic cell chemotaxis;CC:extracellular space;MF:hormone activity;	K13438	RETN	------	------	ENOG410ZE8R	S:Function unknown)	sp|Q8K426|RETNG_MOUSE;	Resistin-like gamma OS=Mus musculus OX=10090 GN=Retnlg PE=1 SV=1;	PF06954	Resistin	Resistin
TRINITY_DN1997_c0_g1	ferrochelatase, mitochondrial [Microtus oregoni])	0.206	-2.277417805	2.20827371066E-34	1.68712111495E-31	yes	down	2.95	2.33	1.3	10.17	13.79	11.92	2.19333333333	11.96	GO:0034379;GO:0006779;GO:0009410;GO:0055072;GO:0009416;GO:0045471;GO:0006783;GO:0010999;GO:0046685;GO:0046501;GO:0010468;GO:0042168;GO:0010288;GO:0030218;GO:0009589;GO:0051597;GO:0010038;GO:0008203;GO:0071549;GO:0070541;GO:0017085;GO:0046984;GO:0005739;GO:0005743;GO:0004325;GO:0005506;GO:0042803;GO:0020037;GO:0030350;GO:0046906;GO:0051537	BP:very-low-density lipoprotein particle assembly;BP:porphyrin-containing compound biosynthetic process;BP:response to xenobiotic stimulus;BP:iron ion homeostasis;BP:response to light stimulus;BP:response to ethanol;BP:heme biosynthetic process;BP:regulation of eIF2 alpha phosphorylation by heme;BP:response to arsenic-containing substance;BP:protoporphyrinogen IX metabolic process;BP:regulation o…	K01772	hemH, FECH	map00860	Porphyrin and chlorophyll metabolism)	COG0276	H:Coenzyme transport and metabolism)	sp|P22315|HEMH_MOUSE;	Ferrochelatase, mitochondrial OS=Mus musculus OX=10090 GN=Fech PE=1 SV=3;	PF00762	Ferrochelatase	Ferrochelatase
TRINITY_DN736_c0_g1	phospholipid hydroperoxide glutathione peroxidase isoform X2 [Microtus fortis])	0.241	-2.05081500501	1.71949885196E-33	1.09474760241E-30	yes	down	7.47	7.36	6.4	33.63	33.47	35	7.07666666667	34.0333333333	GO:0032355;GO:0006325;GO:0050727;GO:0006749;GO:0019372;GO:0007283;GO:0006979;GO:0051258;GO:0007568;GO:0019369;GO:0110076;GO:0005730;GO:0005634;GO:0005635;GO:0005739;GO:0032991;GO:0005829;GO:0005743;GO:0047066;GO:0042802;GO:0008430;GO:0004601;GO:0004602	BP:response to estradiol;BP:chromatin organization;BP:regulation of inflammatory response;BP:glutathione metabolic process;BP:lipoxygenase pathway;BP:spermatogenesis;BP:response to oxidative stress;BP:protein polymerization;BP:aging;BP:arachidonic acid metabolic process;BP:negative regulation of ferroptosis;CC:nucleolus;CC:nucleus;CC:nuclear envelope;CC:mitochondrion;CC:macromolecular complex;CC:…	K05361	GPX4	map00590;map00480;map04216	Arachidonic acid metabolism);Glutathione metabolism);Ferroptosis)	COG0386	O:Posttranslational modification, protein turnover, chaperones)	sp|O70325|GPX4_MOUSE;	Phospholipid hydroperoxide glutathione peroxidase OS=Mus musculus OX=10090 GN=Gpx4 PE=1 SV=4;	PF00255	GSHPx	Glutathione peroxidase
TRINITY_DN286_c0_g1	hexokinase-1 isoform X2 [Microtus fortis])	0.195	-2.3564860472	6.73452067292E-31	3.47690293581E-28	yes	down	0.85	0.57	0.37	3.09	3.88	3.36	0.596666666667	3.44333333333	GO:0019318;GO:0001678;GO:0006096;GO:0004396;GO:0005524;GO:0005536	BP:hexose metabolic process;BP:cellular glucose homeostasis;BP:glycolytic process;MF:hexokinase activity;MF:ATP binding;MF:glucose binding;	K00844	HK	map00520;map00051;map00524;map00052;map00010;map00500;map05131;map04930;map04973;map04910;map05230;map04066	Amino sugar and nucleotide sugar metabolism);Fructose and mannose metabolism);Neomycin, kanamycin and gentamicin biosynthesis);Galactose metabolism);Glycolysis / Gluconeogenesis);Starch and sucrose metabolism);Shigellosis);Type II diabetes mellitus);Carbohydrate digestion and absorption);Insulin signaling pathway);Central carbon metabolism in cancer);HIF-1 signaling pathway)	COG5026	G:Carbohydrate transport and metabolism)	sp|P05708|HXK1_RAT;	Hexokinase-1 OS=Rattus norvegicus OX=10116 GN=Hk1 PE=1 SV=4;	PF03727;PF00349	Hexokinase_2;Hexokinase_1	Hexokinase;Hexokinase
TRINITY_DN644_c0_g1	large neutral amino acids transporter small subunit 1 [Microtus fortis])	0.157	-2.67446752377	7.28147211688E-31	3.47690293581E-28	yes	down	0.27	0.22	0.2	1.62	1.68	1.71	0.23	1.67	GO:0015818;GO:0071222;GO:0089718;GO:0098713;GO:0042149;GO:0010629;GO:1903577;GO:0014850;GO:1903801;GO:0032729;GO:0042908;GO:1904556;GO:1905460;GO:0032740;GO:0071230;GO:1902475;GO:0070327;GO:0060252;GO:0015804;GO:0015823;GO:0015807;GO:0055093;GO:0015829;GO:0042476;GO:0097421;GO:0010507;GO:1905534;GO:0032753;GO:0098591;GO:0016323;GO:1990184;GO:0005737;GO:0016021;GO:0016324;GO:0005886;GO:0031528;GO:…	BP:isoleucine transport;BP:cellular response to lipopolysaccharide;BP:amino acid import across plasma membrane;BP:leucine import across plasma membrane;BP:cellular response to glucose starvation;BP:negative regulation of gene expression;BP:cellular response to L-arginine;BP:response to muscle activity;BP:L-leucine import into cell;BP:positive regulation of interferon-gamma production;BP:xenobioti…	K13780	SLC7A5, LAT1	map05230;map04150	Central carbon metabolism in cancer);mTOR signaling pathway)	COG0531	E:Amino acid transport and metabolism)	sp|Q63016|LAT1_RAT;	Large neutral amino acids transporter small subunit 1 OS=Rattus norvegicus OX=10116 GN=Slc7a5 PE=1 SV=2;	PF13520;PF00324	AA_permease_2;AA_permease	Amino acid permease;Amino acid permease
TRINITY_DN1280_c0_g1	zinc finger CCCH-type antiviral protein 1 [Microtus fortis])	0.207	-2.27058368383	1.55094992681E-30	6.58292080046E-28	yes	down	0.48	0.55	0.39	2.3	2.86	2.74	0.473333333333	2.63333333333	GO:0009615;GO:0061014;GO:0045071;GO:0005829;GO:0003950;GO:0046872	BP:response to virus;BP:positive regulation of mRNA catabolic process;BP:negative regulation of viral genome replication;CC:cytosol;MF:NAD+ ADP-ribosyltransferase activity;MF:metal ion binding;	K15259	PARP7S	------	------	ENOG410YD9T;ENOG410ZFB8	B:Chromatin structure and dynamics);S:Function unknown)	sp|Q3UPF5|ZCCHV_MOUSE;	Zinc finger CCCH-type antiviral protein 1 OS=Mus musculus OX=10090 GN=Zc3hav1 PE=1 SV=1;	PF18606;PF18633;PF02825	HTH_53;zf-CCCH_8;WWE	Zap helix turn helix N-terminal domain;Zinc-finger antiviral protein (ZAP) zinc finger domain 3;WWE domain
TRINITY_DN466_c0_g1	(E3-independent) E2 ubiquitin-conjugating enzyme, partial [Microtus ochrogaster])	0.201	-2.31512733471	3.28084117064E-30	1.25328132718E-27	yes	down	1.93	1.37	1.05	5.97	11.59	7.39	1.45	8.31666666667	GO:0030513;GO:0070534;GO:0006513;GO:0043066;GO:0042147;GO:0005737;GO:0016604;GO:0005829;GO:0005654;GO:0005634;GO:0061630;GO:0004869;GO:0004842;GO:0061631;GO:0005524	BP:positive regulation of BMP signaling pathway;BP:protein K63-linked ubiquitination;BP:protein monoubiquitination;BP:negative regulation of apoptotic process;BP:retrograde transport, endosome to Golgi;CC:cytoplasm;CC:nuclear body;CC:cytosol;CC:nucleoplasm;CC:nucleus;MF:ubiquitin protein ligase activity;MF:cysteine-type endopeptidase inhibitor activity;MF:ubiquitin-protein transferase activity;MF…	K10581	UBE2O	map04120	Ubiquitin mediated proteolysis)	ENOG410XQ7W	O:Posttranslational modification, protein turnover, chaperones)	sp|Q6ZPJ3|UBE2O_MOUSE;	;	PF00179	UQ_con	Ubiquitin-conjugating enzyme
TRINITY_DN11135_c0_g1	peptidoglycan recognition protein 1 [Microtus fortis])	6.445	2.68807424344	8.28400093987E-30	2.87680759912E-27	yes	up	12.2	9.29	6.95	1.38	1.87	1.8	9.48	1.68333333333	GO:0045087;GO:0042742;GO:0051239;GO:0009253;GO:0005576;GO:0008745;GO:0042834;GO:0008270	BP:innate immune response;BP:defense response to bacterium;BP:regulation of multicellular organismal process;BP:peptidoglycan catabolic process;CC:extracellular region;MF:N-acetylmuramoyl-L-alanine amidase activity;MF:peptidoglycan binding;MF:zinc ion binding;	K01446	PGRP	map04624	Toll and Imd signaling pathway)	ENOG4111PQD	M:Cell wall/membrane/envelope biogenesis)	sp|O88593|PGRP1_MOUSE;	Peptidoglycan recognition protein 1 OS=Mus musculus OX=10090 GN=Pglyrp1 PE=1 SV=1;	PF01510	Amidase_2	N-acetylmuramoyl-L-alanine amidase
TRINITY_DN1511_c0_g1	E3 ubiquitin-protein ligase RNF123 [Microtus fortis])	0.183	-2.44963115841	6.3647188099E-28	1.98239315878E-25	yes	down	0.25	0.32	0.18	1.57	1.6	1.53	0.25	1.56666666667	GO:0051603;GO:0005737;GO:0005829;GO:0031965;GO:0046872;GO:0004842	BP:proteolysis involved in cellular protein catabolic process;CC:cytoplasm;CC:cytosol;CC:nuclear membrane;MF:metal ion binding;MF:ubiquitin-protein transferase activity;	K12169	KPC1, RNF123	------	------	ENOG410XQ4V	S:Function unknown)	sp|Q5XPI3|RN123_MOUSE;	E3 ubiquitin-protein ligase RNF123 OS=Mus musculus OX=10090 GN=Rnf123 PE=1 SV=1;	PF00622;PF13920;PF13639	SPRY;zf-C3HC4_3;zf-RING_2	SPRY domain;Zinc finger, C3HC4 type (RING finger);Ring finger domain
TRINITY_DN6474_c0_g1	band 3 anion transport protein [Microtus fortis])	0.350	-1.513685683	6.74636415292E-28	1.98239315878E-25	yes	down	9.69	8.76	6.14	24.76	28.13	27.01	8.19666666667	26.6333333333	GO:0045852;GO:0017121;GO:0035811;GO:1904539;GO:0007596;GO:0051354;GO:0048821;GO:0072659;GO:0016021;GO:0030863;GO:0009898;GO:0016323;GO:0005887;GO:0005886;GO:0030492;GO:0015106;GO:0005452;GO:0015108;GO:0030506;GO:0042803	BP:pH elevation;BP:phospholipid scrambling;BP:negative regulation of urine volume;BP:negative regulation of glycolytic process through fructose-6-phosphate;BP:blood coagulation;BP:negative regulation of oxidoreductase activity;BP:erythrocyte development;BP:protein localization to plasma membrane;CC:integral component of membrane;CC:cortical cytoskeleton;CC:cytoplasmic side of plasma membrane;CC:b…	K06573	SLC4A1, AE1, CD233	map04966	Collecting duct acid secretion)	ENOG410XPHD	U:Intracellular trafficking, secretion, and vesicular transport)	sp|P23562|B3AT_RAT;	Band 3 anion transport protein OS=Rattus norvegicus OX=10116 GN=Slc4a1 PE=1 SV=3;	PF00955;PF07565	HCO3_cotransp;Band_3_cyto	HCO3- transporter family;Band 3 cytoplasmic domain
TRINITY_DN495_c0_g1	cell division cycle-associated protein 3 isoform X1 [Microtus fortis])	0.266	-1.91230115828	6.21621887995E-27	1.69613972296E-24	yes	down	3.71	2.88	1.93	11.78	12.18	12.25	2.84	12.07	GO:0007166;GO:0051301;GO:0006955;GO:0016020	BP:cell surface receptor signaling pathway;BP:cell division;BP:immune response;CC:membrane;	------	------	------	------	ENOG410Y54T	D:Cell cycle control, cell division, chromosome partitioning)	sp|Q99M54|CDCA3_MOUSE;	Cell division cycle-associated protein 3 OS=Mus musculus OX=10090 GN=Cdca3 PE=1 SV=2;	------	------	------
TRINITY_DN1916_c0_g1	catalase isoform X1 [Cricetulus griseus])	0.174	-2.5257536055	1.70069108108E-26	4.33109328647E-24	yes	down	2.89	2.39	1.44	9.1	22.35	13.13	2.24	14.86	GO:0061692;GO:0020027;GO:0009060;GO:0009650;GO:0043066;GO:0006641;GO:0014068;GO:0006979;GO:0008203;GO:0051092;GO:0032088;GO:0051781;GO:0042744;GO:0005778;GO:0062151;GO:0000268;GO:0019899;GO:0050661;GO:0046872;GO:0042803;GO:0004046;GO:0020037;GO:0004096	BP:cellular detoxification of hydrogen peroxide;BP:hemoglobin metabolic process;BP:aerobic respiration;BP:UV protection;BP:negative regulation of apoptotic process;BP:triglyceride metabolic process;BP:positive regulation of phosphatidylinositol 3-kinase signaling;BP:response to oxidative stress;BP:cholesterol metabolic process;BP:positive regulation of NF-kappaB transcription factor activity;BP:n…	K03781	katE, CAT, catB, srpA	map00630;map04068;map05014;map04146;map04213;map04212;map04211;map00380	Glyoxylate and dicarboxylate metabolism);FoxO signaling pathway);Amyotrophic lateral sclerosis (ALS));Peroxisome);Longevity regulating pathway - multiple species);Longevity regulating pathway - worm);Longevity regulating pathway);Tryptophan metabolism)	COG0753	P:Inorganic ion transport and metabolism)	sp|P24270|CATA_MOUSE;	Catalase OS=Mus musculus OX=10090 GN=Cat PE=1 SV=4;	PF00199;PF06628	Catalase;Catalase-rel	Catalase;Catalase-related immune-responsive
TRINITY_DN402_c0_g1	transmembrane and coiled-coil domains protein 2 isoform X1 [Microtus fortis])	0.282	-1.82574719491	1.12960257046E-25	2.69692613697E-23	yes	down	5.25	4.86	5.09	21.13	21.57	21.62	5.06666666667	21.44	GO:0042982;GO:0016021;GO:0005789;GO:0005783;GO:0012505	BP:amyloid precursor protein metabolic process;CC:integral component of membrane;CC:endoplasmic reticulum membrane;CC:endoplasmic reticulum;CC:endomembrane system;	------	------	------	------	ENOG410Y9KV	S:Function unknown)	sp|Q80W04|TMCC2_MOUSE;	Transmembrane and coiled-coil domains protein 2 OS=Mus musculus OX=10090 GN=Tmcc2 PE=1 SV=1;	PF10267	Tmemb_cc2	Predicted transmembrane and coiled-coil 2 protein
TRINITY_DN5019_c0_g1	nodal modulator 1 isoform X2 [Microtus fortis])	0.230	-2.11791716844	1.66075303531E-25	3.73180976169E-23	yes	down	0.95	0.66	0.44	2.71	4.1	3.26	0.683333333333	3.35666666667	GO:0030246	MF:carbohydrate binding;	------	------	------	------	ENOG410XTI0	S:Function unknown)	sp|Q6GQT9|NOMO1_MOUSE;	Nodal modulator 1 OS=Mus musculus OX=10090 GN=Nomo1 PE=1 SV=1;	PF13620;PF17210;PF17802;PF13715;PF09430	CarboxypepD_reg;SdrD_B;SpaA;CarbopepD_reg_2;EMC7_beta-sandw	Carboxypeptidase regulatory-like domain;SdrD B-like domain;Prealbumin-like fold domain;CarboxypepD_reg-like domain;ER membrane protein complex subunit 7, beta-sandwich domain
TRINITY_DN10542_c0_g1	bifunctional methylenetetrahydrofolate dehydrogenase/cyclohydrolase, mitochondrial isoform X1 [Microtus fortis])	0.166	-2.59447570646	3.96305737866E-25	8.41048843693E-23	yes	down	0.56	0.41	0.23	2.43	2.95	2.8	0.4	2.72666666667	GO:0006730;GO:0046653;GO:0005739;GO:0004487;GO:0000287;GO:0004477;GO:0004488;GO:0042301	BP:one-carbon metabolic process;BP:tetrahydrofolate metabolic process;CC:mitochondrion;MF:methylenetetrahydrofolate dehydrogenas;MF:magnesium ion binding;MF:methenyltetrahydrofolate cyclohydrolase activity;MF:methylenetetrahydrofolate dehydrogenas;MF:phosphate ion binding;	K13403	MTHFD2	map00670	One carbon pool by folate)	COG0190	H:Coenzyme transport and metabolism)	sp|P18155|MTDC_MOUSE;	Bifunctional methylenetetrahydrofolate dehydrogenase/cyclohydrolase, mitochondrial OS=Mus musculus OX=10090 GN=Mthfd2 PE=1 SV=1;	PF02882;PF00763	THF_DHG_CYH_C;THF_DHG_CYH	Tetrahydrofolate dehydrogenase/cyclohydrolase, NAD(P)-binding domain;Tetrahydrofolate dehydrogenase/cyclohydrolase, catalytic domain
TRINITY_DN659_c0_g1	carnitine O-acetyltransferase isoform X2 [Microtus oregoni])	0.160	-2.64553350019	5.76780373484E-25	1.15963211932E-22	yes	down	0.4	0.31	0.24	2.26	2.29	2.55	0.316666666667	2.36666666667	GO:0016746	MF:transferase activity, transferring acyl groups;	K00624	E2.3.1.7	map04146	Peroxisome)	ENOG410XNZ9	S:Function unknown)	sp|P47934|CACP_MOUSE;	Carnitine O-acetyltransferase OS=Mus musculus OX=10090 GN=Crat PE=1 SV=3;	PF00755	Carn_acyltransf	Choline/Carnitine o-acyltransferase
TRINITY_DN1719_c0_g1	unnamed protein product [Nyctereutes procyonoides])	3.306	1.72500917671	1.86615030482E-24	3.5643470822E-22	yes	up	28.86	26.14	19.75	8.57	8.59	8.82	24.9166666667	8.66	GO:0006412;GO:0015935;GO:0003735;GO:0019843	BP:translation;CC:small ribosomal subunit;MF:structural constituent of ribosome;MF:rRNA binding;	K02997	RP-S9e, RPS9	map03010	Ribosome)	COG0522	J:Translation, ribosomal structure and biogenesis)	sp|A6QLG5|RS9_BOVIN;	40S ribosomal protein S9 OS=Bos taurus OX=9913 GN=RPS9 PE=2 SV=1;	PF00163;PF01479	Ribosomal_S4;S4	Ribosomal protein S4/S9 N-terminal domain;S4 domain
TRINITY_DN7841_c0_g1	autophagy-related protein 9A isoform X1 [Urocitellus parryii])	0.232	-2.10913179745	5.4312037287E-24	9.87961821126E-22	yes	down	0.57	0.58	0.63	2.89	3.03	3.08	0.593333333333	3	------	------	K17907	ATG9	map04136;map04137;map04140	Autophagy - other);Mitophagy - animal);Autophagy - animal)	ENOG410XQBE	U:Intracellular trafficking, secretion, and vesicular transport)	sp|Q5FWU3|ATG9A_RAT;	Autophagy-related protein 9A OS=Rattus norvegicus OX=10116 GN=Atg9a PE=1 SV=1;	PF04109	ATG9	Autophagy protein ATG9
TRINITY_DN1205_c0_g1	hypothetical protein Cadr_000022161 [Camelus dromedarius])	0.170	-2.5543955257	9.73751120856E-24	1.69078603712E-21	yes	down	2.3	2.12	0.9	9.79	14.4	11.35	1.77333333333	11.8466666667	------	------	------	------	------	------	ENOG410ZJ3Y	S:Function unknown)	sp|A1A4Q4|TMA7_BOVIN;	Translation machinery-associated protein 7 OS=Bos taurus OX=9913 GN=TMA7 PE=3 SV=1;	PF09072	TMA7	Translation machinery associated TMA7
TRINITY_DN259_c0_g1	apoptosis-stimulating of p53 protein 1 isoform X1 [Microtus ochrogaster])	0.053	-4.2384617458	1.66529162765E-23	2.76583218157E-21	yes	down	0.21	0.06	0.01	1.59	2.02	2.75	0.0933333333333	2.12	------	------	K17554	PPP1R13B, ASPP1	------	------	------	------	------	------	------	------	------
TRINITY_DN2670_c0_g1		0.042	-4.56150604758	5.28487596457E-23	8.41176091027E-21	yes	down	0.17	0.23	0.14	4.61	5.64	4.25	0.18	4.83333333333	------	------	------	------	------	------	------	------	------	------	------	------	------
TRINITY_DN472_c0_g2	Fam46c protein, partial [Mus musculus])	0.208	-2.26342353689	2.20838418984E-22	3.37441104207E-20	yes	down	0.45	0.38	0.32	1.19	1.78	1.44	0.383333333333	1.47	GO:0001701;GO:0045596;GO:0048255;GO:0005737;GO:0005813;GO:0005634;GO:0005654;GO:1990817;GO:0004652;GO:0003723	BP:in utero embryonic development;BP:negative regulation of cell differentiation;BP:mRNA stabilization;CC:cytoplasm;CC:centrosome;CC:nucleus;CC:nucleoplasm;MF:RNA adenylyltransferase activity;MF:polynucleotide adenylyltransferase activity;MF:RNA binding;	K23034	TENT5C, FAM46C	------	------	ENOG410XTG4	S:Function unknown)	sp|Q5XIV0|TET5C_RAT;	Terminal nucleotidyltransferase 5C OS=Rattus norvegicus OX=10116 GN=Tent5c PE=2 SV=1;	PF07984	NTP_transf_7	Nucleotidyltransferase
TRINITY_DN139_c0_g1	cathepsin E [Microtus fortis])	0.291	-1.78177132108	7.54225101997E-22	1.10813072678E-19	yes	down	11.09	9.82	4.82	30.55	36	32.47	8.57666666667	33.0066666667	GO:0016540;GO:0005768;GO:0004190	BP:protein autoprocessing;CC:endosome;MF:aspartic-type endopeptidase activity;	K01382	CTSE	map04142	Lysosome)	ENOG410XNV7	O:Posttranslational modification, protein turnover, chaperones)	sp|P16228|CATE_RAT;	Cathepsin E OS=Rattus norvegicus OX=10116 GN=Ctse PE=1 SV=3;	PF00026;PF14543;PF07966	Asp;TAXi_N;A1_Propeptide	Eukaryotic aspartyl protease;Xylanase inhibitor N-terminal;A1 Propeptide
TRINITY_DN97_c0_g2	adiponectin receptor protein 1 isoform X1 [Oryx dammah])	0.229	-2.12903871366	1.03926567716E-21	1.47036847657E-19	yes	down	25.16	19.16	8.05	75.95	93.51	83.35	17.4566666667	84.27	GO:0016021	CC:integral component of membrane;	K07297	ADIPOR	map04920;map04211;map04932;map04152	Adipocytokine signaling pathway);Longevity regulating pathway);Non-alcoholic fatty liver disease (NAFLD));AMPK signaling pathway)	COG1272	S:Function unknown)	sp|Q91VH1|PAQR1_MOUSE;	Adiponectin receptor protein 1 OS=Mus musculus OX=10090 GN=Adipor1 PE=1 SV=1;	PF03006	HlyIII	Haemolysin-III related
TRINITY_DN3887_c0_g1	GTP cyclohydrolase 1 [Microtus fortis])	0.152	-2.71871681944	1.93505711673E-21	2.63997078068E-19	yes	down	0.29	0.15	0.13	1.28	1.39	1.57	0.19	1.41333333333	GO:0051066;GO:0014916;GO:0051000;GO:0008217;GO:0042311;GO:0032496;GO:0046654;GO:0048265;GO:0065003;GO:0050884;GO:0035998;GO:0042559;GO:0010460;GO:0006729;GO:0034612;GO:0034341;GO:0042416;GO:2000121;GO:0045776;GO:0005737;GO:0031410;GO:0005634;GO:0005654;GO:0031965;GO:0032991;GO:0005829;GO:0031369;GO:0003934;GO:0008270;GO:0030742;GO:0042802;GO:0042803;GO:0051019;GO:0005509;GO:0003924;GO:0044877;GO:…	BP:dihydrobiopterin metabolic process;BP:regulation of lung blood pressure;BP:positive regulation of nitric-oxide synthase activity;BP:regulation of blood pressure;BP:vasodilation;BP:response to lipopolysaccharide;BP:tetrahydrofolate biosynthetic process;BP:response to pain;BP:macromolecular complex assembly;BP:neuromuscular process controlling posture;BP:7,8-dihydroneopterin 3'-triphosphate bios…	K01495	GCH1, folE	map00790	Folate biosynthesis)	COG0302	H:Coenzyme transport and metabolism)	sp|P22288|GCH1_RAT;	GTP cyclohydrolase 1 OS=Rattus norvegicus OX=10116 GN=Gch1 PE=1 SV=1;	PF01227	GTP_cyclohydroI	GTP cyclohydrolase I
TRINITY_DN507_c0_g1	serine palmitoyltransferase small subunit B [Microtus oregoni])	0.205	-2.28938362975	2.9389216706E-21	3.83827441227E-19	yes	down	0.92	1.26	0.64	4.63	5.73	5	0.94	5.12	GO:0007029;GO:0006665;GO:1904220;GO:0046512;GO:0046513;GO:0016021;GO:0017059;GO:0005789;GO:0004758;GO:0016740	BP:endoplasmic reticulum organization;BP:sphingolipid metabolic process;BP:regulation of serine C-palmitoyltransferase activity;BP:sphingosine biosynthetic process;BP:ceramide biosynthetic process;CC:integral component of membrane;CC:serine C-palmitoyltransferase complex;CC:endoplasmic reticulum membrane;MF:serine C-palmitoyltransferase activity;MF:transferase activity;	------	------	------	------	ENOG4111Y5S	U:Intracellular trafficking, secretion, and vesicular transport)	sp|Q0IIK4|SPTSB_BOVIN;	Serine palmitoyltransferase small subunit B OS=Bos taurus OX=9913 GN=SPTSSB PE=3 SV=1;	PF11779	SPT_ssu-like	Small subunit of serine palmitoyltransferase-like
TRINITY_DN354_c0_g1	RIKEN cDNA 2310003C23, isoform CRA_b, partial [Mus musculus])	0.131	-2.93638923429	3.01435163268E-21	3.83827441227E-19	yes	down	0.28	0.26	0.13	1.7	1.95	2.11	0.223333333333	1.92	GO:0008284;GO:0090263;GO:0043161;GO:0016055;GO:0005737;GO:0005829;GO:0000151;GO:0005654;GO:0005634;GO:0030054;GO:0042803	BP:positive regulation of cell proliferation;BP:positive regulation of canonical Wnt signaling pathway;BP:proteasome-mediated ubiquitin-dependent protein catabolic process;BP:Wnt signaling pathway;CC:cytoplasm;CC:cytosol;CC:ubiquitin ligase complex;CC:nucleoplasm;CC:nucleus;CC:cell junction;MF:protein homodimerization activity;	K23338	GID8	------	------	ENOG410XRG3	S:Function unknown)	sp|Q9D7M1|GID8_MOUSE;	Glucose-induced degradation protein 8 homolog OS=Mus musculus OX=10090 GN=Gid8 PE=1 SV=1;	PF10607;PF08513	CTLH;LisH	CTLH/CRA C-terminal to LisH motif domain;LisH
TRINITY_DN2448_c0_g11	carbonic anhydrase 2 [Microtus fortis])	0.208	-2.2650907127	7.45430213139E-21	9.10846100545E-19	yes	down	0.7	0.64	0.37	2.26	4.41	2.8	0.57	3.15666666667	GO:0004089;GO:0008270	MF:carbonate dehydratase activity;MF:zinc ion binding;	K18245	CA2	map04971;map04972;map00910;map04966;map04976;map04964	Gastric acid secretion);Pancreatic secretion);Nitrogen metabolism);Collecting duct acid secretion);Bile secretion);Proximal tubule bicarbonate reclamation)	COG3338	P:Inorganic ion transport and metabolism)	sp|P00920|CAH2_MOUSE;	Carbonic anhydrase 2 OS=Mus musculus OX=10090 GN=Ca2 PE=1 SV=4;	PF00194	Carb_anhydrase	Eukaryotic-type carbonic anhydrase
TRINITY_DN186_c0_g1	Terminal uridylyltransferase 7 [Microtus ochrogaster])	0.305	-1.71355941231	7.63012440247E-21	9.10846100545E-19	yes	down	5.88	4.94	2.76	14.58	17.04	18.31	4.52666666667	16.6433333333	GO:0016226;GO:0005739;GO:0016779;GO:0051536;GO:0008270;GO:0003676	BP:iron-sulfur cluster assembly;CC:mitochondrion;MF:nucleotidyltransferase activity;MF:iron-sulfur cluster binding;MF:zinc ion binding;MF:nucleic acid binding;	K22063	ISCA1	------	------	COG0316	S:Function unknown)	sp|Q3SZG8|ISCA1_BOVIN;	Iron-sulfur cluster assembly 1 homolog, mitochondrial OS=Bos taurus OX=9913 GN=ISCA1 PE=2 SV=1;	PF01521	Fe-S_biosyn	Iron-sulphur cluster biosynthesis
TRINITY_DN49_c0_g1	mitoferrin-1 isoform X1 [Microtus fortis])	0.246	-2.02434874888	3.20487364337E-20	3.70988403566E-18	yes	down	1.91	1.74	1.78	3.63	4.43	4.22	1.81	4.09333333333	GO:0055072;GO:0048250;GO:0046985;GO:0016021;GO:0005739;GO:0031966;GO:0005743;GO:0005381;GO:0015093	BP:iron ion homeostasis;BP:mitochondrial iron ion transport;BP:positive regulation of hemoglobin biosynthetic process;CC:integral component of membrane;CC:mitochondrion;CC:mitochondrial membrane;CC:mitochondrial inner membrane;MF:iron ion transmembrane transporter activity;MF:ferrous iron transmembrane transporter activity;	K15113	SLC25A28_37, MFRN	------	------	ENOG410XNT2	O:Posttranslational modification, protein turnover, chaperones)	sp|Q66H23|MFRN1_RAT;	Mitoferrin-1 OS=Rattus norvegicus OX=10116 GN=Slc25a37 PE=2 SV=1;	PF00153	Mito_carr	Mitochondrial carrier protein
TRINITY_DN245_c0_g1	nucleosome assembly protein 1-like 4 [Arvicola amphibius])	0.171	-2.54789646286	5.15543421502E-20	5.79228197099E-18	yes	down	1.44	0.99	0.58	3.9	8.96	6.05	1.00333333333	6.30333333333	GO:0006334;GO:0005634	BP:nucleosome assembly;CC:nucleus;	K11282	NAP1L4, NAP2	------	------	ENOG410XQN9	S:Function unknown)	sp|Q5U2Z3|NP1L4_RAT;	Nucleosome assembly protein 1-like 4 OS=Rattus norvegicus OX=10116 GN=Nap1l4 PE=1 SV=1;	PF00956	NAP	Nucleosome assembly protein (NAP)
TRINITY_DN2860_c0_g1	PREDICTED: 60S ribosomal protein L8 [Lipotes vexillifer])	2.879	1.52571468098	9.85438117764E-20	1.0755353171E-17	yes	up	21.18	17.69	14.52	6.67	7.98	6.72	17.7966666667	7.12333333333	GO:0002181;GO:0006412;GO:0005737;GO:0042788;GO:0015934;GO:0031090;GO:0022625;GO:0005829;GO:0016020;GO:0098794;GO:0014069;GO:0022626;GO:0005925;GO:0019843;GO:0003735;GO:0003723	BP:cytoplasmic translation;BP:translation;CC:cytoplasm;CC:polysomal ribosome;CC:large ribosomal subunit;CC:organelle membrane;CC:cytosolic large ribosomal subunit;CC:cytosol;CC:membrane;CC:postsynapse;CC:postsynaptic density;CC:cytosolic ribosome;CC:focal adhesion;MF:rRNA binding;MF:structural constituent of ribosome;MF:RNA binding;	K02938	RP-L8e, RPL8	map03010	Ribosome)	COG0090	J:Translation, ribosomal structure and biogenesis)	sp|Q3T0S6|RL8_BOVIN;	60S ribosomal protein L8 OS=Bos taurus OX=9913 GN=RPL8 PE=1 SV=3;	PF03947;PF00181	Ribosomal_L2_C;Ribosomal_L2	Ribosomal Proteins L2, C-terminal domain;Ribosomal Proteins L2, RNA binding domain
TRINITY_DN1486_c0_g1	DDB1- and CUL4-associated factor 12 isoform X2 [Myodes glareolus])	0.286	-1.80446129725	1.19151620069E-19	1.26433107962E-17	yes	down	14.66	11.19	5.57	36.81	42.96	41.85	10.4733333333	40.54	------	------	K11803	DCAF12	------	------	ENOG410XTH6	S:Function unknown)	sp|Q8BGZ3|DCA12_MOUSE;	DDB1- and CUL4-associated factor 12 OS=Mus musculus OX=10090 GN=Dcaf12 PE=2 SV=1;	------	------	------
TRINITY_DN8497_c0_g1	40S ribosomal protein SA [Heterocephalus glaber])	2.504	1.32406143336	1.46322696197E-19	1.51068297155E-17	yes	up	39.14	34.41	29.22	14.82	17.05	15.55	34.2566666667	15.8066666667	GO:0000028;GO:0030855;GO:0002181;GO:0098609;GO:0006412;GO:0016020;GO:0022626;GO:0015935;GO:0098556;GO:0045202;GO:0022627;GO:0005737;GO:0005634;GO:0043025;GO:0062023;GO:0005886;GO:0005604;GO:0005829;GO:0098978;GO:0005055;GO:0005198;GO:0003735;GO:0043022;GO:0043236;GO:0001618	BP:ribosomal small subunit assembly;BP:epithelial cell differentiation;BP:cytoplasmic translation;BP:cell-cell adhesion;BP:translation;CC:membrane;CC:cytosolic ribosome;CC:small ribosomal subunit;CC:cytoplasmic side of rough endoplasmic reticulum membrane;CC:synapse;CC:cytosolic small ribosomal subunit;CC:cytoplasm;CC:nucleus;CC:neuronal cell body;CC:collagen-containing extracellular matrix;CC:pl…	K02998	RP-SAe, RPSA	map03010	Ribosome)	COG0052	J:Translation, ribosomal structure and biogenesis)	sp|P14206|RSSA_MOUSE;	40S ribosomal protein SA OS=Mus musculus OX=10090 GN=Rpsa PE=1 SV=4;	PF16122;PF00318	40S_SA_C;Ribosomal_S2	40S ribosomal protein SA C-terminus;Ribosomal protein S2
TRINITY_DN659_c0_g3	serine/threonine-protein phosphatase 2A activator isoform X4 [Arvicola amphibius])	0.310	-1.68995620722	1.95685656024E-19	1.9671558053E-17	yes	down	5.19	4.09	5.45	17.6	16.53	18.37	4.91	17.5	GO:0032515;GO:0032516;GO:0043065;GO:0035308;GO:0007052;GO:0035307;GO:0043666;GO:0034704;GO:0005737;GO:0005654;GO:0005634;GO:1904949;GO:0000159;GO:0008160;GO:0003755;GO:0005524;GO:0042803;GO:0019211;GO:0019888;GO:0051721;GO:0004721;GO:0005102	BP:negative regulation of phosphoprotein phosphatase activity;BP:positive regulation of phosphoprotein phosphatase activity;BP:positive regulation of apoptotic process;BP:negative regulation of protein dephosphorylation;BP:mitotic spindle organization;BP:positive regulation of protein dephosphorylation;BP:regulation of phosphoprotein phosphatase activity;CC:calcium channel complex;CC:cytoplasm;CC…	K17605	PPP2R4, PTPA	map04931	Insulin resistance)	COG5057	T:Signal transduction mechanisms)	sp|P58389|PTPA_MOUSE;	Serine/threonine-protein phosphatase 2A activator OS=Mus musculus OX=10090 GN=Ptpa PE=1 SV=1;	PF03095	PTPA	Phosphotyrosyl phosphate activator (PTPA) protein
TRINITY_DN165_c0_g2	unnamed protein product, partial [Mus musculus])	0.311	-1.68612619589	9.79692033256E-19	9.5959578642E-17	yes	down	9.18	6.55	4.29	18.85	31.77	22.5	6.67333333333	24.3733333333	GO:0005737;GO:0046872	CC:cytoplasm;MF:metal ion binding;	------	------	------	------	ENOG410XTFS	O:Posttranslational modification, protein turnover, chaperones)	sp|Q3UIW5|RNF10_MOUSE;	RING finger protein 10 OS=Mus musculus OX=10090 GN=Rnf10 PE=2 SV=2;	PF00097;PF13639;PF14634;PF13445;PF13920;PF13923	zf-C3HC4;zf-RING_2;zf-RING_5;zf-RING_UBOX;zf-C3HC4_3;zf-C3HC4_2	Zinc finger, C3HC4 type (RING finger);Ring finger domain;zinc-RING finger domain;RING-type zinc-finger;Zinc finger, C3HC4 type (RING finger);Zinc finger, C3HC4 type (RING finger)
TRINITY_DN113_c0_g1	interferon alpha-inducible protein 27-like protein 2B isoform X1 [Microtus oregoni])	29.990	4.90640744842	1.14268262303E-18	1.091261905E-16	yes	up	1.35	1.35	1.23	0.03	0.05	0.07	1.31	0.05	GO:0016021	CC:integral component of membrane;	------	------	------	------	ENOG410Z2RX	U:Intracellular trafficking, secretion, and vesicular transport)	------	------	PF06140	Ifi-6-16	Interferon-induced 6-16 family
TRINITY_DN410_c0_g1	kell blood group glycoprotein [Microtus fortis])	0.227	-2.137291838	2.50637558535E-18	2.33520847221E-16	yes	down	1.65	1.39	1.1	4.1	7.59	4.55	1.38	5.41333333333	GO:0006508;GO:0016021;GO:0046872;GO:0004222;GO:0005262	BP:proteolysis;CC:integral component of membrane;MF:metal ion binding;MF:metalloendopeptidase activity;MF:calcium channel activity;	K06577	KEL, CD238	------	------	COG3590	O:Posttranslational modification, protein turnover, chaperones)	sp|Q9EQF2|KELL_MOUSE;	Kell blood group glycoprotein homolog OS=Mus musculus OX=10090 GN=Kel PE=1 SV=1;	PF05649;PF01431	Peptidase_M13_N;Peptidase_M13	Peptidase family M13;Peptidase family M13
TRINITY_DN47_c0_g4	protein CREG1 isoform X1 [Microtus oregoni])	0.396	-1.33738451559	4.11119335501E-18	3.73922824194E-16	yes	down	11.46	11.2	9.8	31.31	31.49	31.99	10.82	31.5966666667	GO:0006355;GO:0005615;GO:0005667	BP:regulation of transcription, DNA-templated;CC:extracellular space;CC:transcription factor complex;	K25476	CREG	------	------	ENOG4111WS9	S:Function unknown)	sp|O75629|CREG1_HUMAN;	Protein CREG1 OS=Homo sapiens OX=9606 GN=CREG1 PE=1 SV=1;	PF13883	Pyrid_oxidase_2	Pyridoxamine 5'-phosphate oxidase
TRINITY_DN1053_c0_g1	coronin-1A [Microtus ochrogaster])	2.939	1.55550645254	5.19280234041E-18	4.6131406838E-16	yes	up	13.76	13.11	12.26	5.61	5.08	4.73	13.0433333333	5.14	GO:0051126;GO:0006909;GO:0032796;GO:0006906;GO:0031589;GO:0030036;GO:0008064;GO:0043524;GO:0042110;GO:0034097;GO:0030833;GO:0042098;GO:0038180;GO:0071353;GO:0043029;GO:0043320;GO:0016477;GO:0001845;GO:0031339;GO:0030595;GO:2000406;GO:0006816;GO:0042102;GO:0061502;GO:0051402;GO:0008360;GO:0051649;GO:0050918;GO:0072678;GO:0072679;GO:0007015;GO:0048873;GO:0010631;GO:0051279;GO:0050870;GO:0032956;GO:…	BP:negative regulation of actin nucleation;BP:phagocytosis;BP:uropod organization;BP:vesicle fusion;BP:cell-substrate adhesion;BP:actin cytoskeleton organization;BP:regulation of actin polymerization or depolymerization;BP:negative regulation of neuron apoptotic process;BP:T cell activation;BP:response to cytokine;BP:regulation of actin filament polymerization;BP:T cell proliferation;BP:nerve gro…	K13882	CORO1A	map05152;map04145	Tuberculosis);Phagosome)	ENOG410XQAD	S:Function unknown)	sp|O89053|COR1A_MOUSE;	Coronin-1A OS=Mus musculus OX=10090 GN=Coro1a PE=1 SV=5;	PF08954;PF08953;PF16300;PF00400;PF12894	Trimer_CC;DUF1899;WD40_4;WD40;ANAPC4_WD40	Trimerisation motif;Domain of unknown function (DUF1899);Type of WD40 repeat;WD domain, G-beta repeat;Anaphase-promoting complex subunit 4 WD40 domain
TRINITY_DN2_c0_g2	solute carrier family 25 member 51 [Microtus ochrogaster])	0.156	-2.68462871376	7.00585520821E-18	6.08235611258E-16	yes	down	0.47	0.39	0.11	2.32	2.2	2.44	0.323333333333	2.32	GO:0019646;GO:1990542;GO:1990549;GO:0016021;GO:0005739;GO:0005743;GO:0051724	BP:aerobic electron transport chain;BP:mitochondrial transmembrane transport;BP:mitochondrial NAD transmembrane transport;CC:integral component of membrane;CC:mitochondrion;CC:mitochondrial inner membrane;MF:NAD transporter activity;	------	------	------	------	ENOG410XNWT	S:Function unknown)	sp|Q52KK3|S2551_RAT;	Mitochondrial nicotinamide adenine dinucleotide transporter SLC25A51 OS=Rattus norvegicus OX=10116 GN=Slc25a51 PE=2 SV=1;	PF00153	Mito_carr	Mitochondrial carrier protein
TRINITY_DN449_c0_g1	ribonucleoside-diphosphate reductase subunit M2 [Microtus fortis])	0.268	-1.90062908337	1.02951239247E-17	8.73941630939E-16	yes	down	0.96	0.67	0.45	2.34	3.17	3.28	0.693333333333	2.93	GO:0009185;GO:1900087;GO:0001824;GO:0051290;GO:0009263;GO:0009265;GO:0005971;GO:0046872;GO:0008199;GO:0004748;GO:0016491;GO:0042803	BP:ribonucleoside diphosphate metabolic process;BP:positive regulation of G1/S transition of mitotic cell cycle;BP:blastocyst development;BP:protein heterotetramerization;BP:deoxyribonucleotide biosynthetic process;BP:2'-deoxyribonucleotide biosynthetic process;CC:ribonucleoside-diphosphate reductase complex;MF:metal ion binding;MF:ferric iron binding;MF:ribonucleoside-diphosphate reductase activ…	K10808	RRM2	map00480;map00983;map00230;map00240;map04115	Glutathione metabolism);Drug metabolism - other enzymes);Purine metabolism);Pyrimidine metabolism);p53 signaling pathway)	COG0208	F:Nucleotide transport and metabolism)	sp|Q4KLN6|RIR2_RAT;	Ribonucleoside-diphosphate reductase subunit M2 OS=Rattus norvegicus OX=10116 GN=Rrm2 PE=2 SV=1;	PF00268	Ribonuc_red_sm	Ribonucleotide reductase, small chain
TRINITY_DN67_c0_g1	NADH-cytochrome b5 reductase 3 [Microtus fortis])	0.273	-1.87521964339	1.1133845981E-17	9.2459329668E-16	yes	down	1.62	1.31	0.68	3.92	5.95	5.06	1.20333333333	4.97666666667	GO:0006695;GO:0006809;GO:0005741;GO:0005783;GO:0005811;GO:0005789;GO:1903958;GO:0004128;GO:0016208;GO:0051287;GO:0050660;GO:0043531;GO:0050421;GO:0071949	BP:cholesterol biosynthetic process;BP:nitric oxide biosynthetic process;CC:mitochondrial outer membrane;CC:endoplasmic reticulum;CC:lipid particle;CC:endoplasmic reticulum membrane;CC:nitric-oxide synthase complex;MF:cytochrome-b5 reductase activity, acting on NA;MF:AMP binding;MF:NAD binding;MF:flavin adenine dinucleotide binding;MF:ADP binding;MF:nitrite reductas;MF:FAD binding;	K00326	CYB5R	map00520	Amino sugar and nucleotide sugar metabolism)	COG0543	C:Energy production and conversion)	sp|P20070|NB5R3_RAT;	NADH-cytochrome b5 reductase 3 OS=Rattus norvegicus OX=10116 GN=Cyb5r3 PE=1 SV=2;	PF00175;PF00970;PF08030	NAD_binding_1;FAD_binding_6;NAD_binding_6	Oxidoreductase NAD-binding domain;Oxidoreductase FAD-binding domain;Ferric reductase NAD binding domain
TRINITY_DN498_c0_g1	BTB/POZ domain-containing protein KCTD20 isoform X1 [Microtus oregoni])	0.197	-2.34224146073	5.5999996211E-17	4.55148905375E-15	yes	down	0.2	0.18	0.13	0.73	1.42	0.88	0.17	1.01	GO:0005737	CC:cytoplasm;	------	------	------	------	ENOG410YA9I;ENOG410XSS5	S:Function unknown);	sp|Q8CDD8|KCD20_MOUSE;	BTB/POZ domain-containing protein KCTD20 OS=Mus musculus OX=10090 GN=Kctd20 PE=1 SV=1;	PF16017;PF02214	BTB_3;BTB_2	BTB/POZ domain;BTB/POZ domain
TRINITY_DN701_c0_g4	fizzy-related protein homolog [Microtus ochrogaster])	0.307	-1.70158556024	7.37771837559E-17	5.87143420724E-15	yes	down	1.07	1.29	1.08	4.22	4.33	4.41	1.14666666667	4.32	GO:0008284;GO:0051603;GO:0040020;GO:0006281;GO:0070306;GO:0031145;GO:0016567;GO:1905786;GO:1904668;GO:0007095;GO:0045732;GO:2000773;GO:0051301;GO:0031965;GO:0005654;GO:0005680;GO:0097027;GO:1990757;GO:0010997	BP:positive regulation of cell proliferation;BP:proteolysis involved in cellular protein catabolic process;BP:regulation of meiotic nuclear division;BP:DNA repair;BP:lens fiber cell differentiation;BP:anaphase-promoting complex-dependent catabolic process;BP:protein ubiquitination;BP:positive regulation of anaphase-promoting complex-dependent catabolic process;BP:positive regulation of ubiquitin …	K03364	CDH1, FZR1	map04110;map04120;map04914	Cell cycle);Ubiquitin mediated proteolysis);Progesterone-mediated oocyte maturation)	ENOG410XQ8I	D:Cell cycle control, cell division, chromosome partitioning)	sp|Q9R1K5|FZR1_MOUSE;	Fizzy-related protein homolog OS=Mus musculus OX=10090 GN=Fzr1 PE=1 SV=1;	PF00400;PF12894	WD40;ANAPC4_WD40	WD domain, G-beta repeat;Anaphase-promoting complex subunit 4 WD40 domain
TRINITY_DN1241_c0_g1	40S ribosomal protein S20 [Myodes glareolus])	2.399	1.26229100858	1.11499855421E-16	8.6924377083E-15	yes	up	74.64	67.01	53.56	29.24	32.46	32.74	65.07	31.48	GO:1901798;GO:0006412;GO:0022626;GO:0015935;GO:0045202;GO:0022627;GO:0097371;GO:0003735;GO:1990948;GO:0003723	BP:positive regulation of signal transduction by p53 class mediator;BP:translation;CC:cytosolic ribosome;CC:small ribosomal subunit;CC:synapse;CC:cytosolic small ribosomal subunit;MF:MDM2/MDM4 family protein binding;MF:structural constituent of ribosome;MF:ubiquitin ligase inhibitor activity;MF:RNA binding;	K02969	RP-S20e, RPS20	map03010	Ribosome)	COG0051	J:Translation, ribosomal structure and biogenesis)	sp|Q3ZBH8|RS20_BOVIN;	40S ribosomal protein S20 OS=Bos taurus OX=9913 GN=RPS20 PE=3 SV=1;	PF00338	Ribosomal_S10	Ribosomal protein S10p/S20e
TRINITY_DN877_c0_g2	Rps16 protein, partial [Rattus norvegicus])	2.616	1.38753473273	1.85445860373E-16	1.41680637325E-14	yes	up	63.64	59.84	58.24	26.48	28.44	26.66	60.5733333333	27.1933333333	GO:1990830;GO:0042274;GO:0000462;GO:0002181;GO:0006412;GO:0006364;GO:0005737;GO:0005654;GO:0005840;GO:0070062;GO:0005829;GO:0016020;GO:1990904;GO:0015935;GO:0022626;GO:0005925;GO:0022627;GO:0003735;GO:0003723	BP:cellular response to leukemia inhibitory factor;BP:ribosomal small subunit biogenesis;BP:maturation of SSU-rRNA from tricistronic rRNA transcrip;BP:cytoplasmic translation;BP:translation;BP:rRNA processing;CC:cytoplasm;CC:nucleoplasm;CC:ribosome;CC:extracellular exosome;CC:cytosol;CC:membrane;CC:ribonucleoprotein complex;CC:small ribosomal subunit;CC:cytosolic ribosome;CC:focal adhesion;CC:cyt…	K02960	RP-S16e, RPS16	map03010	Ribosome)	COG0103	J:Translation, ribosomal structure and biogenesis)	sp|Q3T0X6|RS16_BOVIN;	40S ribosomal protein S16 OS=Bos taurus OX=9913 GN=RPS16 PE=2 SV=3;	PF00380	Ribosomal_S9	Ribosomal protein S9/S16
TRINITY_DN985_c0_g1	T-complex protein 11-like protein 2 [Microtus fortis])	0.310	-1.69029433728	2.57590790748E-16	1.9294055307E-14	yes	down	7.79	6.26	4.46	13.35	25.37	17.55	6.17	18.7566666667	------	------	K25628	TCP11	------	------	ENOG410ZDEH	S:Function unknown)	sp|Q8K1H7|T11L2_MOUSE;	T-complex protein 11-like protein 2 OS=Mus musculus OX=10090 GN=Tcp11l2 PE=1 SV=1;	PF05794	Tcp11	T-complex protein 11
TRINITY_DN316_c0_g1	TYRO protein tyrosine kinase-binding protein [Microtus oregoni])	4.600	2.20152537244	2.89610895986E-16	2.12752619743E-14	yes	up	8.63	8.22	9.27	2.29	2.37	2.07	8.70666666667	2.24333333333	GO:0002274;GO:0034241;GO:0016310;GO:0030889;GO:0050821;GO:2000010;GO:0030316;GO:0002223;GO:0002222;GO:0016021;GO:0005887;GO:0005886;GO:0009986;GO:0016301;GO:0005102;GO:0042803	BP:myeloid leukocyte activation;BP:positive regulation of macrophage fusion;BP:phosphorylation;BP:negative regulation of B cell proliferation;BP:protein stabilization;BP:positive regulation of protein localization to cell surface;BP:osteoclast differentiation;BP:stimulatory C-type lectin receptor signaling pathway;BP:stimulatory killer cell immunoglobulin-like receptor signaling pathway;CC:integr…	K07992	TYROBP, DAP12	map04380;map04650	Osteoclast differentiation);Natural killer cell mediated cytotoxicity)	ENOG410Z4TN	U:Intracellular trafficking, secretion, and vesicular transport)	sp|O54885|TYOBP_MOUSE;	TYRO protein tyrosine kinase-binding protein OS=Mus musculus OX=10090 GN=Tyrobp PE=1 SV=1;	PF07213	DAP10	DAP10 membrane protein
TRINITY_DN2335_c0_g1	EEF2, partial [Cervus elaphus hippelaphus])	2.278	1.18806585941	3.70538288715E-16	2.67067219414E-14	yes	up	13.95	11.78	9.66	5.85	6.37	5.58	11.7966666667	5.93333333333	GO:0009410;GO:0032355;GO:0002244;GO:0035914;GO:2000767;GO:0045727;GO:0045471;GO:0014009;GO:0002931;GO:0003009;GO:0007568;GO:0051593;GO:0042542;GO:1990416;GO:0006414;GO:0006412;GO:0034976;GO:0045121;GO:0042788;GO:0016235;GO:0045202;GO:0005737;GO:0005634;GO:0005886;GO:0005844;GO:0005829;GO:1990904;GO:0005525;GO:0003924;GO:0051015;GO:0019901;GO:0008097;GO:0043022;GO:0003723;GO:0003746;GO:0002039	BP:response to xenobiotic stimulus;BP:response to estradiol;BP:hematopoietic progenitor cell differentiation;BP:skeletal muscle cell differentiation;BP:positive regulation of cytoplasmic translation;BP:positive regulation of translation;BP:response to ethanol;BP:glial cell proliferation;BP:response to ischemia;BP:skeletal muscle contraction;BP:aging;BP:response to folic acid;BP:response to hydrog…	K03234	EEF2	map04921;map04152	Oxytocin signaling pathway);AMPK signaling pathway)	COG0480	J:Translation, ribosomal structure and biogenesis)	sp|P05197|EF2_RAT;	Elongation factor 2 OS=Rattus norvegicus OX=10116 GN=Eef2 PE=1 SV=4;	PF00009;PF03764;PF00679;PF14492;PF03144;PF01926	GTP_EFTU;EFG_IV;EFG_C;EFG_III;GTP_EFTU_D2;MMR_HSR1	Elongation factor Tu GTP binding domain;Elongation factor G, domain IV;Elongation factor G C-terminus;Elongation Factor G, domain III;Elongation factor Tu domain 2;50S ribosome-binding GTPase
TRINITY_DN91_c0_g1	phosphoethanolamine/phosphocholine phosphatase isoform X1 [Microtus fortis])	0.368	-1.44164064649	5.1380651233E-16	3.63470532796E-14	yes	down	5.38	6.06	5.36	17.66	17.83	17.47	5.6	17.6533333333	GO:0035630;GO:0001958;GO:0030282;GO:0031012;GO:0065010;GO:0046872;GO:0016791;GO:0016462;GO:0052732;GO:0052731	BP:bone mineralization involved in bone maturation;BP:endochondral ossification;BP:bone mineralization;CC:extracellular matrix;CC:extracellular membrane-bounded organelle;MF:metal ion binding;MF:phosphatase activity;MF:pyrophosphatase activity;MF:phosphoethanolamine phosphatase activity;MF:phosphocholine phosphatase activity;	K06124	PHOSPHO1	map00564	Glycerophospholipid metabolism)	ENOG4111NAQ	S:Function unknown)	sp|Q8R2H9|PHOP1_MOUSE;	Phosphoethanolamine/phosphocholine phosphatase OS=Mus musculus OX=10090 GN=Phospho1 PE=1 SV=1;	PF06888;PF12710	Put_Phosphatase;HAD	Putative Phosphatase;haloacid dehalogenase-like hydrolase
TRINITY_DN962_c0_g1	solute carrier family 6 (neurotransmitter transporter, glycine), member 9, isoform CRA_a, partial [Mus musculus])	0.293	-1.77037449477	5.90493696306E-16	4.10124712707E-14	yes	down	0.74	0.85	0.78	3.19	3.08	3.16	0.79	3.14333333333	GO:0006836;GO:0061537;GO:0015816;GO:0001504;GO:1903804;GO:0035725;GO:0070455;GO:1904440;GO:1904256;GO:1904782;GO:0060092;GO:0046985;GO:0099055;GO:0030285;GO:0016328;GO:0005886;GO:0032279;GO:0016324;GO:0009925;GO:0014069;GO:0099056;GO:0005887;GO:0031045;GO:0016323;GO:0098686;GO:0098688;GO:0005768;GO:0015187;GO:0015375;GO:0005283	BP:neurotransmitter transport;BP:glycine secretion, neurotransmission;BP:glycine transport;BP:neurotransmitter uptake;BP:glycine import into cell;BP:sodium ion transmembrane transport;BP:positive regulation of heme biosynthetic process;BP:positive regulation of ferrous iron import across plasma membrane;BP:positive regulation of iron channel activity;BP:negative regulation of NMDA glutamate recep…	K05038	SLC6A5_9, GLYT	map04721	Synaptic vesicle cycle)	COG0733	P:Inorganic ion transport and metabolism)	sp|P28571|SC6A9_MOUSE;	Sodium- and chloride-dependent glycine transporter 1 OS=Mus musculus OX=10090 GN=Slc6a9 PE=1 SV=3;	PF00209	SNF	Sodiu
TRINITY_DN9339_c0_g1	AP-2 complex subunit sigma [Bubalus bubalis])	0.352	-1.50563489397	1.01683318763E-15	6.93625495846E-14	yes	down	12.81	12.01	12.37	43.29	37.77	41.99	12.3966666667	41.0166666667	GO:0006886;GO:0072583;GO:0016192;GO:0043231;GO:0030122;GO:0035615	BP:intracellular protein transport;BP:clathrin-dependent endocytosis;BP:vesicle-mediated transport;CC:intracellular membrane-bounded organelle;CC:AP-2 adaptor complex;MF:clathrin adaptor activity;	K11827	AP2S1	map04961;map04144;map05016;map04721	Endocrine and other factor-regulated calcium reabsorption);Endocytosis);Huntington's disease);Synaptic vesicle cycle)	COG5030	U:Intracellular trafficking, secretion, and vesicular transport)	sp|Q17QC5|AP2S1_BOVIN;	AP-2 complex subunit sigma OS=Bos taurus OX=9913 GN=AP2S1 PE=2 SV=1;	PF01217	Clat_adaptor_s	Clathrin adaptor complex small chain
TRINITY_DN491_c0_g1	mitochondrial uncoupling protein 2 [Microtus fortis])	0.452	-1.1458376696	1.10881286195E-15	7.43099146079E-14	yes	down	24.67	22.13	17.66	54.93	54.65	53.48	21.4866666667	54.3533333333	GO:0006839;GO:0016021;GO:0031966	BP:mitochondrial transport;CC:integral component of membrane;CC:mitochondrial membrane;	K15103	UCP2_3, SLC25A8_9	------	------	ENOG410XRV1	O:Posttranslational modification, protein turnover, chaperones)	sp|P70406|UCP2_MOUSE;	Mitochondrial uncoupling protein 2 OS=Mus musculus OX=10090 GN=Ucp2 PE=1 SV=1;	PF00153	Mito_carr	Mitochondrial carrier protein
TRINITY_DN4270_c0_g1	protein FAM83E [Microtus fortis])	0.351	-1.51030000987	1.48715220081E-15	9.79469208121E-14	yes	down	9.76	9.08	10.41	32.78	32.39	32.75	9.75	32.64	GO:0019901	MF:protein kinase binding;	K23930	FAM83	------	------	ENOG4110FKM	S:Function unknown)	sp|Q80XS7|FA83E_MOUSE;	Protein FAM83E OS=Mus musculus OX=10090 GN=Fam83e PE=2 SV=2;	------	------	------
TRINITY_DN10643_c0_g1	40S ribosomal protein S27 [Pteropus vampyrus])	2.786	1.47820302765	1.55877148275E-15	1.00923848544E-13	yes	up	87.88	89.05	76.56	36.63	37.31	32.37	84.4966666667	35.4366666667	GO:0006412;GO:1990904;GO:0005840;GO:0003735;GO:0046872	BP:translation;CC:ribonucleoprotein complex;CC:ribosome;MF:structural constituent of ribosome;MF:metal ion binding;	K02978	RP-S27e, RPS27	map03010	Ribosome)	COG2051	J:Translation, ribosomal structure and biogenesis)	sp|Q2KHT7|RS27_BOVIN;	40S ribosomal protein S27 OS=Bos taurus OX=9913 GN=RPS27 PE=3 SV=3;	PF01667	Ribosomal_S27e	Ribosomal protein S27
TRINITY_DN856_c0_g1	granulocyte colony-stimulating factor receptor isoform X1 [Microtus fortis])	5.326	2.41303977356	2.1172410368E-15	1.34797679343E-13	yes	up	0.98	0.7	0.54	0.14	0.21	0.12	0.74	0.156666666667	GO:0016021;GO:0004896	CC:integral component of membrane;MF:cytokine receptor activity;	K05061	CSF3R, CD114	map04640;map04060;map04151;map04630;map05200	Hematopoietic cell lineage);Cytokine-cytokine receptor interaction);PI3K-Akt signaling pathway);Jak-STAT signaling pathway);Pathways in cancer)	ENOG410XVIU	U:Intracellular trafficking, secretion, and vesicular transport)	sp|P40223|CSF3R_MOUSE;	Granulocyte colony-stimulating factor receptor OS=Mus musculus OX=10090 GN=Csf3r PE=1 SV=2;	PF06328;PF00041;PF09240;PF09067	Lep_receptor_Ig;fn3;IL6Ra-bind;EpoR_lig-bind	Ig-like C2-type domain;Fibronectin type III domain;Interleukin-6 receptor alpha chain, binding;Erythropoietin receptor, ligand binding
TRINITY_DN2381_c0_g1	ras-related protein Rab-5C isoform X2 [Mus musculus])	0.417	-1.26040503588	2.23095205674E-15	1.3970880093E-13	yes	down	5.4	4.61	3.63	11.72	12.92	12.75	4.54666666667	12.4633333333	GO:0006897;GO:0030100;GO:0006886;GO:0048227;GO:0042470;GO:0070062;GO:0005765;GO:0005811;GO:0005769;GO:0030139;GO:0005886;GO:0005768;GO:0035577;GO:0031901;GO:0003924;GO:0003925;GO:0019003;GO:0005525	BP:endocytosis;BP:regulation of endocytosis;BP:intracellular protein transport;BP:plasma membrane to endosome transport;CC:melanosome;CC:extracellular exosome;CC:lysosomal membrane;CC:lipid particle;CC:early endosome;CC:endocytic vesicle;CC:plasma membrane;CC:endosome;CC:azurophil granule membrane;CC:early endosome membrane;MF:GTPase activity;MF:obsolete small monomeric GTPase activity;MF:GDP bin…	K07889	RAB5C	map05152;map05146;map04014;map04962;map05132;map04145;map04144	Tuberculosis);Amoebiasis);Ras signaling pathway);Vasopressin-regulated water reabsorption);Salmonella infection);Phagosome);Endocytosis)	ENOG410YCCP	S:Function unknown)	sp|P51147|RAB5C_CANLF;	Ras-related protein Rab-5C OS=Canis lupus familiaris OX=9615 GN=RAB5C PE=2 SV=1;	PF00071;PF08477;PF00025;PF01926;PF04670	Ras;Roc;Arf;MMR_HSR1;Gtr1_RagA	Ras family;Ras of Complex, Roc, domain of DAPkinase;ADP-ribosylation factor family;50S ribosome-binding GTPase;Gtr1/RagA G protein conserved region
TRINITY_DN1792_c0_g4	kelch domain-containing protein 2 [Microtus ochrogaster])	0.258	-1.95314955443	4.05570881781E-15	2.49883994904E-13	yes	down	2.74	1.76	0.85	6.2	9	7.85	1.78333333333	7.68333333333	GO:0043161;GO:0140627;GO:0016567;GO:0016604;GO:0031965;GO:0031462;GO:0005634;GO:1990756	BP:proteasome-mediated ubiquitin-dependent protein catabolic process;BP:old GO;BP:protein ubiquitination;CC:nuclear body;CC:nuclear membrane;CC:Cul2-RING ubiquitin ligase complex;CC:nucleus;MF:protein binding, bridging involved in substrate recognition for ubiquitination;	K25807	KLHDC2	------	------	ENOG410Y5WM	S:Function unknown)	sp|Q3KRE6|KLDC2_RAT;	Kelch domain-containing protein 2 OS=Rattus norvegicus OX=10116 GN=Klhdc2 PE=2 SV=1;	PF13418;PF13854;PF01344;PF13415;PF13964;PF07646	Kelch_4;Kelch_5;Kelch_1;Kelch_3;Kelch_6;Kelch_2	Galactose oxidase, central domain;Kelch motif;Kelch motif;Galactose oxidase, central domain;Kelch motif;Kelch motif
TRINITY_DN63_c0_g1	E3 ubiquitin-protein ligase MARCHF8 isoform X1 [Microtus fortis])	0.338	-1.56388359468	4.91027589514E-15	2.97734189197E-13	yes	down	2.94	1.58	1.51	5.88	5.91	4.78	2.01	5.52333333333	GO:0045347;GO:0002495;GO:0016567;GO:0006955;GO:0000209;GO:0005737;GO:0005768;GO:0016021;GO:0031902;GO:0005764;GO:0031901;GO:0042289;GO:0042287;GO:0004842;GO:0008270;GO:0061630	BP:negative regulation of MHC class II biosynthetic process;BP:antigen processing and presentation of peptide antigen via MHC class II;BP:protein ubiquitination;BP:immune response;BP:protein polyubiquitination;CC:cytoplasm;CC:endosome;CC:integral component of membrane;CC:late endosome membrane;CC:lysosome;CC:early endosome membrane;MF:MHC class II protein binding;MF:MHC protein binding;MF:ubiquit…	K10656	MARCH1_8	------	------	COG5183	O:Posttranslational modification, protein turnover, chaperones)	sp|Q9DBD2|MARH8_MOUSE;	E3 ubiquitin-protein ligase MARCHF8 OS=Mus musculus OX=10090 GN=Marchf8 PE=2 SV=1;	PF12906	RINGv	RING-variant domain
TRINITY_DN1473_c0_g1	40S ribosomal protein S18 [Nomascus leucogenys])	2.736	1.45225662567	5.27239510403E-15	3.14696082772E-13	yes	up	107.35	102.58	109.64	45.05	42.59	50.15	106.523333333	45.93	GO:0006412;GO:0005840;GO:1990904;GO:0003735;GO:0003723	BP:translation;CC:ribosome;CC:ribonucleoprotein complex;MF:structural constituent of ribosome;MF:RNA binding;	K02964	RP-S18e, RPS18	map03010	Ribosome)	COG0099	J:Translation, ribosomal structure and biogenesis)	sp|Q3T0R1|RS18_BOVIN;	40S ribosomal protein S18 OS=Bos taurus OX=9913 GN=RPS18 PE=2 SV=3;	PF00416	Ribosomal_S13	Ribosomal protein S13/S18
TRINITY_DN1146_c0_g1	superoxide dismutase [Cu-Zn] [Microtus ochrogaster])	2.208	1.14266974051	8.21894422618E-15	4.83021029908E-13	yes	up	94.16	80.64	64.71	40.86	41.55	42.43	79.8366666667	41.6133333333	GO:0032287;GO:0009408;GO:2000242;GO:0048678;GO:0046716;GO:0060088;GO:0009410;GO:0060047;GO:0008217;GO:0043087;GO:0043085;GO:0050766;GO:0050728;GO:0001541;GO:0050665;GO:0002262;GO:0008089;GO:0006749;GO:0060052;GO:0045541;GO:0007626;GO:0045859;GO:0006879;GO:1902177;GO:0008090;GO:0032930;GO:0007605;GO:0035234;GO:0006915;GO:0042554;GO:0043410;GO:0045471;GO:0007283;GO:0001895;GO:0040014;GO:0051093;GO:…	BP:peripheral nervous system myelin maintenance;BP:response to heat;BP:negative regulation of reproductive process;BP:response to axon injury;BP:muscle cell cellular homeostasis;BP:auditory receptor cell stereocilium organization;BP:response to xenobiotic stimulus;BP:heart contraction;BP:regulation of blood pressure;BP:regulation of GTPase activity;BP:positive regulation of catalytic activity;BP:…	K04565	SOD1	map05012;map05016;map05014;map04213;map04146;map05020	Parkinson's disease);Huntington's disease);Amyotrophic lateral sclerosis (ALS));Longevity regulating pathway - multiple species);Peroxisome);Prion diseases)	COG2032	P:Inorganic ion transport and metabolism)	sp|P08228|SODC_MOUSE;	Superoxide dismutase [Cu-Zn] OS=Mus musculus OX=10090 GN=Sod1 PE=1 SV=2;	PF00080	Sod_Cu	Copper/zinc superoxide dismutase (SODC)
TRINITY_DN1738_c0_g1	40S ribosomal protein S3 isoform X2 [Cricetulus griseus])	2.497	1.32001107203	1.40566680095E-14	8.13582906002E-13	yes	up	21.45	19.16	17.23	9.06	8.25	9.38	19.28	8.89666666667	GO:0031116;GO:1902546;GO:1905053;GO:0050862;GO:0043507;GO:0051225;GO:0051301;GO:0032079;GO:1902231;GO:0031397;GO:0006915;GO:0006281;GO:0042104;GO:0070301;GO:0032743;GO:0007059;GO:0051092;GO:0006974;GO:0061481;GO:0071356;GO:0006412;GO:2001272;GO:1901224;GO:0017148;GO:0006417;GO:0045738;GO:0022626;GO:0015935;GO:0071159;GO:0005844;GO:0022627;GO:0005737;GO:0005819;GO:0005730;GO:0005759;GO:0072686;GO:…	BP:positive regulation of microtubule polymerization;BP:positive regulation of DNA N-glycosylase activity;BP:positive regulation of base-excision repair;BP:positive regulation of T cell receptor signaling pathway;BP:positive regulation of JUN kinase activity;BP:spindle assembly;BP:cell division;BP:positive regulation of endodeoxyribonuclease activity;BP:positive regulation of intrinsic apoptotic …	K02985	RP-S3e, RPS3	map03010;map05130;map05132	Ribosome);Pathogenic Escherichia coli infection);Salmonella infection)	COG0092	J:Translation, ribosomal structure and biogenesis)	sp|E2RH47|RS3_CANLF;	40S ribosomal protein S3 OS=Canis lupus familiaris OX=9615 GN=RPS3 PE=1 SV=1;	PF00189;PF07650	Ribosomal_S3_C;KH_2	Ribosomal protein S3, C-terminal domain;KH domain
TRINITY_DN65_c0_g1	cyclin-D1-binding protein 1 [Microtus fortis])	0.318	-1.65088886711	1.71372791969E-14	9.77080694509E-13	yes	down	24.77	20.18	8.68	57.58	65.45	64.62	17.8766666667	62.55	GO:0051726;GO:0016021;GO:0016604;GO:0016787	BP:regulation of cell cycle;CC:integral component of membrane;CC:nuclear body;MF:hydrolase activity;	K21626	CCNDBP1, DIP1, GCIP	------	------	ENOG410ZPHZ	S:Function unknown)	sp|Q3TVC7|CCDB1_MOUSE;	Cyclin-D1-binding protein 1 OS=Mus musculus OX=10090 GN=Ccndbp1 PE=1 SV=1;	PF13324	GCIP	Grap2 and cyclin-D-interacting
TRINITY_DN289_c0_g1		2.886	1.52925316108	2.14312647268E-14	1.2039328126E-12	yes	up	12.34	8.15	5.25	4.01	4.32	3.84	8.58	4.05666666667	------	------	------	------	------	------	------	------	sp|Q04565|M_PRRSL;	Membrane protein OS=Porcine reproductive and respiratory syndrome virus;	PF00951	Arteri_Gl	Arterivirus GL envelope glycoprotein
TRINITY_DN7114_c0_g1	Bcl2-like 1, isoform CRA_c, partial [Mus musculus])	0.392	-1.35063357305	2.49994945641E-14	1.38402998891E-12	yes	down	1.65	1.46	1.31	4.2	4.34	4.44	1.47333333333	4.32666666667	GO:1902042;GO:0071480;GO:2000242;GO:1902230;GO:0097192;GO:0008584;GO:0043524;GO:0007283;GO:0042981;GO:1903077;GO:0046898;GO:0001701;GO:0001541;GO:0097048;GO:0008406;GO:0071312;GO:1900118;GO:0043066;GO:2000669;GO:0051881;GO:0097284;GO:0051093;GO:0034097;GO:0006915;GO:0071230;GO:0035234;GO:0032465;GO:0071839;GO:1902236;GO:0008630;GO:0070584;GO:0007281;GO:0046902;GO:0051607;GO:0009605;GO:0009566;GO:…	BP:negative regulation of extrinsic apoptotic signaling pathway via death domain receptors;BP:cellular response to gamma radiation;BP:negative regulation of reproductive process;BP:negative regulation of intrinsic apoptotic signaling pathway in response to DNA damage;BP:extrinsic apoptotic signaling pathway in absence of ligand;BP:male gonad development;BP:negative regulation of neuron apoptotic …	K04570	BCL2L1, bcl-xL	map05166;map04137;map05162;map04115;map05212;map04014;map05168;map04210;map04215;map05145;map05222;map05012;map04621;map05131;map05014;map05220;map04140;map05202;map05200;map04064;map04151;map04630;map01521;map01524	HTLV-I infection);Mitophagy - animal);Measles);p53 signaling pathway);Pancreatic cancer);Ras signaling pathway);Herpes simplex infection);Apoptosis);Apoptosis - multiple species);Toxoplasmosis);Small cell lung cancer);Parkinson's disease);NOD-like receptor signaling pathway);Shigellosis);Amyotrophic lateral sclerosis (ALS));Chronic myeloid leukemia);Autophagy - animal);Transcriptional misregulati…	ENOG41123S0	U:Intracellular trafficking, secretion, and vesicular transport)	sp|Q07817|B2CL1_HUMAN;	Bcl-2-like protein 1 OS=Homo sapiens OX=9606 GN=BCL2L1 PE=1 SV=1;	PF00452;PF02180	Bcl-2;BH4	Apoptosis regulator proteins, Bcl-2 family;Bcl-2 homology region 4
TRINITY_DN200_c0_g4	large neutral amino acids transporter small subunit 3 isoform X1 [Microtus fortis])	0.414	-1.27119634637	3.49663840873E-14	1.90816553162E-12	yes	down	1.79	1.78	1.53	5.01	5.14	4.98	1.7	5.04333333333	GO:0060358;GO:0015804;GO:0015807;GO:0051956;GO:0016021;GO:0022857;GO:0015179;GO:0015175	BP:negative regulation of leucine import;BP:neutral amino acid transport;BP:L-amino acid transport;BP:negative regulation of amino acid transport;CC:integral component of membrane;MF:transmembrane transporter activity;MF:L-amino acid transmembrane transporter activity;MF:neutral amino acid transmembrane transporter activity;	K08228	SLC43A1	------	------	ENOG410Y95V	U:Intracellular trafficking, secretion, and vesicular transport)	sp|Q8BSM7|LAT3_MOUSE;	Large neutral amino acids transporter small subunit 3 OS=Mus musculus OX=10090 GN=Slc43a1 PE=1 SV=1;	PF07690	MFS_1	Major Facilitator Superfamily
TRINITY_DN306_c0_g1	NMDA receptor glutamate-binding subunit [Rattus sp.])	0.431	-1.21574658629	3.80189238675E-14	2.04552519963E-12	yes	down	9.12	9.24	7.6	23.57	22.58	22.98	8.65333333333	23.0433333333	GO:1902236;GO:0032469;GO:0005794;GO:0005783;GO:0016021;GO:0044325	BP:negative regulation of endoplasmic reticulum stress-induced intrinsic apoptotic signaling pathway;BP:endoplasmic reticulum calcium ion homeostasis;CC:Golgi apparatus;CC:endoplasmic reticulum;CC:integral component of membrane;MF:ion channel binding;	K24205	TMBIM, LFG	------	------	COG0670	S:Function unknown)	sp|Q6P6R0|LFG1_RAT;	Protein lifeguard 1 OS=Rattus norvegicus OX=10116 GN=Grina PE=2 SV=1;	PF01027	Bax1-I	Inhibitor of apoptosis-promoting Bax1
TRINITY_DN144_c0_g4	NEDD4-like E3 ubiquitin-protein ligase WWP2 isoform X1 [Microtus fortis])	0.324	-1.62764875969	4.3262459676E-14	2.29531383281E-12	yes	down	0.45	0.47	0.25	1.21	1.51	1.37	0.39	1.36333333333	GO:0042391;GO:0070534;GO:0051865;GO:0032410;GO:0000122;GO:0051224;GO:0006366;GO:1901016;GO:0006858;GO:0010629;GO:0006511;GO:0045944;GO:0043161;GO:0043433;GO:0005737;GO:0005634;GO:0005576;GO:0061629;GO:0061630	BP:regulation of membrane potential;BP:protein K63-linked ubiquitination;BP:protein autoubiquitination;BP:negative regulation of transporter activity;BP:negative regulation of transcription from RNA polymerase II promoter;BP:negative regulation of protein transport;BP:transcription from RNA polymerase II promoter;BP:regulation of potassium ion transmembrane transporter activity;BP:extracellular t…	K05630	WWP2, AIP2	map04120	Ubiquitin mediated proteolysis)	COG5021	O:Posttranslational modification, protein turnover, chaperones)	sp|Q9DBH0|WWP2_MOUSE;	NEDD4-like E3 ubiquitin-protein ligase WWP2 OS=Mus musculus OX=10090 GN=Wwp2 PE=1 SV=1;	PF00632;PF00397	HECT;WW	HECT-domain (ubiquitin-transferase);WW domain
TRINITY_DN10352_c0_g1	ubiquitin-conjugating enzyme E2 B isoform X1 [Peromyscus maniculatus bairdii])	0.221	-2.17543704088	6.33281016651E-14	3.31388148439E-12	yes	down	3.4	2.27	0.83	7.13	14.71	10.75	2.16666666667	10.8633333333	GO:1901874;GO:2000242;GO:0043951;GO:0050821;GO:0009410;GO:0009411;GO:0051026;GO:0010845;GO:0031056;GO:0070936;GO:0000209;GO:0001701;GO:0033522;GO:0006301;GO:0016567;GO:0070979;GO:0043161;GO:0016574;GO:0043066;GO:0007288;GO:0070534;GO:0006281;GO:0035234;GO:0006915;GO:0006974;GO:0007283;GO:0045141;GO:0051093;GO:0070193;GO:0070076;GO:0006513;GO:0051865;GO:0006511;GO:0090263;GO:0005657;GO:0001741;GO:…	BP:negative regulation of post-translational protein modification;BP:negative regulation of reproductive process;BP:negative regulation of cAMP-mediated signaling;BP:protein stabilization;BP:response to xenobiotic stimulus;BP:response to UV;BP:chiasma assembly;BP:positive regulation of reciprocal meiotic recombination;BP:regulation of histone modification;BP:protein K48-linked ubiquitination;BP:p…	K10574	UBE2B, RAD6B	map04120	Ubiquitin mediated proteolysis)	COG5078	O:Posttranslational modification, protein turnover, chaperones)	sp|Q32P99|UBE2B_BOVIN;	Ubiquitin-conjugating enzyme E2 B OS=Bos taurus OX=9913 GN=UBE2B PE=2 SV=1;	PF00179	UQ_con	Ubiquitin-conjugating enzyme
TRINITY_DN2965_c0_g2	bolA-like protein 3 isoform X2 [Microtus ochrogaster])	0.370	-1.43444264259	7.42320830493E-14	3.83198050336E-12	yes	down	10.66	10.69	6.45	29.84	27.1	28.79	9.26666666667	28.5766666667	GO:0106035;GO:0016604;GO:0005829;GO:0005739;GO:0005759;GO:1990229	BP:protein maturation by [4Fe-4S] cluster transfer;CC:nuclear body;CC:cytosol;CC:mitochondrion;CC:mitochondrial matrix;CC:iron-sulfur cluster assembly complex;	K22075	BOLA3	------	------	COG0271	T:Signal transduction mechanisms)	sp|Q8CEI1|BOLA3_MOUSE;	BolA-like protein 3 OS=Mus musculus OX=10090 GN=Bola3 PE=1 SV=1;	PF01722	BolA	BolA-like protein
TRINITY_DN3106_c0_g1	H-2 class II histocompatibility antigen gamma chain [Microtus ochrogaster])	2.198	1.13633788036	9.56100914892E-14	4.86974065985E-12	yes	up	29.03	24.59	18.08	10.63	13.51	13.12	23.9	12.42	GO:0019882;GO:0070206;GO:0006886;GO:0006955;GO:0006412;GO:0016021;GO:0005840;GO:0042289;GO:0003735;GO:0035718	BP:antigen processing and presentation;BP:protein trimerization;BP:intracellular protein transport;BP:immune response;BP:translation;CC:integral component of membrane;CC:ribosome;MF:MHC class II protein binding;MF:structural constituent of ribosome;MF:macrophage migration inhibitory factor binding;	K06505	CD74, DHLAG	map05152;map04612;map05168	Tuberculosis);Antigen processing and presentation);Herpes simplex infection)	ENOG410Z4PR	U:Intracellular trafficking, secretion, and vesicular transport)	sp|P04441|HG2A_MOUSE;	H-2 class II histocompatibility antigen gamma chain OS=Mus musculus OX=10090 GN=Cd74 PE=1 SV=3;	PF09307;PF08831;PF00086	MHC2-interact;MHCassoc_trimer;Thyroglobulin_1	CLIP, MHC2 interacting;Class II MHC-associated invariant chain trimerisation domain;Thyroglobulin type-1 repeat
TRINITY_DN1351_c0_g1	deoxyuridine 5'-triphosphate nucleotidohydrolase, mitochondrial [Microtus fortis])	0.344	-1.53849445419	1.21221949604E-13	6.09299799327E-12	yes	down	4.53	4.5	3.92	15.12	12.02	16.18	4.31666666667	14.44	GO:0006226;GO:0006231;GO:0001889;GO:0014070;GO:0046081;GO:0043254;GO:0005737;GO:0005829;GO:0005739;GO:0005654;GO:0005634;GO:0030547;GO:0004170;GO:0000287;GO:0042975;GO:0032556;GO:0042802	BP:dUMP biosynthetic process;BP:dTMP biosynthetic process;BP:liver development;BP:response to organic cyclic compound;BP:dUTP catabolic process;BP:regulation of protein complex assembly;CC:cytoplasm;CC:cytosol;CC:mitochondrion;CC:nucleoplasm;CC:nucleus;MF:receptor inhibitor activity;MF:dUTP diphosphatase activity;MF:magnesium ion binding;MF:peroxisome proliferator activated receptor binding;MF:py…	K01520	dut, DUT	map00240;map00983	Pyrimidine metabolism);Drug metabolism - other enzymes)	COG0756	F:Nucleotide transport and metabolism)	sp|Q9CQ43|DUT_MOUSE;	Deoxyuridine 5'-triphosphate nucleotidohydrolase OS=Mus musculus OX=10090 GN=Dut PE=1 SV=1;	PF00692	dUTPase	dUTPase
TRINITY_DN696_c0_g1	LOW QUALITY PROTEIN: F-box only protein 9 [Aotus nancymaae])	0.184	-2.44276832867	1.41651538443E-13	7.02738801105E-12	yes	down	0.26	0.14	0.17	0.96	1.42	1.23	0.19	1.20333333333	GO:0045087;GO:0031146;GO:0016567;GO:0032006;GO:0045444;GO:0005737;GO:0000151;GO:0019005;GO:0005829;GO:0004842	BP:innate immune response;BP:SCF-dependent proteasomal ubiquitin-dependent protein catabolic process;BP:protein ubiquitination;BP:regulation of TOR signaling;BP:fat cell differentiation;CC:cytoplasm;CC:ubiquitin ligase complex;CC:SCF ubiquitin ligase complex;CC:cytosol;MF:ubiquitin-protein transferase activity;	K10295	FBXO9	------	------	ENOG410XPVI	S:Function unknown)	sp|Q5U2X1|FBX9_RAT;	F-box only protein 9 OS=Rattus norvegicus OX=10116 GN=Fbxo9 PE=1 SV=1;	PF19270;PF12937;PF00646;PF04212	FBO_C;F-box-like;F-box;MIT	F-box only protein C-terminal region;F-box-like;F-box domain;MIT (microtubule interacting and transport) domain
TRINITY_DN692_c0_g1	DNA damage-binding protein 1 isoform X1 [Microtus ochrogaster])	0.224	-2.1614792916	1.44509939839E-13	7.07728166904E-12	yes	down	0.27	0.23	0.1	0.7	1.35	0.95	0.2	1	GO:0035518;GO:2000242;GO:0070914;GO:1901990;GO:0045732;GO:0043161;GO:0019076;GO:0045070;GO:0043066;GO:0045722;GO:0006281;GO:0035234;GO:0006915;GO:0042752;GO:0046726;GO:0051702;GO:0051093;GO:0016055;GO:0016567;GO:0005737;GO:0005634;GO:0005654;GO:0031464;GO:0031465;GO:0044877;GO:0003676;GO:0071987;GO:0030674;GO:0097602;GO:0003684	BP:histone H2A monoubiquitination;BP:negative regulation of reproductive process;BP:UV-damage excision repair;BP:regulation of mitotic cell cycle phase transition;BP:positive regulation of protein catabolic process;BP:proteasome-mediated ubiquitin-dependent protein catabolic process;BP:viral release from host cell;BP:positive regulation of viral genome replication;BP:negative regulation of apopto…	K10610	DDB1	map05203;map03420;map04120;map05161	Viral carcinogenesis);Nucleotide excision repair);Ubiquitin mediated proteolysis);Hepatitis B)	ENOG410XPF6	L:Replication, recombination and repair)	sp|Q16531|DDB1_HUMAN;	DNA damage-binding protein 1 OS=Homo sapiens OX=9606 GN=DDB1 PE=1 SV=1;	PF10433;PF03178	MMS1_N;CPSF_A	Mono-functional DNA-alkylating methyl methanesulfonate N-term;CPSF A subunit region
TRINITY_DN9468_c0_g1	Hypothetical predicted protein [Marmota monax])	2.359	1.23803294505	1.8126486132E-13	8.76495911701E-12	yes	up	45.12	41.66	37.36	21.8	20.51	18.71	41.38	20.34	GO:0006450;GO:0006412;GO:0015935;GO:0022627;GO:0003735;GO:0003723;GO:0003729	BP:regulation of translational fidelity;BP:translation;CC:small ribosomal subunit;CC:cytosolic small ribosomal subunit;MF:structural constituent of ribosome;MF:RNA binding;MF:mRNA binding;	K02989	RP-S5e, RPS5	map03010	Ribosome)	COG0049	J:Translation, ribosomal structure and biogenesis)	sp|Q5E988|RS5_BOVIN;	40S ribosomal protein S5 OS=Bos taurus OX=9913 GN=RPS5 PE=2 SV=3;	PF00177	Ribosomal_S7	Ribosomal protein S7p/S5e
TRINITY_DN3250_c0_g1	Ras-related C3 botulinum toxin substrate 2 [Microtus ochrogaster])	2.753	1.4608245086	2.01940901133E-13	9.64267802909E-12	yes	up	6.09	4.95	4.83	2.19	2.47	2.03	5.29	2.23	GO:0060263;GO:0030031;GO:0030036;GO:0007163;GO:1902622;GO:0008045;GO:0060753;GO:0090023;GO:0043652;GO:0008283;GO:0043304;GO:0070662;GO:0070668;GO:0071593;GO:0007186;GO:0008284;GO:0006935;GO:0010810;GO:0042129;GO:0008360;GO:0032956;GO:0007264;GO:0045453;GO:0007015;GO:0010592;GO:0016601;GO:0030865;GO:0005886;GO:0005737;GO:0016020;GO:0042995;GO:0031410;GO:0030027;GO:0005856;GO:0005938;GO:0005635;GO:…	BP:regulation of respiratory burst;BP:cell projection assembly;BP:actin cytoskeleton organization;BP:establishment or maintenance of cell polarity;BP:regulation of neutrophil migration;BP:motor neuron axon guidance;BP:regulation of mast cell chemotaxis;BP:positive regulation of neutrophil chemotaxis;BP:engulfment of apoptotic cell;BP:cell proliferation;BP:regulation of mast cell degranulation;BP:…	K07860	RAC2	map04650;map05210;map05212;map04015;map04014;map04010;map04370;map04510;map04071;map04310;map04810;map04666;map04664;map04662;map05200;map04024;map05418;map04360;map05416;map04062;map04670;map05231;map04520;map05020	Natural killer cell mediated cytotoxicity);Colorectal cancer);Pancreatic cancer);Rap1 signaling pathway);Ras signaling pathway);MAPK signaling pathway);VEGF signaling pathway);Focal adhesion);Sphingolipid signaling pathway);Wnt signaling pathway);Regulation of actin cytoskeleton);Fc gamma R-mediated phagocytosis);Fc epsilon RI signaling pathway);B cell receptor signaling pathway);Pathways in canc…	COG1100	S:Function unknown)	sp|Q05144|RAC2_MOUSE;	Ras-related C3 botulinum toxin substrate 2 OS=Mus musculus OX=10090 GN=Rac2 PE=1 SV=1;	PF00071;PF08477;PF00025	Ras;Roc;Arf	Ras family;Ras of Complex, Roc, domain of DAPkinase;ADP-ribosylation factor family
TRINITY_DN298_c0_g2	hemoglobin subunit alpha-like isoform X1 [Microtus oregoni])	0.414	-1.27286627865	2.14636026465E-13	1.01223410012E-11	yes	down	4.76	4.4	4.17	12.59	12.61	12.13	4.44333333333	12.4433333333	GO:0015671;GO:0005833;GO:0005344;GO:0019825;GO:0020037;GO:0005506	BP:oxygen transport;CC:hemoglobin complex;MF:oxygen transporter activity;MF:oxygen binding;MF:heme binding;MF:iron ion binding;	K13827	HBQ1	------	------	COG1018	C:Energy production and conversion)	sp|P68237|HBA_HELMA;	Hemoglobin subunit alpha OS=Helarctos malayanus OX=9634 GN=HBA PE=1 SV=2;	PF00042	Globin	Globin
TRINITY_DN2257_c0_g1	DNA repair protein SWI5 homolog [Microtus ochrogaster])	0.307	-1.70456933267	2.7248055133E-13	1.26936061717E-11	yes	down	7.43	6.97	2.84	18.32	21.12	23.6	5.74666666667	21.0133333333	------	------	------	------	------	------	ENOG410XYJT	L:Replication, recombination and repair)	sp|Q1ZZU3|SWI5_HUMAN;	DNA repair protein SWI5 homolog OS=Homo sapiens OX=9606 GN=SWI5 PE=1 SV=1;	PF07061	Swi5	Swi5
TRINITY_DN335_c0_g1	transmembrane protein 161A isoform X2 [Microtus fortis])	0.374	-1.41966784406	2.98480221316E-13	1.3737282475E-11	yes	down	0.41	0.33	0.29	1.05	1.12	0.98	0.343333333333	1.05	GO:0032526;GO:1902230;GO:0034644;GO:0034599;GO:0045739;GO:0016021	BP:response to retinoic acid;BP:negative regulation of intrinsic apoptotic signaling pathway in response to DNA damage;BP:cellular response to UV;BP:cellular response to oxidative stress;BP:positive regulation of DNA repair;CC:integral component of membrane;	------	------	------	------	ENOG410XPZC	S:Function unknown)	sp|Q8VCA6|T161A_MOUSE;	Transmembrane protein 161A OS=Mus musculus OX=10090 GN=Tmem161a PE=2 SV=1;	PF10268	Tmemb_161AB	Predicted transmembrane protein 161AB
TRINITY_DN1407_c0_g1	Speckle targeted PIP5K1A-regulated poly(A) polymerase [Microtus ochrogaster])	2.528	1.33787869806	3.3401822869E-13	1.51898765904E-11	yes	up	7.04	6.52	4.42	2.6	2.6	2.88	5.99333333333	2.69333333333	GO:0006397;GO:0016607;GO:0005730;GO:0016779;GO:0004652;GO:0050265;GO:0003723;GO:0003746;GO:0005524;GO:0008270	BP:mRNA processing;CC:nuclear speck;CC:nucleolus;MF:nucleotidyltransferase activity;MF:polynucleotide adenylyltransferase activity;MF:RNA uridylyltransferase activity;MF:RNA binding;MF:translation elongation factor activity;MF:ATP binding;MF:zinc ion binding;	K03233	EEF1G	map05134	Legionellosis)	COG0625	O:Posttranslational modification, protein turnover, chaperones)	sp|Q9D8N0|EF1G_MOUSE;	Elongation factor 1-gamma OS=Mus musculus OX=10090 GN=Eef1g PE=1 SV=3;	PF00647;PF02798;PF00043;PF13410;PF13417;PF14497	EF1G;GST_N;GST_C;GST_C_2;GST_N_3;GST_C_3	Elongation factor 1 gamma, conserved domain;Glutathione S-transferase, N-terminal domain;Glutathione S-transferase, C-terminal domain;Glutathione S-transferase, C-terminal domain;Glutathione S-transferase, N-terminal domain;Glutathione S-transferase, C-terminal domain
TRINITY_DN170_c0_g1	E3 ubiquitin-protein ligase MARCH5 [Enhydra lutris kenyoni])	0.287	-1.8024198533	3.53345777251E-13	1.58797749306E-11	yes	down	1.77	1.45	0.73	3.78	6.45	4.92	1.31666666667	5.05	GO:0070585;GO:0090140;GO:0090141;GO:0051865;GO:0000209;GO:0016021;GO:0005783;GO:0005741;GO:0005739;GO:0005789;GO:0051020;GO:0008270;GO:0061630	BP:protein localization to mitochondrion;BP:regulation of mitochondrial fission;BP:positive regulation of mitochondrial fission;BP:protein autoubiquitination;BP:protein polyubiquitination;CC:integral component of membrane;CC:endoplasmic reticulum;CC:mitochondrial outer membrane;CC:mitochondrion;CC:endoplasmic reticulum membrane;MF:GTPase binding;MF:zinc ion binding;MF:ubiquitin protein ligase act…	K10660	MARCH5	------	------	ENOG410XSJW	O:Posttranslational modification, protein turnover, chaperones)	sp|Q3ZC24|MARH5_BOVIN;	E3 ubiquitin-protein ligase MARCHF5 OS=Bos taurus OX=9913 GN=MARCHF5 PE=2 SV=1;	PF12906	RINGv	RING-variant domain
TRINITY_DN1572_c0_g2	uncharacterized protein LOC122118543 [Dipodomys spectabilis])	0.267	-1.90543571865	3.77747351716E-13	1.67537492189E-11	yes	down	7.99	6.29	2.22	17.94	27.63	22.19	5.5	22.5866666667	GO:0005634;GO:0046872	CC:nucleus;MF:metal ion binding;	K23339	YPEL5	------	------	ENOG4111VJ1	S:Function unknown)	sp|Q3ZBE7|YPEL5_BOVIN;	Protein yippee-like 5 OS=Bos taurus OX=9913 GN=YPEL5 PE=2 SV=1;	PF03226;PF01641	Yippee-Mis18;SelR	Yippee zinc-binding/DNA-binding /Mis18, centromere assembly;SelR domain
TRINITY_DN2864_c0_g1	integral membrane protein 2C [Microtus ochrogaster])	3.326	1.73389532318	3.81564445561E-13	1.67537492189E-11	yes	up	2.15	2.05	1.61	0.63	0.65	0.72	1.93666666667	0.666666666667	GO:0030182;GO:2001238;GO:0010977;GO:0042985;GO:0005794;GO:0016021;GO:0005764;GO:0005765;GO:0005886;GO:0048471;GO:0001540;GO:0005524	BP:neuron differentiation;BP:positive regulation of extrinsic apoptotic signaling pathway;BP:negative regulation of neuron projection development;BP:negative regulation of amyloid precursor protein biosynthetic process;CC:Golgi apparatus;CC:integral component of membrane;CC:lysosome;CC:lysosomal membrane;CC:plasma membrane;CC:perinuclear region of cytoplasm;MF:beta-amyloid binding;MF:ATP binding;	K18265	ITM2C, BRI3	------	------	ENOG410XRNN	S:Function unknown)	sp|Q5PQL7|ITM2C_RAT;	Integral membrane protein 2C OS=Rattus norvegicus OX=10116 GN=Itm2c PE=1 SV=1;	PF04089	BRICHOS	BRICHOS domain
TRINITY_DN227_c0_g1	H-2 class II histocompatibility antigen, A-S beta chain [Microtus ochrogaster])	2.320	1.21399239357	4.09661551011E-13	1.77830355098E-11	yes	up	13.37	12.48	10.77	6.03	6.27	5.35	12.2066666667	5.88333333333	GO:0002504;GO:0019882;GO:0002250;GO:0006955;GO:0016021;GO:0042613	BP:antigen processing and presentation of peptide or polysaccharide antigen via MHC class II;BP:antigen processing and presentation;BP:adaptive immune response;BP:immune response;CC:integral component of membrane;CC:MHC class II protein complex;	K06752	MHC2	map05140;map04514;map05164;map05145;map05310;map05332;map04659;map04658;map05168;map05169;map04940;map04145;map04640;map05152;map05150;map05320;map05321;map05322;map05323;map05416;map05330;map04672;map04612;map05166	Leishmaniasis);Cell adhesion molecules (CAMs));Influenza A);Toxoplasmosis);Asthma);Graft-versus-host disease);Th17 cell differentiation);Th1 and Th2 cell differentiation);Herpes simplex infection);Epstein-Barr virus infection);Type I diabetes mellitus);Phagosome);Hematopoietic cell lineage);Tuberculosis);Staphylococcus aureus infection);Autoimmune thyroid disease);Inflammatory bowel disease (IBD)…	ENOG410YI0S	U:Intracellular trafficking, secretion, and vesicular transport)	sp|P29826|HB2B_RAT;	Rano class II histocompatibility antigen, B-1 beta chain OS=Rattus norvegicus OX=10116 GN=RT1-Bb PE=1 SV=1;	PF00969;PF07654;PF13927;PF08205	MHC_II_beta;C1-set;Ig_3;C2-set_2	Class II histocompatibility antigen, beta domain;Immunoglobulin C1-set domain;Immunoglobulin domain;CD80-like C2-set immunoglobulin domain
TRINITY_DN2869_c0_g1	progressive ankylosis protein homolog [Macaca nemestrina])	0.169	-2.56813629297	4.42530194587E-13	1.89939926216E-11	yes	down	0.18	0.1	0.07	0.49	1.12	0.78	0.116666666667	0.796666666667	GO:0071529;GO:0071344;GO:0010467;GO:0030505;GO:0055062;GO:0055074;GO:0110148;GO:0030500;GO:1904383;GO:0030282;GO:0016021;GO:0005886;GO:0005576;GO:0005887;GO:0005315;GO:0015114;GO:0030504	BP:cementum mineralization;BP:diphosphate metabolic process;BP:gene expression;BP:inorganic diphosphate transport;BP:phosphate ion homeostasis;BP:calcium ion homeostasis;BP:biomineralization;BP:regulation of bone mineralization;BP:response to sodium phosphate;BP:bone mineralization;CC:integral component of membrane;CC:plasma membrane;CC:extracellular region;CC:integral component of plasma membran…	K22734	ANKH, SLC62A1	------	------	ENOG410ZCHM	U:Intracellular trafficking, secretion, and vesicular transport)	sp|Q9JHZ2|ANKH_MOUSE;	Progressive ankylosis protein OS=Mus musculus OX=10090 GN=Ankh PE=2 SV=1;	PF07260	ANKH	Progressive ankylosis protein (ANKH)
TRINITY_DN217_c0_g1	transmembrane protein 183A isoform X2 [Cervus canadensis])	0.363	-1.46258422641	5.05245892447E-13	2.14448812127E-11	yes	down	4.1	3.58	1.95	7.65	10.94	10.17	3.21	9.58666666667	GO:0016021	CC:integral component of membrane;	------	------	------	------	ENOG4110BNJ	S:Function unknown)	sp|Q5R8D5|TM183_PONAB;	Transmembrane protein 183 OS=Pongo abelii OX=9601 GN=TMEM183 PE=2 SV=2;	------	------	------
TRINITY_DN459_c0_g1	alpha-adducin isoform X7 [Microtus fortis])	0.334	-1.58057802923	6.7617311293E-13	2.83844097955E-11	yes	down	0.77	0.69	0.41	1.59	2.85	1.96	0.623333333333	2.13333333333	------	------	K18622	ADD	------	------	COG0235	G:Carbohydrate transport and metabolism)	sp|Q9QYC0|ADDA_MOUSE;	Alpha-adducin OS=Mus musculus OX=10090 GN=Add1 PE=1 SV=2;	PF00596	Aldolase_II	Class II Aldolase and Adducin N-terminal domain
TRINITY_DN2906_c0_g1	Calcium-binding and coiled-coil domain-containing protein 1 [Microtus ochrogaster])	0.421	-1.24645874718	6.88949548049E-13	2.86063834081E-11	yes	down	12.65	10.98	6.06	22.97	28.66	27.39	9.89666666667	26.34	GO:0045944;GO:0016055;GO:0010628;GO:0045893;GO:0030518;GO:0007165;GO:0043231;GO:0005829;GO:0005634;GO:0000785;GO:0043565;GO:0008022;GO:0003682;GO:0003713;GO:0003712;GO:0008013;GO:0030374;GO:0070016;GO:0000976;GO:0000978;GO:0046872	BP:positive regulation of transcription from RNA polymerase II promoter;BP:Wnt signaling pathway;BP:positive regulation of gene expression;BP:positive regulation of transcription, DNA-templated;BP:intracellular steroid hormone receptor signaling pathway;BP:signal transduction;CC:intracellular membrane-bounded organelle;CC:cytosol;CC:nucleus;CC:chromatin;MF:sequence-specific DNA binding;MF:protein…	K25828	CALCOCO1	------	------	ENOG410ZVZ6	K:Transcription)	sp|Q8CGU1|CACO1_MOUSE;	Calcium-binding and coiled-coil domain-containing protein 1 OS=Mus musculus OX=10090 GN=Calcoco1 PE=1 SV=2;	PF07888;PF17751;PF18112	CALCOCO1;SKICH;Zn-C2H2_12	Calcium binding and coiled-coil domain (CALCOCO1) like;SKICH domain;Autophagy receptor zinc finger-C2H2 domain
TRINITY_DN341_c0_g1	LOW QUALITY PROTEIN: cystatin-9-like [Microtus fortis])	0.002	-8.85811116344	6.96583574898E-13	2.86123575926E-11	yes	down	0	0	0	2.82	2.95	3.04	0	2.93666666667	GO:0019730;GO:0005576;GO:0005615;GO:0004869	BP:antimicrobial humoral response;CC:extracellular region;CC:extracellular space;MF:cysteine-type endopeptidase inhibitor activity;	K13905	CST9	------	------	ENOG4111DUC	S:Function unknown)	sp|Q9Z0H6|CST9_MOUSE;	Cystatin-9 OS=Mus musculus OX=10090 GN=Cst9 PE=2 SV=1;	------	------	------
TRINITY_DN10972_c0_g1	hypothetical protein DBR06_SOUSAS610061, partial [Sousa chinensis])	0.321	-1.64055278635	9.83118564255E-13	3.9952265058E-11	yes	down	30.92	23.16	9.62	62.07	83.13	74.31	21.2333333333	73.17	GO:0033157;GO:0046597;GO:0030111;GO:0042177;GO:0051224;GO:0050765;GO:0006783;GO:0009617;GO:2000642;GO:0022615;GO:0033572;GO:0010976;GO:0034499;GO:0032268;GO:0042541;GO:0010324;GO:0070676;GO:0032456;GO:0045335;GO:0030136;GO:0005737;GO:0032009;GO:0010008;GO:0005829;GO:0030904;GO:0031901;GO:0005769;GO:0070273;GO:0080025;GO:0010314;GO:0019903;GO:1901981;GO:0032266;GO:1905394	BP:regulation of intracellular protein transport;BP:negative regulation of viral entry into host cell;BP:regulation of Wnt signaling pathway;BP:negative regulation of protein catabolic process;BP:negative regulation of protein transport;BP:negative regulation of phagocytosis;BP:heme biosynthetic process;BP:response to bacterium;BP:negative regulation of early endosome to late endosome transport;B…	K17918	SNX3_12	map04144	Endocytosis)	COG5391	U:Intracellular trafficking, secretion, and vesicular transport)	sp|Q1RMH8|SNX3_BOVIN;	Sorting nexin-3 OS=Bos taurus OX=9913 GN=SNX3 PE=2 SV=3;	PF00787	PX	PX domain
TRINITY_DN517_c2_g2	C5a anaphylatoxin chemotactic receptor 1 [Microtus fortis])	5.370	2.4249589537	1.89635028662E-12	7.62532431041E-11	yes	up	1.56	1.17	0.73	0.18	0.21	0.34	1.15333333333	0.243333333333	GO:0021534;GO:0048143;GO:0043524;GO:0032494;GO:0032496;GO:0090023;GO:0045766;GO:0099172;GO:0097242;GO:0042789;GO:0038178;GO:0030593;GO:0006935;GO:0031100;GO:0006915;GO:0050830;GO:0001774;GO:0006954;GO:0050679;GO:0007200;GO:0010575;GO:0050890;GO:0007204;GO:1902947;GO:0002430;GO:0010759;GO:0070374;GO:0031410;GO:0016021;GO:0009986;GO:0045177;GO:0016323;GO:0005886;GO:0004875;GO:0004878;GO:0004930;GO:…	BP:cell proliferation in hindbrain;BP:astrocyte activation;BP:negative regulation of neuron apoptotic process;BP:response to peptidoglycan;BP:response to lipopolysaccharide;BP:positive regulation of neutrophil chemotaxis;BP:positive regulation of angiogenesis;BP:presynapse organization;BP:beta-amyloid clearance;BP:mRNA transcription from RNA polymerase II promoter;BP:complement component C5a sign…	K04010	C5AR1, CD88	map05150;map04080;map04610	Staphylococcus aureus infection);Neuroactive ligand-receptor interaction);Complement and coagulation cascades)	ENOG410Y9HH	T:Signal transduction mechanisms)	sp|P97520|C5AR1_RAT;	C5a anaphylatoxin chemotactic receptor 1 OS=Rattus norvegicus OX=10116 GN=C5ar1 PE=1 SV=1;	PF00001;PF10320;PF10328;PF10323	7tm_1;7TM_GPCR_Srsx;7TM_GPCR_Srx;7TM_GPCR_Srv	7 transmembrane receptor (rhodopsin family);Serpentine type 7TM GPCR chemoreceptor Srsx;Serpentine type 7TM GPCR chemoreceptor Srx;Serpentine type 7TM GPCR chemoreceptor Srv
TRINITY_DN1063_c0_g2	DNA polymerase epsilon subunit 3 [Arvicola amphibius])	0.200	-2.32161382209	2.3775417354E-12	9.46063482213E-11	yes	down	0.61	0.35	0.14	1.45	2.83	1.93	0.366666666667	2.07	GO:0006974;GO:0006338;GO:0043966;GO:0006272;GO:0006334;GO:0006275;GO:0140672;GO:0006261;GO:0031507;GO:0008622;GO:0005721;GO:0008623;GO:0031490;GO:0003677;GO:0046982	BP:cellular response to DNA damage stimulus;BP:chromatin remodeling;BP:histone H3 acetylation;BP:leading strand elongation;BP:nucleosome assembly;BP:regulation of DNA replication;BP:old GO;BP:DNA-dependent DNA replication;BP:heterochromatin assembly;CC:epsilon DNA polymerase complex;CC:pericentric heterochromatin;CC:CHRAC;MF:chromatin DNA binding;MF:DNA binding;MF:protein heterodimerization activ…	K02326	POLE3	map03410;map03420;map03030	Base excision repair);Nucleotide excision repair);DNA replication)	ENOG4111QSW	K:Transcription)	sp|Q642A5|DPOE3_RAT;	DNA polymerase epsilon subunit 3 OS=Rattus norvegicus OX=10116 GN=Pole3 PE=1 SV=1;	PF00808;PF00125;PF15511;PF09073	CBFD_NFYB_HMF;Histone;CENP-T_C;BUD22	Histone-like transcription factor (CBF/NF-Y) and archaeal histone;Core histone H2A/H2B/H3/H4;Centromere kinetochore component CENP-T histone fold;BUD22
TRINITY_DN27_c0_g1	protein FAM117A isoform X2 [Microtus fortis])	0.492	-1.02329559012	2.44423400141E-12	9.62574627359E-11	yes	down	8.77	8.94	6.14	18.38	19.42	18.89	7.95	18.8966666667	------	------	------	------	------	------	ENOG4111PY2	S:Function unknown)	sp|Q7TNF9|F117A_MOUSE;	Protein FAM117A OS=Mus musculus OX=10090 GN=Fam117a PE=1 SV=1;	PF15388	FAM117	Protein Family FAM117
TRINITY_DN3139_c0_g1	cytochrome b-c1 complex subunit 6, mitochondrial [Microtus ochrogaster])	0.479	-1.06140465205	4.99468518753E-12	1.94690789963E-10	yes	down	24.53	25.32	18.92	53.51	57.3	55.3	22.9233333333	55.37	GO:0006122;GO:0045333;GO:0005743;GO:0005739;GO:0005750;GO:0044877	BP:mitochondrial electron transport, ubiquinol to cytochrome c;BP:cellular respiration;CC:mitochondrial inner membrane;CC:mitochondrion;CC:mitochondrial respiratory chain complex III;MF:macromolecular complex binding;	K00416	QCR6, UQCRH	map00190;map04260;map05012;map05010;map05016;map05014;map04932;map05020	Oxidative phosphorylation);Cardiac muscle contraction);Parkinson's disease);Alzheimer's disease);Huntington's disease);Amyotrophic lateral sclerosis (ALS));Non-alcoholic fatty liver disease (NAFLD));Prion diseases)	ENOG411247S	C:Energy production and conversion)	sp|P99028|QCR6_MOUSE;	Cytochrome b-c1 complex subunit 6, mitochondrial OS=Mus musculus OX=10090 GN=Uqcrh PE=1 SV=2;	PF02320	UCR_hinge	Ubiquinol-cytochrome C reductase hinge protein
TRINITY_DN525_c0_g1	receptor of activated protein C kinase 1 [Nomascus leucogenys])	2.091	1.06411633104	5.30675710405E-12	2.04765779166E-10	yes	up	22.57	19.45	17.03	10.04	11.54	11.05	19.6833333333	10.8766666667	GO:0032436;GO:0030308;GO:0033137;GO:0030335;GO:0010629;GO:0051898;GO:0007049;GO:0032091;GO:0050765;GO:0043547;GO:0016567;GO:0007369;GO:0071333;GO:2001244;GO:0051343;GO:0006919;GO:0031334;GO:0045879;GO:0042998;GO:0072344;GO:0071363;GO:0051726;GO:0051901;GO:1903208;GO:0001934;GO:0022627;GO:0030425;GO:1990630;GO:0015935;GO:0005737;GO:0005739;GO:0005654;GO:0048471;GO:0001891;GO:0005829;GO:0030496;GO:…	BP:positive regulation of proteasomal ubiquitin-dependent protein catabolic process;BP:negative regulation of cell growth;BP:negative regulation of peptidyl-serine phosphorylation;BP:positive regulation of cell migration;BP:negative regulation of gene expression;BP:negative regulation of protein kinase B signaling;BP:cell cycle;BP:negative regulation of protein binding;BP:negative regulation of p…	K14753	RACK1	map05162	Measles)	ENOG410XQGZ	S:Function unknown)	sp|Q4R7Y4|GBLP_MACFA;	Guanine nucleotide-binding protein subunit beta-2-like 1 OS=Macaca fascicularis OX=9541 GN=GNB2L1 PE=2 SV=3;	PF00400;PF20426;PF12894;PF08662	WD40;NBCH_WD40;ANAPC4_WD40;eIF2A	WD domain, G-beta repeat;Neurobeachin beta propeller domain;Anaphase-promoting complex subunit 4 WD40 domain;Eukaryotic translation initiation factor eIF2A
TRINITY_DN1370_c0_g1	regulator of MON1-CCZ1 complex isoform X1 [Microtus fortis])	0.147	-2.76185099121	5.86813945124E-12	2.24162927037E-10	yes	down	0.23	0.08	0.14	0.7	1.84	1.07	0.15	1.20333333333	GO:0010506;GO:0031902;GO:0035658	BP:regulation of autophagy;CC:late endosome membrane;CC:Mon1-Ccz1 complex;	K24763	RMC1	------	------	ENOG410YC1K	S:Function unknown)	sp|Q8VC42|RMC1_MOUSE;	Regulator of MON1-CCZ1 complex OS=Mus musculus OX=10090 GN=Rmc1 PE=2 SV=1;	PF07035	Mic1	Colon cancer-associated protein Mic1-like
TRINITY_DN231_c0_g3	bax inhibitor 1 isoform X1 [Carlito syrichta])	0.497	-1.0098204726	6.22450852644E-12	2.35422005654E-10	yes	down	6.53	6.2	4.15	12.01	13.85	12.89	5.62666666667	12.9166666667	GO:1903298;GO:0032091;GO:1902065;GO:0006914;GO:1990441;GO:0043066;GO:1902236;GO:0002638;GO:0006986;GO:0032469;GO:0033119;GO:0010523;GO:0036483;GO:0034620;GO:0005789;GO:0031966;GO:0016021;GO:0031625;GO:0060698	BP:negative regulation of hypoxia-induced intrinsic apoptotic signaling pathway;BP:negative regulation of protein binding;BP:response to L-glutamate;BP:autophagy;BP:negative regulation of transcription from RNA polymerase II promoter in response to endoplasmic reticulum stress;BP:negative regulation of apoptotic process;BP:negative regulation of endoplasmic reticulum stress-induced intrinsic apop…	K21889	TMBIM6, BI1, TEGT	map05130	Pathogenic Escherichia coli infection)	ENOG4111GCT	S:Function unknown)	sp|Q9D2C7|BI1_MOUSE;	Bax inhibitor 1 OS=Mus musculus OX=10090 GN=Tmbim6 PE=1 SV=1;	PF01027	Bax1-I	Inhibitor of apoptosis-promoting Bax1
TRINITY_DN345_c0_g1	rCG32122, isoform CRA_a [Rattus norvegicus])	0.402	-1.31561502141	6.98755302558E-12	2.6169071135E-10	yes	down	20.47	16.38	8.45	34.81	48.01	42.86	15.1	41.8933333333	------	------	K10704	UBE2V	map05131;map04624	Shigellosis);Toll and Imd signaling pathway)	ENOG410XRWR;ENOG4111MDW	S:Function unknown);O:Posttranslational modification, protein turnover, chaperones)	sp|Q9CZY3|UB2V1_MOUSE;	Ubiquitin-conjugating enzyme E2 variant 1 OS=Mus musculus OX=10090 GN=Ube2v1 PE=1 SV=1;	PF00179	UQ_con	Ubiquitin-conjugating enzyme
TRINITY_DN9761_c0_g1	aldehyde dehydrogenase 1A1 [Microtus fortis])	0.263	-1.92870095233	7.27433008785E-12	2.69785834326E-10	yes	down	0.53	0.43	0.26	1.22	2.3	1.79	0.406666666667	1.77	GO:0007494;GO:0009410;GO:0001889;GO:0110095;GO:0009449;GO:0042572;GO:0042573;GO:0001523;GO:0048048;GO:0042905;GO:0032355;GO:0106373;GO:0043065;GO:0042904;GO:0014070;GO:0032526;GO:0036438;GO:0006915;GO:0045471;GO:0044849;GO:0006979;GO:0120163;GO:0030392;GO:0002138;GO:0001822;GO:0002072;GO:0006001;GO:0030424;GO:0045202;GO:0005737;GO:0005634;GO:0005829;GO:0043878;GO:0051287;GO:0016620;GO:0042802;GO:…	BP:midgut development;BP:response to xenobiotic stimulus;BP:liver development;BP:cellular detoxification of aldehyde;BP:gamma-aminobutyric acid biosynthetic process;BP:retinol metabolic process;BP:retinoic acid metabolic process;BP:retinoid metabolic process;BP:embryonic eye morphogenesis;BP:9-cis-retinoic acid metabolic process;BP:response to estradiol;BP:old GO;BP:positive regulation of apoptot…	K07249	ALDH1A	map00830	Retinol metabolism)	COG1012	C:Energy production and conversion)	sp|P24549|AL1A1_MOUSE;	Aldehyde dehydrogenase 1A1 OS=Mus musculus OX=10090 GN=Aldh1a1 PE=1 SV=5;	PF00171;PF05893	Aldedh;LuxC	Aldehyde dehydrogenase family;Acyl-CoA reductase (LuxC)
TRINITY_DN1161_c0_g1	dual specificity protein phosphatase 1 [Microtus fortis])	6.039	2.5942862318	7.82524052151E-12	2.87427103771E-10	yes	up	0.76	0.8	0.6	0.11	0.16	0.15	0.72	0.14	GO:0035970;GO:0008285;GO:0006470;GO:0070262;GO:0090027;GO:0043407;GO:0007162;GO:1903753;GO:0035335;GO:1990869;GO:0005737;GO:0005634;GO:0017018;GO:0051019;GO:0004725;GO:0017017	BP:peptidyl-threonine dephosphorylation;BP:negative regulation of cell proliferation;BP:protein dephosphorylation;BP:peptidyl-serine dephosphorylation;BP:negative regulation of monocyte chemotaxis;BP:negative regulation of MAP kinase activity;BP:negative regulation of cell adhesion;BP:negative regulation of p38MAPK cascade;BP:peptidyl-tyrosine dephosphorylation;BP:cellular response to chemokine;C…	K21278	DUSP1	map05012;map04726;map04010;map05418	Parkinson's disease);Serotonergic synapse);MAPK signaling pathway);Fluid shear stress and atherosclerosis)	COG2453	T:Signal transduction mechanisms)	sp|P28563|DUS1_MOUSE;	Dual specificity protein phosphatase 1 OS=Mus musculus OX=10090 GN=Dusp1 PE=1 SV=1;	PF00782;PF00581;PF00102	DSPc;Rhodanese;Y_phosphatase	Dual specificity phosphatase, catalytic domain;Rhodanese-like domain;Protein-tyrosine phosphatase
TRINITY_DN224_c0_g1	ketosamine-3-kinase [Myodes glareolus])	0.479	-1.06227526551	1.1749669758E-11	4.27464175959E-10	yes	down	5.17	5.14	3.32	9.95	11.28	11.05	4.54333333333	10.76	GO:0016310;GO:0016301;GO:0102193	BP:phosphorylation;MF:kinase activity;MF:protein-ribulosamine 3-kinase activity;	K15523	FN3KRP	------	------	COG3001	G:Carbohydrate transport and metabolism)	sp|Q8K274|KT3K_MOUSE;	Ketosamine-3-kinase OS=Mus musculus OX=10090 GN=Fn3krp PE=1 SV=2;	PF03881;PF01636	Fructosamin_kin;APH	Fructosamine kinase;Phosphotransferase enzyme family
TRINITY_DN3146_c0_g1	ATP synthase F(0) complex subunit C2, mitochondrial [Microtus oregoni])	3.434	1.78007580837	1.44714210756E-11	5.21517250081E-10	yes	up	6.01	6.53	5.12	1.75	2.09	2.15	5.88666666667	1.99666666667	GO:0015986;GO:0045263;GO:0016021;GO:0031966;GO:0008289;GO:0015078	BP:ATP synthesis coupled proton transport;CC:proton-transporting ATP synthase complex, coupling factor;CC:integral component of membrane;CC:mitochondrial membrane;MF:lipid binding;MF:hydrogen ion transmembrane transporter activity;	K02128	ATPeF0C, ATP5G, ATP9	map05012;map05010;map05016;map05014;map00190;map05020	Parkinson's disease);Alzheimer's disease);Huntington's disease);Amyotrophic lateral sclerosis (ALS));Oxidative phosphorylation);Prion diseases)	COG0636	C:Energy production and conversion)	sp|Q06646|AT5G2_RAT;	ATP synthase;	PF00137	ATP-synt_C	ATP synthase subunit C
TRINITY_DN219_c0_g2	G1/S-specific cyclin-D3 [Cricetulus griseus])	0.449	-1.15404372032	2.25671623668E-11	8.05668787301E-10	yes	down	2.76	2.85	2.25	7	6.66	6.42	2.62	6.69333333333	GO:0042127;GO:0000082;GO:0044772;GO:0007165;GO:0051301;GO:0000122;GO:0042098;GO:1900087;GO:0008284;GO:0030213;GO:0046626;GO:0043434;GO:0051726;GO:0000079;GO:0045737;GO:0001934;GO:0000307;GO:0005737;GO:0005634;GO:0005654;GO:0097130;GO:0004693;GO:0016538;GO:0019901	BP:regulation of cell proliferation;BP:G1/S transition of mitotic cell cycle;BP:mitotic cell cycle phase transition;BP:signal transduction;BP:cell division;BP:negative regulation of transcription from RNA polymerase II promoter;BP:T cell proliferation;BP:positive regulation of G1/S transition of mitotic cell cycle;BP:positive regulation of cell proliferation;BP:hyaluronan biosynthetic process;BP:…	K10152	CCND3	map04110;map05166;map05164;map05162;map04115;map04390;map05200;map04510;map05169;map04630;map05203;map04151;map04310	Cell cycle);HTLV-I infection);Influenza A);Measles);p53 signaling pathway);Hippo signaling pathway);Pathways in cancer);Focal adhesion);Epstein-Barr virus infection);Jak-STAT signaling pathway);Viral carcinogenesis);PI3K-Akt signaling pathway);Wnt signaling pathway)	ENOG410XRKC	D:Cell cycle control, cell division, chromosome partitioning)	sp|P30282|CCND3_MOUSE;	G1/S-specific cyclin-D3 OS=Mus musculus OX=10090 GN=Ccnd3 PE=1 SV=1;	PF00134;PF02984	Cyclin_N;Cyclin_C	Cyclin, N-terminal domain;Cyclin, C-terminal domain
TRINITY_DN3272_c0_g1	rho-related GTP-binding protein RhoG-like protein [Cricetulus griseus])	3.364	1.7502961438	2.32641689274E-11	8.22862271321E-10	yes	up	3.24	2.63	2.74	0.69	1.23	1.09	2.87	1.00333333333	GO:0007264;GO:0003924;GO:0005525	BP:small GTPase mediated signal transduction;MF:GTPase activity;MF:GTP binding;	K07863	RHOG	map05100;map05132	Bacterial invasion of epithelial cells);Salmonella infection)	COG1100	S:Function unknown)	sp|P84097|RHOG_CRICR;	Rho-related GTP-binding protein RhoG OS=Cricetus cricetus OX=10034 GN=RHOG PE=2 SV=1;	PF00071;PF08477;PF00025	Ras;Roc;Arf	Ras family;Ras of Complex, Roc, domain of DAPkinase;ADP-ribosylation factor family
TRINITY_DN128_c0_g1	ran-binding protein 10 [Microtus ochrogaster])	0.334	-1.58409523285	2.51225910536E-11	8.80443099309E-10	yes	down	0.65	0.57	0.3	1.91	3.48	2.58	0.506666666667	2.65666666667	------	------	K23334	RANBP9_10, RANBPM	------	------	ENOG410XPCC	S:Function unknown)	sp|A3KMV8|RBP10_BOVIN;	Ran-binding protein 10 OS=Bos taurus OX=9913 GN=RANBP10 PE=2 SV=1;	PF10607;PF00622;PF08513	CTLH;SPRY;LisH	CTLH/CRA C-terminal to LisH motif domain;SPRY domain;LisH
TRINITY_DN585_c0_g4	Igh protein [Mus musculus])	3.574	1.83767400487	2.93373574959E-11	1.01880641486E-9	yes	up	3.61	3.45	1.85	0.6	0.91	0.72	2.97	0.743333333333	------	------	K06856	IGH	map05140;map05310;map04650;map05146;map05330;map05169;map05143;map04640;map04072;map05130;map05340;map04666;map05152;map04664;map05150;map04662;map05202;map05320;map05322;map05323;map04020;map05416;map05414;map04064;map04145;map04672;map04151	Leishmaniasis);Asthma);Natural killer cell mediated cytotoxicity);Amoebiasis);Allograft rejection);Epstein-Barr virus infection);African trypanosomiasis);Hematopoietic cell lineage);Phospholipase D signaling pathway);Pathogenic Escherichia coli infection);Primary immunodeficiency);Fc gamma R-mediated phagocytosis);Tuberculosis);Fc epsilon RI signaling pathway);Staphylococcus aureus infection);B c…	ENOG410ZM6W;ENOG4111XUQ	S:Function unknown);	sp|P01878|IGHA_MOUSE;	Ig alpha chain C region OS=Mus musculus OX=10090 PE=1 SV=1;	PF07654;PF00047;PF08205;PF13927;PF15028	C1-set;ig;C2-set_2;Ig_3;PTCRA	Immunoglobulin C1-set domain;Immunoglobulin domain;CD80-like C2-set immunoglobulin domain;Immunoglobulin domain;Pre-T-cell antigen receptor
TRINITY_DN425_c0_g1	protein tyrosine phosphatase type IVA 3-like protein [Cricetulus griseus])	0.448	-1.15912111849	3.02930765349E-11	1.04251848976E-9	yes	down	6.28	6.28	6.13	16.01	15.87	16.73	6.23	16.2033333333	GO:0043542;GO:0007219;GO:1990830;GO:0006470;GO:0006355;GO:1901224;GO:1900746;GO:1904951;GO:0043117;GO:0005737;GO:0005634;GO:0005886;GO:0005769;GO:0008138;GO:0004725	BP:endothelial cell migration;BP:Notch signaling pathway;BP:cellular response to leukemia inhibitory factor;BP:protein dephosphorylation;BP:regulation of transcription, DNA-templated;BP:positive regulation of NIK/NF-kappaB signaling;BP:regulation of vascular endothelial growth factor signaling pathway;BP:positive regulation of establishment of protein localization;BP:positive regulation of vascul…	K18041	PTP4A	------	------	ENOG4111I7J	T:Signal transduction mechanisms)	sp|Q9D658|TP4A3_MOUSE;	Protein tyrosine phosphatase type IVA 3 OS=Mus musculus OX=10090 GN=Ptp4a3 PE=1 SV=1;	PF00102;PF00782	Y_phosphatase;DSPc	Protein-tyrosine phosphatase;Dual specificity phosphatase, catalytic domain
TRINITY_DN42_c0_g1	protein transport protein Sec61 subunit gamma-like [Microtus fortis])	0.475	-1.07436236476	3.62133349221E-11	1.23513338752E-9	yes	down	131.82	115.89	67.78	239.12	250.5	258.87	105.163333333	249.496666667	GO:0006605;GO:0005789;GO:0016021;GO:0008320	BP:protein targeting;CC:endoplasmic reticulum membrane;CC:integral component of membrane;MF:protein transmembrane transporter activity;	K07342	SEC61G, SSS1, secE	map04145;map03060;map04141;map05110	Phagosome);Protein export);Protein processing in endoplasmic reticulum);Vibrio cholerae infection)	ENOG4111WJ7	U:Intracellular trafficking, secretion, and vesicular transport)	sp|Q3T104|SC61G_BOVIN;	Protein transport protein Sec61 subunit gamma OS=Bos taurus OX=9913 GN=SEC61G PE=3 SV=1;	PF00584	SecE	SecE/Sec61-gamma subunits of protein translocation complex
TRINITY_DN2889_c0_g1	Diacylglycerol O-acyltransferase 2 [Microtus ochrogaster])	14.013	3.80868917993	4.50865358554E-11	1.52416430945E-9	yes	up	0.61	0.32	0.43	0	0.05	0.06	0.453333333333	0.0366666666667	GO:0006651;GO:0090181;GO:0035356;GO:0046322;GO:0060613;GO:0019915;GO:0035336;GO:0010867;GO:0038183;GO:0006071;GO:0050746;GO:0097006;GO:0045722;GO:0006629;GO:0006640;GO:0055089;GO:0042632;GO:0044255;GO:0046339;GO:0034383;GO:0071400;GO:0019432;GO:0016020;GO:0005783;GO:0005789;GO:0016021;GO:0005811;GO:0005739;GO:0048471;GO:0030176;GO:0043231;GO:0005829;GO:1990578;GO:0008374;GO:0050252;GO:0004144;GO:…	BP:diacylglycerol biosynthetic process;BP:regulation of cholesterol metabolic process;BP:cellular triglyceride homeostasis;BP:negative regulation of fatty acid oxidation;BP:fat pad development;BP:lipid storage;BP:long-chain fatty-acyl-CoA metabolic process;BP:positive regulation of triglyceride biosynthetic process;BP:bile acid signaling pathway;BP:glycerol metabolic process;BP:regulation of lipo…	K11160	DGAT2	map00561;map04975	Glycerolipid metabolism);Fat digestion and absorption)	ENOG410XTG3	S:Function unknown)	sp|Q9DCV3|DGAT2_MOUSE;	Diacylglycerol O-acyltransferase 2 OS=Mus musculus OX=10090 GN=Dgat2 PE=1 SV=1;	PF03982	DAGAT	Diacylglycerol acyltransferase
TRINITY_DN9896_c0_g1	40S ribosomal protein S10 isoform X2 [Manis pentadactyla])	2.285	1.19232390378	5.2584222902E-11	1.76203273233E-9	yes	up	43.27	38.54	40.09	20.73	20.24	21.58	40.6333333333	20.85	GO:0002181;GO:0005737;GO:0022626;GO:0005840;GO:0043232;GO:0005730;GO:0005829;GO:0022627;GO:0000049;GO:0003735;GO:0003723	BP:cytoplasmic translation;CC:cytoplasm;CC:cytosolic ribosome;CC:ribosome;CC:intracellular non-membrane-bounded organelle;CC:nucleolus;CC:cytosol;CC:cytosolic small ribosomal subunit;MF:tRNA binding;MF:structural constituent of ribosome;MF:RNA binding;	K02947	RP-S10e, RPS10	map03010	Ribosome)	COG5045	J:Translation, ribosomal structure and biogenesis)	sp|P63325|RS10_MOUSE;	40S ribosomal protein S10 OS=Mus musculus OX=10090 GN=Rps10 PE=1 SV=1;	PF03501	S10_plectin	Plectin/S10 domain
TRINITY_DN1270_c0_g1	replication stress response regulator SDE2 isoform X2 [Microtus fortis])	0.458	-1.12508948477	8.32958785546E-11	2.76687179199E-9	yes	down	2.52	2.2	1.91	5.12	6.21	5.39	2.21	5.57333333333	GO:0007049;GO:0005634	BP:cell cycle;CC:nucleus;	K25059	SDE2	------	------	ENOG4111WBQ	S:Function unknown)	sp|Q8K1J5|SDE2_MOUSE;	Replication stress response regulator SDE2 OS=Mus musculus OX=10090 GN=Sde2 PE=1 SV=1;	PF13297;PF13019	SDE2_2C;Sde2_N_Ubi	Replication stress response SDE2 C-terminal;Silencing defective 2 N-terminal ubiquitin domain
TRINITY_DN3616_c0_g1	hypothetical protein DBR06_SOUSAS27410018, partial [Sousa chinensis])	5.003	2.32283445533	1.04629782389E-10	3.43868855767E-9	yes	up	0.94	0.98	0.58	0.12	0.27	0.18	0.833333333333	0.19	GO:0000122;GO:0007589;GO:0070236;GO:0006357;GO:0006970;GO:0048642;GO:0005737;GO:0005634;GO:0043426	BP:negative regulation of transcription from RNA polymerase II promoter;BP:body fluid secretion;BP:negative regulation of activation-induced cell death of T cells;BP:regulation of transcription from RNA polymerase II promoter;BP:response to osmotic stress;BP:negative regulation of skeletal muscle tissue development;CC:cytoplasm;CC:nucleus;MF:MRF binding;	------	------	------	------	ENOG411251N;ENOG410YG9S	S:Function unknown);	sp|Q9EQZ1|T22D3_RAT;	TSC22 domain family protein 3 OS=Rattus norvegicus OX=10116 GN=Tsc22d3 PE=1 SV=1;	PF01166	TSC22	TSC-22/dip/bun family
TRINITY_DN766_c0_g1	cytochrome P450 4F3 [Microtus fortis])	5.045	2.33480708979	1.05321089332E-10	3.43868855767E-9	yes	up	0.94	0.83	0.65	0.15	0.21	0.18	0.806666666667	0.18	GO:0036101;GO:0036102;GO:0042376;GO:0097267;GO:0042361;GO:0019369;GO:0010430;GO:0043231;GO:0016021;GO:0005789;GO:0004497;GO:0102033;GO:0020037;GO:0050051;GO:0102207;GO:0016705;GO:0005506;GO:0120319;GO:0008391	BP:leukotriene B4 catabolic process;BP:leukotriene B4 metabolic process;BP:phylloquinone catabolic process;BP:omega-hydroxylase P450 pathway;BP:menaquinone catabolic process;BP:arachidonic acid metabolic process;BP:fatty acid omega-oxidation;CC:intracellular membrane-bounded organelle;CC:integral component of membrane;CC:endoplasmic reticulum membrane;MF:monooxygenase activity;MF:cytochrome P450 …	K17726;K00490	CYP4F2_3;CYP4F	map00590	Arachidonic acid metabolism)	COG2124	Q:Secondary metabolites biosynthesis, transport and catabolism)	sp|Q3MID2|CP4F3_RAT;	Cytochrome P450 4F3 OS=Rattus norvegicus OX=10116 GN=Cyp4f3 PE=2 SV=1;	PF00067	p450	Cytochrome P450
TRINITY_DN8298_c0_g1	COX3 gene product [Microtus fortis calamorum])	0.414	-1.2718051914	1.2102056671E-10	3.91778444771E-9	yes	down	20.51	19.33	10.75	35.66	62.45	41.94	16.8633333333	46.6833333333	GO:0019646;GO:0016021;GO:0005739;GO:0004129	BP:aerobic electron transport chain;CC:integral component of membrane;CC:mitochondrion;MF:cytochrome-c oxidase activity;	K02262	COX3	map00190;map04260;map05012;map05010;map05016;map05014;map04932;map05020	Oxidative phosphorylation);Cardiac muscle contraction);Parkinson's disease);Alzheimer's disease);Huntington's disease);Amyotrophic lateral sclerosis (ALS));Non-alcoholic fatty liver disease (NAFLD));Prion diseases)	COG1845	C:Energy production and conversion)	sp|P00416|COX3_MOUSE;	Cytochrome c oxidase subunit 3 OS=Mus musculus OX=10090 GN=mt-Co3 PE=1 SV=2;	------	------	------
TRINITY_DN3769_c0_g1		0.435	-1.2002950666	1.22380182501E-10	3.92850669877E-9	yes	down	10.44	9.05	7.84	24.05	25.03	28.31	9.11	25.7966666667	------	------	------	------	------	------	------	------	------	------	------	------	------
TRINITY_DN324_c0_g1	porphobilinogen deaminase [Microtus fortis])	0.453	-1.14202732269	1.30241975376E-10	4.14603621614E-9	yes	down	14.49	15	14.84	38.6	36.98	38.76	14.7766666667	38.1133333333	GO:0006782;GO:0018160;GO:0004418	BP:protoporphyrinogen IX biosynthetic process;BP:peptidyl-pyrromethane cofactor linkage;MF:hydroxymethylbilane synthase activity;	K01749	hemC, HMBS	map00860	Porphyrin and chlorophyll metabolism)	COG0181	H:Coenzyme transport and metabolism)	sp|P22907|HEM3_MOUSE;	Porphobilinogen deaminase OS=Mus musculus OX=10090 GN=Hmbs PE=1 SV=2;	PF01379;PF03900	Porphobil_deam;Porphobil_deamC	Porphobilinogen deaminase, dipyromethane cofactor binding domain;Porphobilinogen deaminase, C-terminal domain
TRINITY_DN333_c0_g1	H-2 class II histocompatibility antigen, I-E alpha chain-like [Microtus oregoni])	2.247	1.16782388876	1.32306650936E-10	4.17695377336E-9	yes	up	12.6	10.02	7.13	4.34	5.33	5.23	9.91666666667	4.96666666667	GO:0002504;GO:0019882;GO:0002682;GO:0002250;GO:0006955;GO:0016021;GO:0042613	BP:antigen processing and presentation of peptide or polysaccharide antigen via MHC class II;BP:antigen processing and presentation;BP:regulation of immune system process;BP:adaptive immune response;BP:immune response;CC:integral component of membrane;CC:MHC class II protein complex;	K06752	MHC2	map05140;map04514;map05164;map05145;map05310;map05332;map04659;map04658;map05168;map05169;map04940;map04145;map04640;map05152;map05150;map05320;map05321;map05322;map05323;map05416;map05330;map04672;map04612;map05166	Leishmaniasis);Cell adhesion molecules (CAMs));Influenza A);Toxoplasmosis);Asthma);Graft-versus-host disease);Th17 cell differentiation);Th1 and Th2 cell differentiation);Herpes simplex infection);Epstein-Barr virus infection);Type I diabetes mellitus);Phagosome);Hematopoietic cell lineage);Tuberculosis);Staphylococcus aureus infection);Autoimmune thyroid disease);Inflammatory bowel disease (IBD)…	ENOG410YHX9	U:Intracellular trafficking, secretion, and vesicular transport)	sp|P14434|HA2B_MOUSE;	H-2 class II histocompatibility antigen, A-B alpha chain OS=Mus musculus OX=10090 GN=H2-Aa PE=1 SV=2;	PF00993;PF07654;PF13927	MHC_II_alpha;C1-set;Ig_3	Class II histocompatibility antigen, alpha domain;Immunoglobulin C1-set domain;Immunoglobulin domain
TRINITY_DN1168_c0_g3	N-acylneuraminate cytidylyltransferase [Microtus oregoni])	0.342	-1.54851840764	1.34555440786E-10	4.21312937542E-9	yes	down	2.68	2.28	1.17	4.1	9.07	6.36	2.04333333333	6.51	GO:0006055;GO:0006054;GO:0005634;GO:0008781;GO:0016779	BP:CMP-N-acetylneuraminate biosynthetic process;BP:N-acetylneuraminate metabolic process;CC:nucleus;MF:N-acylneuraminate cytidylyltransferase activity;MF:nucleotidyltransferase activity;	K21749	CMAS	map00520	Amino sugar and nucleotide sugar metabolism)	COG1083	M:Cell wall/membrane/envelope biogenesis)	sp|Q99KK2|NEUA_MOUSE;	N-acylneuraminate cytidylyltransferase OS=Mus musculus OX=10090 GN=Cmas PE=1 SV=2;	PF02348;PF12804	CTP_transf_3;NTP_transf_3	Cytidylyltransferase;MobA-like NTP transferase domain
TRINITY_DN8212_c0_g1	lipopolysaccharide-binding protein [Microtus fortis])	9.830	3.29715046643	1.36610578681E-10	4.24270252489E-9	yes	up	0.6	0.56	0.35	0.03	0.08	0.06	0.503333333333	0.0566666666667	GO:0071223;GO:0006869;GO:0050829;GO:0032490;GO:0060265;GO:0002281;GO:0090023;GO:0045919;GO:0032722;GO:0032720;GO:0032760;GO:0030593;GO:0015920;GO:0045087;GO:0006953;GO:0050830;GO:0034145;GO:0031663;GO:0002232;GO:0043032;GO:0032757;GO:0032755;GO:0005615;GO:0009986;GO:0071723;GO:0070891;GO:0001530;GO:0005102	BP:cellular response to lipoteichoic acid;BP:lipid transport;BP:defense response to Gram-negative bacterium;BP:detection of molecule of bacterial origin;BP:positive regulation of respiratory burst involved in inflammatory response;BP:macrophage activation involved in immune response;BP:positive regulation of neutrophil chemotaxis;BP:positive regulation of cytolysis;BP:positive regulation of chemo…	K05399	LBP	map05152;map04620;map04064	Tuberculosis);Toll-like receptor signaling pathway);NF-kappa B signaling pathway)	ENOG410Z88E	S:Function unknown)	sp|Q61805|LBP_MOUSE;	Lipopolysaccharide-binding protein OS=Mus musculus OX=10090 GN=Lbp PE=1 SV=2;	PF02886;PF01273	LBP_BPI_CETP_C;LBP_BPI_CETP	LBP / BPI / CETP family, C-terminal domain;LBP / BPI / CETP family, N-terminal domain
TRINITY_DN398_c0_g1	mitofusin 2, isoform CRA_b, partial [Mus musculus])	0.454	-1.1388423636	1.41330138962E-10	4.35388008736E-9	yes	down	1.88	1.53	0.99	3.15	4.48	3.39	1.46666666667	3.67333333333	GO:1905461;GO:0048662;GO:0120162;GO:0061734;GO:0001825;GO:0048593;GO:0034497;GO:0008053;GO:0046580;GO:0051646;GO:0006626;GO:1904707;GO:0007006;GO:0016021;GO:0005741;GO:0015630;GO:0031625;GO:0003924;GO:0005525	BP:positive regulation of vascular associated smooth muscle cell apoptotic process;BP:negative regulation of smooth muscle cell proliferation;BP:positive regulation of cold-induced thermogenesis;BP:parkin-mediated mitophagy in response to mitochondrial depolarization;BP:blastocyst formation;BP:camera-type eye morphogenesis;BP:protein localization to pre-autophagosomal structure;BP:mitochondrial f…	K06030	MFN2, FZO1	map05012;map04137;map04621;map04214	Parkinson's disease);Mitophagy - animal);NOD-like receptor signaling pathway);Apoptosis - fly)	COG0699	S:Function unknown)	sp|Q80U63|MFN2_MOUSE;	Mitofusin-2 OS=Mus musculus OX=10090 GN=Mfn2 PE=1 SV=3;	PF04799;PF00350;PF01926	Fzo_mitofusin;Dynamin_N;MMR_HSR1	fzo-like conserved region;Dynamin family;50S ribosome-binding GTPase
TRINITY_DN4658_c0_g1	gamma-aminobutyric acid receptor-associated protein-like 2 isoform X2 [Marmota marmota marmota])	0.391	-1.35330633617	2.54151244941E-10	7.70522028314E-9	yes	down	52.64	43.24	18.74	101.37	107.56	114.41	38.2066666667	107.78	GO:0016236;GO:0070972;GO:0000045;GO:1901799;GO:0032781;GO:0006914;GO:0006995;GO:0006891;GO:0000422;GO:0015031;GO:0005789;GO:0005737;GO:0031410;GO:0016020;GO:0005776;GO:0005794;GO:0000421;GO:0005829;GO:0000139;GO:0048487;GO:0000149;GO:0008017;GO:0051117;GO:0050811;GO:0031625	BP:macroautophagy;BP:protein localization to endoplasmic reticulum;BP:autophagosome assembly;BP:negative regulation of proteasomal protein catabolic process;BP:positive regulation of ATPase activity;BP:autophagy;BP:cellular response to nitrogen starvation;BP:intra-Golgi vesicle-mediated transport;BP:mitophagy;BP:protein transport;CC:endoplasmic reticulum membrane;CC:cytoplasm;CC:cytoplasmic vesic…	K08341	GABARAP, ATG8, LC3	map04136;map04137;map04068;map04621;map04727;map04212;map04140	Autophagy - other);Mitophagy - animal);FoxO signaling pathway);NOD-like receptor signaling pathway);GABAergic synapse);Longevity regulating pathway - worm);Autophagy - animal)	ENOG4111JAT	U:Intracellular trafficking, secretion, and vesicular transport)	sp|P60519|GBRL2_BOVIN;	Gamma-aminobutyric acid receptor-associated protein-like 2 OS=Bos taurus OX=9913 GN=GABARAPL2 PE=1 SV=1;	PF02991;PF04110	ATG8;APG12	Autophagy protein Atg8 ubiquitin like;Ubiquitin-like autophagy protein Apg12
TRINITY_DN1238_c0_g1	solute carrier family 2 (facilitated glucose transporter), member 1 variant, partial [Homo sapiens])	0.410	-1.28589913068	2.92526056573E-10	8.79881524495E-9	yes	down	0.85	0.8	0.87	2.41	2.32	2.44	0.84	2.39	GO:0098708;GO:0071260;GO:0015911;GO:0046323;GO:0032868;GO:0001666;GO:1904659;GO:0021987;GO:0007417;GO:0019852;GO:1904016;GO:0071474;GO:0065003;GO:0150104;GO:0015749;GO:0042149;GO:0007565;GO:0070837;GO:0045494;GO:0045121;GO:0014704;GO:0005901;GO:0030018;GO:0070062;GO:0016021;GO:0016020;GO:0072562;GO:0098793;GO:0042383;GO:0016324;GO:0016323;GO:0005887;GO:0005886;GO:0001674;GO:0031982;GO:0042470;GO:…	BP:glucose import across plasma membrane;BP:cellular response to mechanical stimulus;BP:plasma membrane long-chain fatty acid transport;BP:glucose import;BP:response to insulin;BP:response to hypoxia;BP:glucose transmembrane transport;BP:cerebral cortex development;BP:central nervous system development;BP:L-ascorbic acid metabolic process;BP:response to Thyroglobulin triiodothyronine;BP:cellular …	K07299	SLC2A1, GLUT1	map05166;map04919;map05211;map05200;map04976;map04920;map04922;map04911;map05230;map04066;map04931	HTLV-I infection);Thyroid hormone signaling pathway);Renal cell carcinoma);Pathways in cancer);Bile secretion);Adipocytokine signaling pathway);Glucagon signaling pathway);Insulin secretion);Central carbon metabolism in cancer);HIF-1 signaling pathway);Insulin resistance)	COG0477	G:Carbohydrate transport and metabolism)	sp|P11166|GTR1_HUMAN;	Solute carrier family 2, facilitated glucose transporter member 1 OS=Homo sapiens OX=9606 GN=SLC2A1 PE=1 SV=2;	PF00083;PF07690	Sugar_tr;MFS_1	Sugar (and other) transporter;Major Facilitator Superfamily
TRINITY_DN404_c0_g1	UV excision repair protein RAD23 homolog A isoform X2 [Microtus fortis])	0.436	-1.19767164125	3.40248499722E-10	1.00755757282E-8	yes	down	9.22	7.42	3.81	15.45	19.89	17.59	6.81666666667	17.6433333333	------	------	K10839	RAD23, HR23	map03420;map04141	Nucleotide excision repair);Protein processing in endoplasmic reticulum)	COG5272	O:Posttranslational modification, protein turnover, chaperones)	sp|P54726|RD23A_MOUSE;	UV excision repair protein RAD23 homolog A OS=Mus musculus OX=10090 GN=Rad23a PE=1 SV=2;	PF00627;PF09280;PF00240;PF11976	UBA;XPC-binding;ubiquitin;Rad60-SLD	UBA/TS-N domain;XPC-binding domain;Ubiquitin family;Ubiquitin-2 like Rad60 SUMO-like
TRINITY_DN2205_c0_g1	protein S100-A8 isoform X1 [Microtus ochrogaster])	3.099	1.63183971153	3.44650428931E-10	1.01274202963E-8	yes	up	25.28	17.55	11.02	6.28	6.36	7.11	17.95	6.58333333333	GO:0045087;GO:0050729;GO:0050727;GO:2001244;GO:0030593;GO:0006919;GO:0006914;GO:0018119;GO:0070488;GO:0014002;GO:0002523;GO:0002790;GO:0002793;GO:0045111;GO:0005615;GO:0005829;GO:0050786;GO:0008270;GO:0005509;GO:0035662;GO:0008017;GO:0050544	BP:innate immune response;BP:positive regulation of inflammatory response;BP:regulation of inflammatory response;BP:positive regulation of intrinsic apoptotic signaling pathway;BP:neutrophil chemotaxis;BP:activation of cysteine-type endopeptidase activity involved in apoptotic process;BP:autophagy;BP:peptidyl-cysteine S-nitrosylation;BP:neutrophil aggregation;BP:astrocyte development;BP:leukocyte…	K21127	S100A8	map04657	IL-17 signaling pathway)	ENOG4111CN5	S:Function unknown)	sp|P50115|S10A8_RAT;	Protein S100-A8 OS=Rattus norvegicus OX=10116 GN=S100a8 PE=1 SV=3;	PF01023;PF13833;PF00036;PF13499	S_100;EF-hand_8;EF-hand_1;EF-hand_7	S-100/ICaBP type calcium binding domain;EF-hand domain pair;EF hand;EF-hand domain pair
TRINITY_DN98_c0_g1	blood group Rh(CE) polypeptide [Microtus fortis])	0.482	-1.0521287769	3.72907594835E-10	1.08740993303E-8	yes	down	18.04	17.5	17.47	42.54	43.06	43.71	17.67	43.1033333333	------	------	K06579	RH, CD240	------	------	ENOG410XTF8	U:Intracellular trafficking, secretion, and vesicular transport)	sp|Q8CF94|RHD_MOUSE;	Blood group R;	PF00909	Ammonium_transp	Ammonium Transporter Family
TRINITY_DN1318_c0_g1	L-serine dehydratase/L-threonine deaminase [Microtus fortis])	9.201	3.201768428	4.51981382837E-10	1.29817209206E-8	yes	up	1.1	0.61	0.65	0.05	0.18	0.07	0.786666666667	0.1	GO:0006567;GO:0065003;GO:0006565;GO:0006629;GO:0006520;GO:0042866;GO:0006094;GO:0009097;GO:0005829;GO:0005739;GO:0030170;GO:0004794;GO:0003941;GO:0042803	BP:threonine catabolic process;BP:macromolecular complex assembly;BP:L-serine catabolic process;BP:lipid metabolic process;BP:cellular amino acid metabolic process;BP:pyruvate biosynthetic process;BP:gluconeogenesis;BP:isoleucine biosynthetic process;CC:cytosol;CC:mitochondrion;MF:pyridoxal phosphate binding;MF:L-threonine ammonia-lyase activity;MF:L-serine ammonia-lyase activity;MF:protein homod…	K17989	SDS, SDH, CHA1	map00270;map00260;map00290	Cysteine and methionine metabolism);Glycine, serine and threonine metabolism);Valine, leucine and isoleucine biosynthesis)	COG1171	E:Amino acid transport and metabolism)	sp|Q8VBT2|SDHL_MOUSE;	L-serine dehydratase/L-threonine deaminase OS=Mus musculus OX=10090 GN=Sds PE=1 SV=3;	PF00291	PALP	Pyridoxal-phosphate dependent enzyme
TRINITY_DN384_c0_g1	lamin isoform X3 [Cricetulus griseus])	0.410	-1.28691437648	4.55581837803E-10	1.29874822418E-8	yes	down	0.9	0.89	0.77	2.54	2.2	2.43	0.853333333333	2.39	GO:0055015;GO:2001237;GO:0090201;GO:0010628;GO:0072201;GO:1990683;GO:0071456;GO:1903243;GO:1900114;GO:0030334;GO:0006606;GO:0090398;GO:1900180;GO:0030951;GO:0031647;GO:0006998;GO:0016607;GO:0005638;GO:0005652;GO:0016363;GO:0031965;GO:0005882;GO:0035861	BP:ventricular cardiac muscle cell development;BP:negative regulation of extrinsic apoptotic signaling pathway;BP:negative regulation of release of cytochrome c from mitochondria;BP:positive regulation of gene expression;BP:negative regulation of mesenchymal cell proliferation;BP:DNA double-strand break attachment to nuclear envelope;BP:cellular response to hypoxia;BP:negative regulation of cardi…	K12641	LMNA	map05414;map04210;map05412;map05410	Dilated cardiomyopathy);Apoptosis);Arrhythmogenic right ventricular cardiomyopathy (ARVC));Hypertrophic cardiomyopathy (HCM))	ENOG410Y2H6	S:Function unknown)	sp|P48678|LMNA_MOUSE;	Prelamin-A/C OS=Mus musculus OX=10090 GN=Lmna PE=1 SV=2;	PF00038;PF00932;PF07926	Filament;LTD;TPR_MLP1_2	Intermediate filament protein;Lamin Tail Domain;TPR/MLP1/MLP2-like protein
TRINITY_DN200_c1_g2	intraflagellar transport 46, partial [Homo sapiens])	0.359	-1.47951662828	4.98354974166E-10	1.41016000097E-8	yes	down	2.03	1.43	0.78	3.51	5.13	4.64	1.41333333333	4.42666666667	GO:0042073;GO:0005737;GO:0005856;GO:0031514	BP:intraciliary transport;CC:cytoplasm;CC:cytoskeleton;CC:motile cilium;	K19682	IFT46	------	------	ENOG410ZYJI	U:Intracellular trafficking, secretion, and vesicular transport)	sp|Q9DB07|IFT46_MOUSE;	Intraflagellar transport protein 46 homolog OS=Mus musculus OX=10090 GN=Ift46 PE=1 SV=1;	PF12317	IFT46_B_C	Intraflagellar transport complex B protein 46 C terminal
TRINITY_DN890_c0_g1	IQ motif and SEC7 domain-containing protein 1 isoform X2 [Microtus fortis])	0.294	-1.76382087667	5.34233601899E-10	1.50056791122E-8	yes	down	0.2	0.23	0.16	0.75	0.83	0.72	0.196666666667	0.766666666667	------	------	K12495	IQSEC	map04144	Endocytosis)	COG5307	S:Function unknown)	sp|A0A0G2JUG7|IQEC1_RAT;	IQ motif and SEC7 domain-containing protein 1 OS=Rattus norvegicus OX=10116 GN=Iqsec1 PE=1 SV=1;	PF16453;PF01369	IQ_SEC7_PH;Sec7	PH domain;Sec7 domain
TRINITY_DN2448_c0_g9	ATP-binding cassette sub-family B member 6, mitochondrial [Microtus ochrogaster])	0.475	-1.07465283886	5.87117235882E-10	1.61799544025E-8	yes	down	1.67	1.58	1.17	3.38	3.58	3.68	1.47333333333	3.54666666667	GO:0006914;GO:0033162;GO:0005741;GO:0000139;GO:0005765;GO:0005576;GO:0016021;GO:0031901;GO:0032585;GO:0140359;GO:0005524	BP:autophagy;CC:melanosome membrane;CC:mitochondrial outer membrane;CC:Golgi membrane;CC:lysosomal membrane;CC:extracellular region;CC:integral component of membrane;CC:early endosome membrane;CC:multivesicular body membrane;MF:ABC-type transmembrane transporter activity;MF:ATP binding;	K05661	ABCB6	map02010	ABC transporters)	COG5265	V:Defense mechanisms)	sp|A0A125QXJ1|ABCB6_MESAU;	ATP-binding cassette sub-family B member 6 OS=Mesocricetus auratus OX=10036 GN=ABCB6 PE=2 SV=1;	PF16185;PF00005;PF00664;PF02463;PF13191;PF03193	MTABC_N;ABC_tran;ABC_membrane;SMC_N;AAA_16;RsgA_GTPase	Mitochondrial ABC-transporter N-terminal five TM region;ABC transporter;ABC transporter transmembrane region;RecF/RecN/SMC N terminal domain;AAA ATPase domain;RsgA GTPase
TRINITY_DN9210_c0_g1	proteasome subunit beta type-8 [Microtus fortis])	3.734	1.90071928632	5.89559981525E-10	1.61799544025E-8	yes	up	3.17	2.62	2.28	0.78	1.23	0.51	2.69	0.84	GO:0051603;GO:0019882;GO:0052548;GO:0010498;GO:0045444;GO:0005737;GO:0005839;GO:1990111;GO:0005634;GO:0019774;GO:0005654;GO:0000502;GO:0005829;GO:0004175;GO:0004298	BP:proteolysis involved in cellular protein catabolic process;BP:antigen processing and presentation;BP:regulation of endopeptidase activity;BP:proteasomal protein catabolic process;BP:fat cell differentiation;CC:cytoplasm;CC:proteasome core complex;CC:spermatoproteasome complex;CC:nucleus;CC:proteasome core complex, beta-subunit complex;CC:nucleoplasm;CC:proteasome complex;CC:cytosol;MF:endopept…	K02740	PSMB8, LMP7	map03050	Proteasome)	ENOG410XQRP	O:Posttranslational modification, protein turnover, chaperones)	sp|P28064|PSB8_RAT;	Proteasome subunit beta type-8 OS=Rattus norvegicus OX=10116 GN=Psmb8 PE=1 SV=3;	PF00227	Proteasome	Proteasome subunit
TRINITY_DN147_c0_g1	guanine nucleotide exchange factor for Rab-3A isoform X3 [Microtus fortis])	0.465	-1.10524795258	5.93354307937E-10	1.61799544025E-8	yes	down	1.36	1.4	1.29	3.47	3.37	3.27	1.35	3.37	GO:0005085	MF:guanyl-nucleotide exchange factor activity;	K16779	RAB3IP, RABIN8	------	------	ENOG410XPSY	S:Function unknown)	sp|Q8VDV3|R3GEF_MOUSE;	Guanine nucleotide exchange factor for Rab-3A OS=Mus musculus OX=10090 GN=Rab3il1 PE=1 SV=1;	PF06428	Sec2p	GDP/GTP exchange factor Sec2p
TRINITY_DN10815_c0_g1	40S ribosomal protein S19-like [Peromyscus leucopus])	2.111	1.07773701787	5.9721821224E-10	1.61799544025E-8	yes	up	36.47	30.45	24.94	16.06	16	18.15	30.62	16.7366666667	GO:0060265;GO:0060266;GO:0009991;GO:0000028;GO:0050829;GO:0007000;GO:0061844;GO:0007219;GO:0042274;GO:0006364;GO:0002181;GO:0030218;GO:0000462;GO:0002548;GO:0030490;GO:0031640;GO:0006355;GO:0006412;GO:0005829;GO:0016020;GO:0022626;GO:1990904;GO:0045202;GO:0005737;GO:0070062;GO:0005634;GO:0005654;GO:0005925;GO:0014069;GO:0022627;GO:0005840;GO:0005730;GO:0015935;GO:0031369;GO:0043565;GO:0003735;GO:…	BP:positive regulation of respiratory burst involved in inflammatory response;BP:negative regulation of respiratory burst involved in inflammatory response;BP:response to extracellular stimulus;BP:ribosomal small subunit assembly;BP:defense response to Gram-negative bacterium;BP:nucleolus organization;BP:antimicrobial humoral immune response mediated by antimicrobial peptide;BP:Notch signaling pa…	K02966	RP-S19e, RPS19	map03010	Ribosome)	COG2238	J:Translation, ribosomal structure and biogenesis)	sp|Q9CZX8|RS19_MOUSE;	40S ribosomal protein S19 OS=Mus musculus OX=10090 GN=Rps19 PE=1 SV=3;	PF01090	Ribosomal_S19e	Ribosomal protein S19e
TRINITY_DN7124_c0_g1	regulator of cell cycle RGCC [Mesocricetus auratus])	0.427	-1.22669171299	7.12844516127E-10	1.91765214902E-8	yes	down	8.84	7.29	7.36	22.82	18.21	19.8	7.83	20.2766666667	GO:0045840;GO:0032967;GO:1901991;GO:0007049;GO:0051496;GO:1901203;GO:0071456;GO:0045944;GO:2000573;GO:1900087;GO:0008285;GO:2000353;GO:0043537;GO:0001100;GO:0090272;GO:0072537;GO:0051091;GO:0051726;GO:2000048;GO:0000079;GO:0010718;GO:0003331;GO:0010628;GO:0045737;GO:0001818;GO:0006956;GO:0016525;GO:0001937;GO:0001819;GO:0005737;GO:0005634;GO:0005813;GO:0070412;GO:0030295;GO:0019901	BP:positive regulation of mitotic nuclear division;BP:positive regulation of collagen biosynthetic process;BP:negative regulation of mitotic cell cycle phase transition;BP:cell cycle;BP:positive regulation of stress fiber assembly;BP:positive regulation of extracellular matrix assembly;BP:cellular response to hypoxia;BP:positive regulation of transcription from RNA polymerase II promoter;BP:posit…	------	------	------	------	ENOG4111Y7V	K:Transcription)	sp|Q9Z2P4|RGCC_RAT;	Regulator of cell cycle RGCC OS=Rattus norvegicus OX=10116 GN=Rgcc PE=1 SV=1;	PF15151	RGCC	Response gene to complement 32 protein family
TRINITY_DN195_c0_g1	NAD-dependent protein deacetylase sirtuin-2 isoform X1 [Arvicola amphibius])	0.454	-1.14006163527	8.89686264691E-10	2.37664442736E-8	yes	down	3.59	3.47	1.97	7.01	8.32	6.92	3.01	7.41666666667	GO:0017136;GO:0070403	MF:NAD-dependent histone deacetylase activity;MF:NAD+ binding;	K11412	SIRT2, SIR2L2	map00760	Nicotinate and nicotinamide metabolism)	COG0846	K:Transcription)	sp|Q8VDQ8|SIR2_MOUSE;	NAD-dependent protein deacetylase sirtuin-2 OS=Mus musculus OX=10090 GN=Sirt2 PE=1 SV=2;	PF02146	SIR2	Sir2 family
TRINITY_DN1599_c0_g1	60S ribosomal protein L10a [Microtus ochrogaster])	2.163	1.11278408575	1.02475931777E-9	2.69971075439E-8	yes	up	16.42	16.38	13.28	8.23	7.98	8.44	15.36	8.21666666667	GO:0045471;GO:0000470;GO:0002181;GO:0006412;GO:0005737;GO:0042788;GO:0015934;GO:0005840;GO:0022625;GO:0005829;GO:0016020;GO:0005634;GO:0005739;GO:0045202;GO:0014069;GO:0022626;GO:0005925;GO:0070062;GO:0003735;GO:0003723	BP:response to ethanol;BP:maturation of LSU-rRNA;BP:cytoplasmic translation;BP:translation;CC:cytoplasm;CC:polysomal ribosome;CC:large ribosomal subunit;CC:ribosome;CC:cytosolic large ribosomal subunit;CC:cytosol;CC:membrane;CC:nucleus;CC:mitochondrion;CC:synapse;CC:postsynaptic density;CC:cytosolic ribosome;CC:focal adhesion;CC:extracellular exosome;MF:structural constituent of ribosome;MF:RNA b…	K02865	RP-L10Ae, RPL10A	map03010	Ribosome)	COG0081	J:Translation, ribosomal structure and biogenesis)	sp|Q5E9E6|RL10A_BOVIN;	60S ribosomal protein L10a OS=Bos taurus OX=9913 GN=RPL10A PE=2 SV=3;	PF00687	Ribosomal_L1	Ribosomal protein L1p/L10e family
TRINITY_DN138_c0_g1	ubiquitin-associated domain-containing protein 1 isoform X2 [Microtus fortis])	0.395	-1.33826309725	1.06649837971E-9	2.79042726747E-8	yes	down	3.35	2.42	1.23	5.08	7.32	6.91	2.33333333333	6.43666666667	GO:0016567;GO:0005737;GO:0005829;GO:0005886;GO:0005794	BP:protein ubiquitination;CC:cytoplasm;CC:cytosol;CC:plasma membrane;CC:Golgi apparatus;	K12174	KPC2, UBAC1	------	------	ENOG410Y2UN	O:Posttranslational modification, protein turnover, chaperones)	sp|Q8VDI7|UBAC1_MOUSE;	Ubiquitin-associated domain-containing protein 1 OS=Mus musculus OX=10090 GN=Ubac1 PE=1 SV=2;	PF00627	UBA	UBA/TS-N domain
TRINITY_DN141_c0_g1	tetratricopeptide repeat protein 39A isoform X12 [Peromyscus leucopus])	0.434	-1.20580445041	1.15680010817E-9	3.00610640354E-8	yes	down	5.66	5.28	2.21	9.89	12.07	10.34	4.38333333333	10.7666666667	------	------	K24943	TTC39	------	------	ENOG410XS7D	S:Function unknown)	sp|A2ACP1|TT39A_MOUSE;	Tetratricopeptide repeat protein 39A OS=Mus musculus OX=10090 GN=Ttc39a PE=2 SV=1;	------	------	------
TRINITY_DN20_c0_g1	selenocysteine-specific elongation factor isoform X1 [Cricetulus griseus])	0.369	-1.43788675278	1.23304704396E-9	3.18259439724E-8	yes	down	1.41	1.43	1.14	4.02	3.97	4.56	1.32666666667	4.18333333333	GO:0001514;GO:1990904;GO:0000049;GO:0035368;GO:0003924;GO:0043021;GO:0003746;GO:0005525	BP:selenocysteine incorporation;CC:ribonucleoprotein complex;MF:tRNA binding;MF:selenocysteine insertion sequence binding;MF:GTPase activity;MF:ribonucleoprotein complex binding;MF:translation elongation factor activity;MF:GTP binding;	K03833	selB, EEFSEC	------	------	COG3276	J:Translation, ribosomal structure and biogenesis)	sp|Q9JHW4|SELB_MOUSE;	Selenocysteine-specific elongation factor OS=Mus musculus OX=10090 GN=Eefsec PE=1 SV=2;	------	------	------
TRINITY_DN5273_c0_g1	60S ribosomal protein L18a-like [Microtus oregoni])	2.072	1.05089173596	1.52389996886E-9	3.88086525404E-8	yes	up	54.48	53.69	53.73	29.76	32.33	29.97	53.9666666667	30.6866666667	GO:0002181;GO:0006412;GO:0005737;GO:0022626;GO:0005840;GO:0022625;GO:0005829;GO:0016020;GO:1990904;GO:0014069;GO:0045202;GO:0042788;GO:0003735;GO:0003723	BP:cytoplasmic translation;BP:translation;CC:cytoplasm;CC:cytosolic ribosome;CC:ribosome;CC:cytosolic large ribosomal subunit;CC:cytosol;CC:membrane;CC:ribonucleoprotein complex;CC:postsynaptic density;CC:synapse;CC:polysomal ribosome;MF:structural constituent of ribosome;MF:RNA binding;	K02882	RP-L18Ae, RPL18A	map03010	Ribosome)	COG2157	J:Translation, ribosomal structure and biogenesis)	sp|P62717|RL18A_MOUSE;	60S ribosomal protein L18a OS=Mus musculus OX=10090 GN=Rpl18a PE=1 SV=1;	PF01775	Ribosomal_L18A	Ribosomal proteins 50S-L18Ae/60S-L20/60S-L18A
TRINITY_DN2883_c0_g1	Rraga protein, partial [Mus musculus])	0.421	-1.2475473541	1.63009935992E-9	4.1238275198E-8	yes	down	4.57	3.89	1.92	9.14	9.15	9.18	3.46	9.15666666667	GO:0008104;GO:1903432;GO:0033209;GO:1904263;GO:0034198;GO:0008219;GO:0043200;GO:0045918;GO:0010506;GO:0010507;GO:0071230;GO:0006915;GO:0009267;GO:0042268;GO:0032008;GO:0005737;GO:0005634;GO:0005654;GO:1990131;GO:1990130;GO:0005764;GO:0005525;GO:0003924;GO:0042803;GO:0031625;GO:0051219;GO:0046982	BP:protein localization;BP:regulation of TORC1 signaling;BP:tumor necrosis factor-mediated signaling pathway;BP:positive regulation of TORC1 signaling;BP:cellular response to amino acid starvation;BP:cell death;BP:response to amino acid;BP:negative regulation of cytolysis;BP:regulation of autophagy;BP:negative regulation of autophagy;BP:cellular response to amino acid stimulus;BP:apoptotic proces…	K16185	RRAGA_B	map05131;map04150;map04140	Shigellosis);mTOR signaling pathway);Autophagy - animal)	ENOG410XQ0R	S:Function unknown)	sp|Q3SX43|RRAGA_BOVIN;	Ras-related GTP-binding protein A OS=Bos taurus OX=9913 GN=RRAGA PE=2 SV=1;	PF04670;PF00071;PF08477;PF00025;PF01926	Gtr1_RagA;Ras;Roc;Arf;MMR_HSR1	Gtr1/RagA G protein conserved region;Ras family;Ras of Complex, Roc, domain of DAPkinase;ADP-ribosylation factor family;50S ribosome-binding GTPase
TRINITY_DN137_c0_g1	protein 4.2 [Microtus fortis])	0.389	-1.36148169459	1.70377629071E-9	4.28185883586E-8	yes	down	8.46	6.87	3.85	12.61	23.87	15.02	6.39333333333	17.1666666667	GO:0018149;GO:0003810	BP:peptide cross-linking;MF:protein-glutamine gamma-glutamyltransferase activity;	K25094	EPB42	------	------	ENOG410YC7E	S:Function unknown)	sp|P49222|EPB42_MOUSE;	Protein 4.2 OS=Mus musculus OX=10090 GN=Epb42 PE=1 SV=3;	PF00927;PF00868;PF01841	Transglut_C;Transglut_N;Transglut_core	Transglutaminase family, C-terminal ig like domain;Transglutaminase family;Transglutaminase-like superfamily
TRINITY_DN1138_c0_g5	uncharacterized protein C1orf198 homolog [Microtus fortis])	0.376	-1.41266950845	1.73949053015E-9	4.34304171579E-8	yes	down	1.92	1.5	1.19	4.77	5.25	4.01	1.53666666667	4.67666666667	GO:0005829	CC:cytosol;	------	------	------	------	ENOG4111F2J	S:Function unknown)	sp|Q8C3W1|CA198_MOUSE;	Uncharacterized protein C1orf198 homolog OS=Mus musculus OX=10090 PE=1 SV=1;	PF15797	DUF4706	Domain of unknown function (DUF4706)
TRINITY_DN8650_c0_g1	NADH dehydrogenase [ubiquinone] 1 beta subcomplex subunit 4 [Microtus fortis])	0.391	-1.35339711642	1.85958591548E-9	4.61273908904E-8	yes	down	14.49	10.02	5.56	27.45	27.68	31.17	10.0233333333	28.7666666667	GO:0032981;GO:0006979;GO:0016021;GO:0005654;GO:0005743;GO:0005747	BP:mitochondrial respiratory chain complex I assembly;BP:response to oxidative stress;CC:integral component of membrane;CC:nucleoplasm;CC:mitochondrial inner membrane;CC:mitochondrial respiratory chain complex I;	K03960	NDUFB4	map00190;map05012;map05010;map04723;map05016;map05014;map04932;map05020	Oxidative phosphorylation);Parkinson's disease);Alzheimer's disease);Retrograde endocannabinoid signaling);Huntington's disease);Amyotrophic lateral sclerosis (ALS));Non-alcoholic fatty liver disease (NAFLD));Prion diseases)	ENOG4112CXK	U:Intracellular trafficking, secretion, and vesicular transport)	sp|Q9CQC7|NDUB4_MOUSE;	NADH dehydrogenase [ubiquinone] 1 beta subcomplex subunit 4 OS=Mus musculus OX=10090 GN=Ndufb4 PE=1 SV=3;	PF07225	NDUF_B4	NADH-ubiquinone oxidoreductase B15 subunit (NDUFB4)
TRINITY_DN1134_c0_g1	arachidonate 5-lipoxygenase-activating protein [Peromyscus maniculatus bairdii])	2.335	1.22332931463	1.90119861343E-9	4.68553464728E-8	yes	up	5.3	5.22	4.27	2.59	2.46	2.28	4.93	2.44333333333	GO:0019372;GO:0019370;GO:0070207;GO:0071277;GO:0002675;GO:0002540;GO:0006691;GO:0016020;GO:0005783;GO:0005789;GO:0016021;GO:0005635;GO:0031965;GO:0005829;GO:0005634;GO:0004051;GO:0019899;GO:0044877;GO:0008047;GO:0004364;GO:0004464;GO:0047485;GO:0050544;GO:0042802;GO:0004602	BP:lipoxygenase pathway;BP:leukotriene biosynthetic process;BP:protein homotrimerization;BP:cellular response to calcium ion;BP:positive regulation of acute inflammatory response;BP:leukotriene production involved in inflammatory response;BP:leukotriene metabolic process;CC:membrane;CC:endoplasmic reticulum;CC:endoplasmic reticulum membrane;CC:integral component of membrane;CC:nuclear envelope;CC…	K20735	ALOX5AP, FLAP	map04664	Fc epsilon RI signaling pathway)	ENOG4111T4I	U:Intracellular trafficking, secretion, and vesicular transport)	sp|P30355|AL5AP_MOUSE;	Arachidonate 5-lipoxygenase-activating protein OS=Mus musculus OX=10090 GN=Alox5ap PE=1 SV=2;	PF01124	MAPEG	MAPEG family
TRINITY_DN1610_c0_g1	histone deacetylase complex subunit SAP18 isoform X1 [Cricetulus griseus])	0.446	-1.16415593322	2.01253101272E-9	4.9281208132E-8	yes	down	6.33	4.88	3.37	11.03	13.76	12.49	4.86	12.4266666667	GO:0000381;GO:0043065;GO:0045892;GO:0048025;GO:0016607;GO:0005737;GO:0035145;GO:0061574;GO:0005634;GO:0005829;GO:0003714	BP:regulation of alternative mRNA splicing, via spliceosome;BP:positive regulation of apoptotic process;BP:negative regulation of transcription, DNA-templated;BP:negative regulation of mRNA splicing, via spliceosome;CC:nuclear speck;CC:cytoplasm;CC:exon-exon junction complex;CC:ASAP complex;CC:nucleus;CC:cytosol;MF:transcription corepressor activity;	K14324	SAP18	map03013;map03015	RNA transport);mRNA surveillance pathway)	ENOG4111FBB	S:Function unknown)	sp|O55128|SAP18_MOUSE;	Histone deacetylase complex subunit SAP18 OS=Mus musculus OX=10090 GN=Sap18 PE=1 SV=1;	PF06487	SAP18	Sin3 associated polypeptide p18 (SAP18)
TRINITY_DN273_c0_g1	actin related protein 2/3 complex subunit 1A variant, partial [Homo sapiens])	0.209	-2.25862240353	2.1188846119E-9	5.15550268628E-8	yes	down	0.3	0.42	0.14	1.29	1.37	1.69	0.286666666667	1.45	GO:0030833;GO:0034314;GO:0030036;GO:0005737;GO:0015629;GO:0035861;GO:0005634;GO:0005885;GO:0036195;GO:0005829;GO:0070062;GO:0051015;GO:0003779	BP:regulation of actin filament polymerization;BP:Arp2/3 complex-mediated actin nucleation;BP:actin cytoskeleton organization;CC:cytoplasm;CC:actin cytoskeleton;CC:site of double-strand break;CC:nucleus;CC:Arp2/3 protein complex;CC:muscle cell projection membrane;CC:cytosol;CC:extracellular exosome;MF:actin filament binding;MF:actin binding;	K05757	ARPC1A_B	map04666;map04810;map05131;map05130;map05132;map04530;map04144;map05100	Fc gamma R-mediated phagocytosis);Regulation of actin cytoskeleton);Shigellosis);Pathogenic Escherichia coli infection);Salmonella infection);Tight junction);Endocytosis);Bacterial invasion of epithelial cells)	ENOG410XNWX	S:Function unknown)	sp|Q99PD4|ARC1A_RAT;	Actin-related protein 2/3 complex subunit 1A OS=Rattus norvegicus OX=10116 GN=Arpc1a PE=2 SV=1;	PF00400;PF12894	WD40;ANAPC4_WD40	WD domain, G-beta repeat;Anaphase-promoting complex subunit 4 WD40 domain
TRINITY_DN4_c0_g2	hypothetical protein EI555_005518, partial [Monodon monoceros])	0.347	-1.52523997903	2.20150522502E-9	5.3226265567E-8	yes	down	2.12	1.85	1.58	5.05	10	3.73	1.85	6.26	GO:0000184;GO:0070934;GO:0045070;GO:1900152;GO:1900153;GO:2000767;GO:0008380;GO:2000623;GO:0060213;GO:0031047;GO:0006397;GO:0045202;GO:0005737;GO:0030027;GO:0071013;GO:0031252;GO:0010494;GO:0106002;GO:1990904;GO:0005681;GO:0008022;GO:0008143;GO:0003730;GO:0008266;GO:0003723	BP:nuclear-transcribed mRNA catabolic process, nonsense-mediated decay;BP:CRD-mediated mRNA stabilization;BP:positive regulation of viral genome replication;BP:negative regulation of nuclear-transcribed mRNA catabolic process, deadenylation-dependent decay;BP:positive regulation of nuclear-transcribed mRNA catabolic process, deadenylation-dependent decay;BP:positive regulation of cytoplasmic tran…	K13126	PABPC	map03018;map03015	RNA degradation);mRNA surveillance pathway)	ENOG410XR5X	S:Function unknown)	sp|P61286|PABP1_BOVIN;	Polyadenylate-binding protein 1 OS=Bos taurus OX=9913 GN=PABPC1 PE=2 SV=1;	PF00076;PF00658	RRM_1;PABP	RNA recognition motif. (a.k.a. RRM, RBD, or RNP domain);Poly-adenylate binding protein, unique domain
TRINITY_DN1817_c0_g1	ubiquitin-conjugating enzyme E2 J1 isoform X1 [Microtus oregoni])	0.430	-1.21637995224	2.53824120051E-9	6.09816439367E-8	yes	down	44.56	35.39	16.42	74.72	87.19	82.9	32.1233333333	81.6033333333	GO:0000209;GO:0032680;GO:0030433;GO:0010935;GO:0018279;GO:1904153;GO:0007286;GO:0016021;GO:0005634;GO:0005789;GO:0031625;GO:0061631;GO:0005524	BP:protein polyubiquitination;BP:regulation of tumor necrosis factor production;BP:ER-associated ubiquitin-dependent protein catabolic process;BP:regulation of macrophage cytokine production;BP:protein N-linked glycosylation via asparagine;BP:negative regulation of retrograde protein transport, ER to cytosol;BP:spermatid development;CC:integral component of membrane;CC:nucleus;CC:endoplasmic reti…	K10578	UBE2J1, NCUBE1, UBC6	map05012;map04120;map04141	Parkinson's disease);Ubiquitin mediated proteolysis);Protein processing in endoplasmic reticulum)	COG5078	O:Posttranslational modification, protein turnover, chaperones)	sp|Q9JJZ4|UB2J1_MOUSE;	Ubiquitin-conjugating enzyme E2 J1 OS=Mus musculus OX=10090 GN=Ube2j1 PE=1 SV=2;	PF00179	UQ_con	Ubiquitin-conjugating enzyme
TRINITY_DN852_c0_g1	eukaryotic translation initiation factor 2-alpha kinase 1 isoform X1 [Microtus fortis])	0.426	-1.23008583569	2.71662381523E-9	6.48593935886E-8	yes	down	4.93	4.31	2.7	7.63	15.62	9.14	3.98	10.7966666667	GO:0006909;GO:0030225;GO:0055072;GO:0046777;GO:0010999;GO:0140467;GO:0140468;GO:0046501;GO:0008285;GO:1990641;GO:0051649;GO:0002526;GO:0106310;GO:0017148;GO:0006417;GO:0046984;GO:0046986;GO:0005737;GO:0005829;GO:0004694;GO:0004672;GO:0005524;GO:0042803;GO:0020037	BP:phagocytosis;BP:macrophage differentiation;BP:iron ion homeostasis;BP:protein autophosphorylation;BP:regulation of eIF2 alpha phosphorylation by heme;BP:integrated stress response signaling;BP:HRI-mediated signaling;BP:protoporphyrinogen IX metabolic process;BP:negative regulation of cell proliferation;BP:response to iron ion starvation;BP:establishment of localization in cell;BP:acute inflamm…	K16194	EIF2AK1	map05168;map05162;map04141;map05160	Herpes simplex infection);Measles);Protein processing in endoplasmic reticulum);Hepatitis C)	ENOG410YD23	T:Signal transduction mechanisms)	sp|Q9Z2R9|E2AK1_MOUSE;	Eukaryotic translation initiation factor 2-alpha kinase 1 OS=Mus musculus OX=10090 GN=Eif2ak1 PE=1 SV=2;	PF00069;PF07714	Pkinase;PK_Tyr_Ser-Thr	Protein kinase domain;Protein tyrosine and serine/threonine kinase
TRINITY_DN7443_c0_g5	zinc finger, AN1-type domain 6, isoform CRA_c, partial [Mus musculus])	0.270	-1.88661299626	2.82193857786E-9	6.69553128411E-8	yes	down	0.43	0.54	0.2	1.2	2.18	1.51	0.39	1.63	GO:0006915;GO:0071356;GO:0006625;GO:0043066;GO:0043122;GO:0007165;GO:0005737;GO:0003677;GO:0008270;GO:0031593	BP:apoptotic process;BP:cellular response to tumor necrosis factor;BP:protein targeting to peroxisome;BP:negative regulation of apoptotic process;BP:regulation of I-kappaB kinase/NF-kappaB signaling;BP:signal transduction;CC:cytoplasm;MF:DNA binding;MF:zinc ion binding;MF:polyubiquitin binding;	K24687	ZFAND5_6	------	------	ENOG4111UWC	S:Function unknown)	sp|Q9DCH6|ZFAN6_MOUSE;	AN1-type zinc finger protein 6 OS=Mus musculus OX=10090 GN=Zfand6 PE=1 SV=1;	PF01754	zf-A20	A20-like zinc finger
TRINITY_DN1447_c0_g1	dual specificity protein kinase CLK3 isoform X2 [Peromyscus maniculatus bairdii])	0.408	-1.29505325822	2.93216389623E-9	6.91411486642E-8	yes	down	2.86	2.35	1.12	5.42	6.56	5.42	2.11	5.8	GO:0006468;GO:0043484;GO:0046777;GO:0045111;GO:0005654;GO:0005524;GO:0004674;GO:0004713;GO:0004672;GO:0042802	BP:protein phosphorylation;BP:regulation of RNA splicing;BP:protein autophosphorylation;CC:intermediate filament cytoskeleton;CC:nucleoplasm;MF:ATP binding;MF:protein serine/threonine kinase activity;MF:protein tyrosine kinase activity;MF:protein kinase activity;MF:identical protein binding;	K08823	CLK2_3	------	------	ENOG410XQF2	T:Signal transduction mechanisms)	sp|Q63117|CLK3_RAT;	Dual specificity protein kinase CLK3 OS=Rattus norvegicus OX=10116 GN=Clk3 PE=1 SV=2;	PF00069;PF07714	Pkinase;PK_Tyr_Ser-Thr	Protein kinase domain;Protein tyrosine and serine/threonine kinase
TRINITY_DN10347_c0_g1	histone H3.3A-like [Rhinolophus ferrumequinum])	0.333	-1.58603603057	3.07070458314E-9	7.19637515804E-8	yes	down	20.25	14.47	5.41	31.38	58.89	43.44	13.3766666667	44.57	GO:0005634;GO:0000786;GO:0030527;GO:0046982;GO:0003677	CC:nucleus;CC:nucleosome;MF:structural constituent of chromatin;MF:protein heterodimerization activity;MF:DNA binding;	K11253	H3	map05034;map05322;map05131;map05202	Alcoholism);Systemic lupus erythematosus);Shigellosis);Transcriptional misregulation in cancer)	COG2036	B:Chromatin structure and dynamics)	sp|C0HL66|H33A_DROME;	Histone H3.3A OS=Drosophila melanogaster OX=7227 GN=His3.3A PE=1 SV=1;	PF00125;PF15511;PF15715;PF15630	Histone;CENP-T_C;PAF;CENP-S	Core histone H2A/H2B/H3/H4;Centromere kinetochore component CENP-T histone fold;PCNA-associated factor histone like domain;CENP-S protein
TRINITY_DN2148_c0_g1	hypothetical protein A6R68_17782, partial [Neotoma lepida])	2.583	1.36899789268	4.08017164301E-9	9.50381443676E-8	yes	up	5.43	3.99	3.7	1.62	2.41	1.86	4.37333333333	1.96333333333	GO:0016021	CC:integral component of membrane;	K10785	TRBV	map05166;map05310;map05142;map05144;map04015;map04014;map04659;map05330;map05169;map05150;map05162;map05332;map04940;map04514;map04658;map05202;map04660;map05320;map05321;map05322;map05323;map04020;map05416;map04064;map04672;map04612	HTLV-I infection);Asthma);Chagas disease (American trypanosomiasis));Malaria);Rap1 signaling pathway);Ras signaling pathway);Th17 cell differentiation);Allograft rejection);Epstein-Barr virus infection);Staphylococcus aureus infection);Measles);Graft-versus-host disease);Type I diabetes mellitus);Cell adhesion molecules (CAMs));Th1 and Th2 cell differentiation);Transcriptional misregulation in ca…	ENOG410YSIY	U:Intracellular trafficking, secretion, and vesicular transport)	sp|P0DSE2|TRBR1_HUMAN;	M1-specific T cell receptor beta chain OS=Homo sapiens OX=9606 GN=TRB PE=1 SV=1;	PF07654	C1-set	Immunoglobulin C1-set domain
TRINITY_DN4132_c0_g1	glycogen phosphorylase, liver form isoform X1 [Cricetulus griseus])	9.298	3.21686456997	4.49525957998E-9	1.04072070276E-7	yes	up	1.13	1.15	0.75	0.11	0.12	0.14	1.01	0.123333333333	GO:0005975;GO:0005977;GO:0102250;GO:0102499;GO:0008184;GO:0030170	BP:carbohydrate metabolic process;BP:glycogen metabolic process;MF:linear malto-oligosaccharide phosphorylase activity;MF:SHG alpha-glucan phosphorylase activity;MF:glycogen phosphorylase activity;MF:pyridoxal phosphate binding;	K00688	PYG, glgP	map04910;map04922;map00500;map04931	Insulin signaling pathway);Glucagon signaling pathway);Starch and sucrose metabolism);Insulin resistance)	COG0058	G:Carbohydrate transport and metabolism)	sp|Q0VCM4|PYGL_BOVIN;	Glycogen phosphorylase, liver form OS=Bos taurus OX=9913 GN=PYGL PE=2 SV=1;	PF00343	Phosphorylase	Carbohydrate phosphorylase
TRINITY_DN8893_c0_g1	cytochrome b-c1 complex subunit 2, mitochondrial [Microtus fortis])	0.149	-2.746406516	4.60803785981E-9	1.06040389304E-7	yes	down	0.3	0.14	0.03	0.68	1.58	1.28	0.156666666667	1.18	GO:0006122;GO:0009410;GO:0045333;GO:0006508;GO:0005654;GO:0005750;GO:0043209;GO:0005739;GO:0005751;GO:0005743;GO:0004222;GO:0044877;GO:0046872	BP:mitochondrial electron transport, ubiquinol to cytochrome c;BP:response to xenobiotic stimulus;BP:cellular respiration;BP:proteolysis;CC:nucleoplasm;CC:mitochondrial respiratory chain complex III;CC:myelin sheath;CC:mitochondrion;CC:mitochondrial respiratory chain complex IV;CC:mitochondrial inner membrane;MF:metalloendopeptidase activity;MF:macromolecular complex binding;MF:metal ion binding;	K00415	QCR2, UQCRC2	map00190;map04260;map05012;map05010;map05016;map05014;map04932;map05020	Oxidative phosphorylation);Cardiac muscle contraction);Parkinson's disease);Alzheimer's disease);Huntington's disease);Amyotrophic lateral sclerosis (ALS));Non-alcoholic fatty liver disease (NAFLD));Prion diseases)	COG0612	O:Posttranslational modification, protein turnover, chaperones)	sp|Q9DB77|QCR2_MOUSE;	Cytochrome b-c1 complex subunit 2, mitochondrial OS=Mus musculus OX=10090 GN=Uqcrc2 PE=1 SV=1;	PF00675;PF05193	Peptidase_M16;Peptidase_M16_C	Insulinase (Peptidase family M16);Peptidase M16 inactive domain
TRINITY_DN10_c0_g2	butyrophilin-like protein 10 [Microtus fortis])	0.472	-1.08239436287	4.90859003941E-9	1.12280323057E-7	yes	down	0.91	0.81	0.78	2.03	2.05	2.04	0.833333333333	2.04	GO:0016021	CC:integral component of membrane;	K06712	BTN, CD277	------	------	ENOG411157Z	S:Function unknown)	sp|Q9JK39|BTNLA_MOUSE;	Butyrophilin-like protein 10 OS=Mus musculus OX=10090 GN=Btnl10 PE=1 SV=2;	PF13765;PF07686;PF00622;PF13927;PF07679;PF08205;PF13895	PRY;V-set;SPRY;Ig_3;I-set;C2-set_2;Ig_2	SPRY-associated domain;Immunoglobulin V-set domain;SPRY domain;Immunoglobulin domain;Immunoglobulin I-set domain;CD80-like C2-set immunoglobulin domain;Immunoglobulin domain
TRINITY_DN949_c0_g1	nuclear receptor coactivator 4 [Microtus fortis])	0.338	-1.56500108133	4.9669702965E-9	1.12939443647E-7	yes	down	0.66	0.61	0.52	1.61	3.27	1.37	0.596666666667	2.08333333333	GO:0006879;GO:0003713	BP:cellular iron ion homeostasis;MF:transcription coactivator activity;	K09289	NCOA4, PTC3	map05216;map04216;map05200	Thyroid cancer);Ferroptosis);Pathways in cancer)	ENOG410YJ5B	U:Intracellular trafficking, secretion, and vesicular transport)	sp|Q13772|NCOA4_HUMAN;	Nuclear receptor coactivator 4 OS=Homo sapiens OX=9606 GN=NCOA4 PE=1 SV=1;	PF12489	ARA70	Nuclear coactivator
TRINITY_DN462_c0_g1	solute carrier family 22 member 4 isoform X1 [Arvicola amphibius])	0.384	-1.37963911004	5.70438412808E-9	1.28180866878E-7	yes	down	2.85	1.73	1.24	3.8	5.48	4.62	1.94	4.63333333333	GO:0042908;GO:0006641;GO:0089718;GO:0009437;GO:0006814;GO:0015697;GO:0015879;GO:0016324;GO:0016021;GO:0005739;GO:0015651;GO:0015293;GO:0015226;GO:0030165;GO:0015101;GO:0015171;GO:0005524	BP:xenobiotic transport;BP:triglyceride metabolic process;BP:amino acid import across plasma membrane;BP:carnitine metabolic process;BP:sodium ion transport;BP:quaternary ammonium group transport;BP:carnitine transport;CC:apical plasma membrane;CC:integral component of membrane;CC:mitochondrion;MF:quaternary ammonium group transmembrane transporter activity;MF:symporter activity;MF:carnitine tran…	K08202	SLC22A4_5, OCTN	map05231	Choline metabolism in cancer)	COG0477;ENOG410XSRI	G:Carbohydrate transport and metabolism);	sp|Q9R141|S22A4_RAT;	Solute carrier family 22 member 4 OS=Rattus norvegicus OX=10116 GN=Slc22a4 PE=1 SV=1;	PF00083;PF07690	Sugar_tr;MFS_1	Sugar (and other) transporter;Major Facilitator Superfamily
TRINITY_DN854_c0_g1	mitochondrial pyruvate carrier 2 [Microtus fortis])	0.371	-1.43229421425	5.88505558169E-9	1.31467323521E-7	yes	down	11.96	6.79	3.52	19.57	23.87	22.91	7.42333333333	22.1166666667	GO:0035774;GO:0006850;GO:0061732;GO:0016021;GO:0005739;GO:0031305;GO:0005743;GO:0050833;GO:0042802	BP:positive regulation of insulin secretion involved in cellular response to glucose stimulus;BP:mitochondrial pyruvate transport;BP:mitochondrial acetyl-CoA biosynthetic process from pyruvate;CC:integral component of membrane;CC:mitochondrion;CC:integral component of mitochondrial inner membrane;CC:mitochondrial inner membrane;MF:pyruvate transmembrane transporter activity;MF:identical protein b…	K22139	MPC2	------	------	ENOG4111UER	S:Function unknown)	sp|Q9D023|MPC2_MOUSE;	Mitochondrial pyruvate carrier 2 OS=Mus musculus OX=10090 GN=Mpc2 PE=1 SV=1;	PF03650	MPC	Mitochondrial pyruvate carriers
TRINITY_DN134_c0_g1	cysteine desulfurase, mitochondrial [Microtus ochrogaster])	0.456	-1.13260864063	6.19515756776E-9	1.37590127377E-7	yes	down	3.7	3.42	3.9	9.03	7.12	8.54	3.67333333333	8.23	GO:0018283;GO:0044571;GO:0005829;GO:0005654;GO:0005759;GO:0031071;GO:0030170;GO:0046872;GO:0051536;GO:0042803	BP:iron incorporation into metallo-sulfur cluster;BP:[2Fe-2S] cluster assembly;CC:cytosol;CC:nucleoplasm;CC:mitochondrial matrix;MF:cysteine desulfurase activity;MF:pyridoxal phosphate binding;MF:metal ion binding;MF:iron-sulfur cluster binding;MF:protein homodimerization activity;	K04487	iscS, NFS1	map00730;map04122	Thiamine metabolism);Sulfur relay system)	COG1104	E:Amino acid transport and metabolism)	sp|Q99P39|NFS1_RAT;	Cysteine desulfurase, mitochondrial OS=Rattus norvegicus OX=10116 GN=Nfs1 PE=2 SV=1;	PF00266;PF01212;PF01041	Aminotran_5;Beta_elim_lyase;DegT_DnrJ_EryC1	Aminotransferase class-V;Beta-eliminating lyase;DegT/DnrJ/EryC1/StrS aminotransferase family
TRINITY_DN10537_c0_g1	ATP synthase subunit d, mitochondrial [Microtus fortis])	0.475	-1.07376754321	6.46244593953E-9	1.42696783173E-7	yes	down	12.59	10.53	6.49	21.33	25.71	23.96	9.87	23.6666666667	GO:0015986;GO:0000276;GO:0015078	BP:ATP synthesis coupled proton transport;CC:mitochondrial proton-transporting ATP synthase complex, coupling factor;MF:hydrogen ion transmembrane transporter activity;	K02138	ATPeF0D, ATP5H, ATP7	map05012;map05010;map05016;map05014;map00190;map05020	Parkinson's disease);Alzheimer's disease);Huntington's disease);Amyotrophic lateral sclerosis (ALS));Oxidative phosphorylation);Prion diseases)	ENOG4111IHJ	S:Function unknown)	sp|Q9DCX2|ATP5H_MOUSE;	ATP synthase subunit d, mitochondrial OS=Mus musculus OX=10090 GN=Atp5pd PE=1 SV=3;	PF05873	Mt_ATP-synt_D	ATP synthase D chain, mitochondrial (ATP5H)
TRINITY_DN133_c0_g1	Methionine adenosyltransferase 2 subunit beta [Microtus ochrogaster])	0.331	-1.59388318321	7.33337673815E-9	1.60997121493E-7	yes	down	0.91	0.92	0.36	2.17	3.27	2.04	0.73	2.49333333333	GO:0006556;GO:0006730;GO:0048269;GO:0005739;GO:0005634;GO:0019899;GO:0016740;GO:0048270	BP:S-adenosylmethionine biosynthetic process;BP:one-carbon metabolic process;CC:methionine adenosyltransferase complex;CC:mitochondrion;CC:nucleus;MF:enzyme binding;MF:transferase activity;MF:methionine adenosyltransferase regulator activity;	K00789	metK, MAT	map00270	Cysteine and methionine metabolism)	COG1091	M:Cell wall/membrane/envelope biogenesis)	sp|Q99LB6|MAT2B_MOUSE;	Methionine adenosyltransferase 2 subunit beta OS=Mus musculus OX=10090 GN=Mat2b PE=1 SV=1;	PF04321;PF01370;PF16363;PF02719;PF07993;PF01073	RmlD_sub_bind;Epimerase;GDP_Man_Dehyd;Polysacc_synt_2;NAD_binding_4;3Beta_HSD	RmlD substrate binding domain;NAD dependent epimerase/dehydratase family;GDP-mannose 4,6 dehydratase;Polysaccharide biosynthesis protein;Male sterility protein;3-beta hydroxysteroid dehydrogenase/isomerase family
TRINITY_DN32_c0_g1	P-selectin glycoprotein ligand 1 [Microtus fortis])	3.849	1.94440326922	7.67979504736E-9	1.67638954748E-7	yes	up	1.11	0.69	0.57	0.14	0.34	0.23	0.79	0.236666666667	------	------	K06544	SELPLG, CD162	map04514;map05150	Cell adhesion molecules (CAMs));Staphylococcus aureus infection)	ENOG410Y5S5	U:Intracellular trafficking, secretion, and vesicular transport)	sp|Q62170|SELPL_MOUSE;	P-selectin glycoprotein ligand 1 OS=Mus musculus OX=10090 GN=Selplg PE=1 SV=2;	PF15755	DUF4689	Domain of unknown function (DUF4689)
TRINITY_DN776_c0_g1	bcl-2-like protein 13 isoform X1 [Microtus fortis])	0.395	-1.34107367377	7.90372966284E-9	1.71546859728E-7	yes	down	1.34	1.09	0.49	2.36	3.05	2.82	0.973333333333	2.74333333333	GO:0006915;GO:0042981;GO:0016021	BP:apoptotic process;BP:regulation of apoptotic process;CC:integral component of membrane;	K15485	BCL2L13, BCL-RAMBO	map04137;map05134	Mitophagy - animal);Legionellosis)	ENOG410XT6A	U:Intracellular trafficking, secretion, and vesicular transport)	sp|P59017|B2L13_MOUSE;	Bcl-2-like protein 13 OS=Mus musculus OX=10090 GN=Bcl2l13 PE=1 SV=2;	PF00452	Bcl-2	Apoptosis regulator proteins, Bcl-2 family
TRINITY_DN2347_c0_g1	methylglutaconyl-CoA hydratase, mitochondrial isoform X1 [Microtus fortis])	0.314	-1.67240790477	7.95736174357E-9	1.71735151754E-7	yes	down	2.3	1.89	0.58	4.4	7.12	5.36	1.59	5.62666666667	GO:0003824;GO:0003730;GO:0004300	MF:catalytic activity;MF:mRNA 3'-UTR binding;MF:enoyl-CoA hydratase activity;	K05607	AUH	map00280	Valine, leucine and isoleucine degradation)	COG1024	I:Lipid transport and metabolism)	sp|Q9JLZ3|AUHM_MOUSE;	Methylglutaconyl-CoA hydratase, mitochondrial OS=Mus musculus OX=10090 GN=Auh PE=1 SV=1;	PF00378;PF16113	ECH_1;ECH_2	Enoyl-CoA hydratase/isomerase;Enoyl-CoA hydratase/isomerase
TRINITY_DN508_c0_g1	leukocyte surface antigen CD47 isoform X3 [Microtus fortis])	0.277	-1.85274823085	8.27009431615E-9	1.77481799369E-7	yes	down	0.87	0.76	0.27	1.78	3.05	2.79	0.633333333333	2.54	GO:0050766;GO:0050729;GO:0007155;GO:0022409;GO:0005887;GO:0070053	BP:positive regulation of phagocytosis;BP:positive regulation of inflammatory response;BP:cell adhesion;BP:positive regulation of cell-cell adhesion;CC:integral component of plasma membrane;MF:thrombospondin receptor activity;	K06266	CD47	map04512	ECM-receptor interaction)	ENOG41113GI	U:Intracellular trafficking, secretion, and vesicular transport)	sp|Q61735|CD47_MOUSE;	Leukocyte surface antigen CD47 OS=Mus musculus OX=10090 GN=Cd47 PE=1 SV=2;	PF04549;PF08204	CD47;V-set_CD47	CD47 transmembrane region;CD47 immunoglobulin-like domain
TRINITY_DN724_c0_g2	LOW QUALITY PROTEIN: ADP-ribosylation factor-like protein 4A [Artibeus jamaicensis])	0.086	-3.54654034706	9.11286046633E-9	1.94475569728E-7	yes	down	0.06	0.04	0.08	0.6	1.05	0.85	0.06	0.833333333333	GO:0016192;GO:0006886;GO:0050873;GO:0005730;GO:0005654;GO:0005886;GO:0005634;GO:0005829;GO:0003924;GO:0005525	BP:vesicle-mediated transport;BP:intracellular protein transport;BP:brown fat cell differentiation;CC:nucleolus;CC:nucleoplasm;CC:plasma membrane;CC:nucleus;CC:cytosol;MF:GTPase activity;MF:GTP binding;	K07945	ARL4	------	------	COG1100	S:Function unknown)	sp|Q3T0M9|ARL4A_BOVIN;	ADP-ribosylation factor-like protein 4A OS=Bos taurus OX=9913 GN=ARL4A PE=2 SV=1;	PF00025;PF00071;PF08477;PF09439;PF01926;PF00503;PF00009;PF04670	Arf;Ras;Roc;SRPRB;MMR_HSR1;G-alpha;GTP_EFTU;Gtr1_RagA	ADP-ribosylation factor family;Ras family;Ras of Complex, Roc, domain of DAPkinase;Signal recognition particle receptor beta subunit;50S ribosome-binding GTPase;G-protein alpha subunit;Elongation factor Tu GTP binding domain;Gtr1/RagA G protein conserved region
TRINITY_DN1412_c0_g1	PREDICTED: 60S ribosomal protein L7a isoform X2 [Myotis davidii])	2.052	1.03726471047	1.01709492145E-8	2.14657602207E-7	yes	up	28.39	22.68	13.99	11.37	12.01	12.34	21.6866666667	11.9066666667	GO:0042254;GO:0022625;GO:0016020;GO:0045202;GO:0042788;GO:0003723	BP:ribosome biogenesis;CC:cytosolic large ribosomal subunit;CC:membrane;CC:synapse;CC:polysomal ribosome;MF:RNA binding;	K02936	RP-L7Ae, RPL7A	map03010	Ribosome)	COG1358	J:Translation, ribosomal structure and biogenesis)	sp|P62424|RL7A_HUMAN;	60S ribosomal protein L7a OS=Homo sapiens OX=9606 GN=RPL7A PE=1 SV=2;	PF01248	Ribosomal_L7Ae	Ribosomal protein L7Ae/L30e/S12e/Gadd45 family
TRINITY_DN977_c0_g1	ATPase inhibitor, mitochondrial [Microtus fortis])	0.475	-1.07320565442	1.06037802922E-8	2.22562861078E-7	yes	down	22.53	20.52	10.84	39.77	43.22	45.3	17.9633333333	42.7633333333	GO:1903578;GO:0051346;GO:0032780;GO:0030218;GO:1903052;GO:1904925;GO:0072593;GO:0051882;GO:0006783;GO:1903214;GO:1901030;GO:0001937;GO:0005739;GO:0009986;GO:0032991;GO:0140260;GO:0019899;GO:0042802;GO:0051117;GO:0043532;GO:0042030;GO:0005516	BP:regulation of ATP metabolic process;BP:negative regulation of hydrolase activity;BP:negative regulation of ATPase activity;BP:erythrocyte differentiation;BP:positive regulation of proteolysis involved in cellular protein catabolic process;BP:positive regulation of mitophagy in response to mitochondrial depolarization;BP:reactive oxygen species metabolic process;BP:mitochondrial depolarization;…	K22255	ATPIF1	------	------	ENOG41127Z5	K:Transcription)	sp|Q03344|ATIF1_RAT;	ATPase inhibitor, mitochondrial OS=Rattus norvegicus OX=10116 GN=Atp5if1 PE=3 SV=2;	PF04568;PF08702	IATP;Fib_alpha	Mitochondrial ATPase inhibitor, IATP;Fibrinogen alpha/beta chain family
TRINITY_DN3354_c0_g2	40S ribosomal protein S15-like [Trichosurus vulpecula])	2.174	1.12042244542	1.16300314528E-8	2.42768962567E-7	yes	up	88.33	78.94	96.1	45.55	47.28	51.44	87.79	48.09	GO:0000028;GO:0001649;GO:0042274;GO:0006364;GO:1901798;GO:0002181;GO:0000056;GO:0006412;GO:0022626;GO:0022627;GO:0005925;GO:0015935;GO:0005737;GO:0005654;GO:0005634;GO:0016020;GO:0005829;GO:0003677;GO:0097371;GO:0003735;GO:1990948;GO:0003723	BP:ribosomal small subunit assembly;BP:osteoblast differentiation;BP:ribosomal small subunit biogenesis;BP:rRNA processing;BP:positive regulation of signal transduction by p53 class mediator;BP:cytoplasmic translation;BP:ribosomal small subunit export from nucleus;BP:translation;CC:cytosolic ribosome;CC:cytosolic small ribosomal subunit;CC:focal adhesion;CC:small ribosomal subunit;CC:cytoplasm;CC…	K02958	RP-S15e, RPS15	map03010	Ribosome)	COG0185	J:Translation, ribosomal structure and biogenesis)	sp|P62846|RS15_CHICK;	40S ribosomal protein S15 OS=Gallus gallus OX=9031 GN=RPS15 PE=2 SV=2;	PF00203	Ribosomal_S19	Ribosomal protein S19
TRINITY_DN334_c0_g1	transcription initiation factor TFIID subunit 8 isoform X2 [Microtus ochrogaster])	0.419	-1.25662410083	1.2162373985E-8	2.52501459906E-7	yes	down	1.29	1.19	0.79	3.04	2.95	2.93	1.09	2.97333333333	GO:0060261;GO:0006468;GO:0051123;GO:0001112;GO:0001833;GO:0006367;GO:0042789;GO:0051457;GO:0045598;GO:0005634;GO:0005669;GO:0048471;GO:0003743;GO:0046982	BP:positive regulation of transcription initiation from RNA polymerase II promoter;BP:protein phosphorylation;BP:RNA polymerase II transcriptional preinitiation complex assembly;BP:DNA-templated transcriptional open complex formation;BP:inner cell mass cell proliferation;BP:transcription initiation from RNA polymerase II promoter;BP:mRNA transcription from RNA polymerase II promoter;BP:maintenanc…	K14649	TAF8	map03022	Basal transcription factors)	ENOG410ZRN5	K:Transcription)	sp|Q9EQH4|TAF8_MOUSE;	Transcription initiation factor TFIID subunit 8 OS=Mus musculus OX=10090 GN=Taf8 PE=2 SV=1;	PF07524;PF10406;PF17027;PF02291	Bromo_TP;TAF8_C;Bromo_TP_like;TFIID-31kDa	Bromodomain associated;Transcription factor TFIID complex subunit 8 C-term;Histone-fold protein;Transcription initiation factor IID, 31kD subunit
TRINITY_DN673_c0_g1	hypothetical protein mMyoMyo1_002144 [Myotis myotis])	0.439	-1.18690813742	1.28128415316E-8	2.64567862978E-7	yes	down	12.46	10.51	4.79	20.47	26.45	23.7	9.25333333333	23.54	GO:0016616	MF:oxidoreductase activity, acting on the CH-OH group of donors, NAD or NADP as acceptor;	K00079	CBR1	map00590;map05204;map00790;map00980	Arachidonic acid metabolism);Chemical carcinogenesis);Folate biosynthesis);Metabolism of xenobiotics by cytochrome P450)	COG1028	S:Function unknown)	sp|P16152|CBR1_HUMAN;	Carbonyl reductase [NADPH] 1 OS=Homo sapiens OX=9606 GN=CBR1 PE=1 SV=3;	PF00106;PF13561	adh_short;adh_short_C2	short chain dehydrogenase;Enoyl-(Acyl carrier protein) reductase
TRINITY_DN409_c0_g1	protein S100-A11 [Microtus fortis])	3.655	1.86980324825	1.76622384758E-8	3.62740596654E-7	yes	up	5.92	4.71	3.79	1.37	1.66	1.53	4.80666666667	1.52	GO:0042127;GO:0014911;GO:0005737;GO:0001726;GO:0005634;GO:0044548;GO:0048306;GO:0005509;GO:0042803	BP:regulation of cell proliferation;BP:positive regulation of smooth muscle cell migration;CC:cytoplasm;CC:ruffle;CC:nucleus;MF:S100 protein binding;MF:calcium-dependent protein binding;MF:calcium ion binding;MF:protein homodimerization activity;	K23765	S100A11_13, S100C	------	------	ENOG410YYVE	S:Function unknown)	sp|Q6B345|S10AB_RAT;	Protein S100-A11 OS=Rattus norvegicus OX=10116 GN=S100a11 PE=3 SV=1;	PF01023;PF00036;PF13499;PF13405;PF13202;PF13833	S_100;EF-hand_1;EF-hand_7;EF-hand_6;EF-hand_5;EF-hand_8	S-100/ICaBP type calcium binding domain;EF hand;EF-hand domain pair;EF-hand domain;EF hand;EF-hand domain pair
TRINITY_DN10005_c0_g1	cytochrome c oxidase subunit 7B, mitochondrial [Arvicola amphibius])	0.260	-1.94246196377	1.8873896805E-8	3.85552330455E-7	yes	down	9.25	5.75	2.1	13.74	37.38	23.13	5.7	24.75	GO:0007417;GO:0006119;GO:0045277;GO:0016021;GO:0005739;GO:0031966;GO:0005751;GO:0005746;GO:0004129	BP:central nervous system development;BP:oxidative phosphorylation;CC:respiratory chain complex IV;CC:integral component of membrane;CC:mitochondrion;CC:mitochondrial membrane;CC:mitochondrial respiratory chain complex IV;CC:mitochondrial respiratory chain;MF:cytochrome-c oxidase activity;	K02271	COX7B	map00190;map04260;map05012;map05010;map05016;map05014;map04932;map05020	Oxidative phosphorylation);Cardiac muscle contraction);Parkinson's disease);Alzheimer's disease);Huntington's disease);Amyotrophic lateral sclerosis (ALS));Non-alcoholic fatty liver disease (NAFLD));Prion diseases)	ENOG4112BN9	O:Posttranslational modification, protein turnover, chaperones)	sp|P80431|COX7B_RAT;	Cytochrome c oxidase subunit 7B, mitochondrial OS=Rattus norvegicus OX=10116 GN=Cox7b PE=1 SV=3;	PF05392	COX7B	Cytochrome C oxidase chain VIIB
TRINITY_DN2384_c0_g2	junctional adhesion molecule-like isoform X1 [Microtus fortis])	5.094	2.34870966791	2.0278344125E-8	4.12038694455E-7	yes	up	0.72	0.65	0.44	0.09	0.14	0.18	0.603333333333	0.136666666667	------	------	------	------	------	------	ENOG4111DWB	U:Intracellular trafficking, secretion, and vesicular transport)	sp|Q80UL9|JAML_MOUSE;	Junctional adhesion molecule-like OS=Mus musculus OX=10090 GN=Jaml PE=1 SV=2;	PF07686;PF00047;PF07679;PF13927;PF13895;PF08204	V-set;ig;I-set;Ig_3;Ig_2;V-set_CD47	Immunoglobulin V-set domain;Immunoglobulin domain;Immunoglobulin I-set domain;Immunoglobulin domain;Immunoglobulin domain;CD47 immunoglobulin-like domain
TRINITY_DN4607_c0_g1	haptoglobin isoform X3 [Microtus fortis])	6.833	2.7725099733	2.11160267945E-8	4.2678953627E-7	yes	up	0.63	0.76	0.72	0.11	0.15	0.1	0.703333333333	0.12	GO:0006207;GO:0002376;GO:0006953;GO:0042742;GO:0006508;GO:0005737;GO:0016020;GO:0005576;GO:0004252;GO:0030492;GO:0016209;GO:0004152	BP:'de novo' pyrimidine nucleobase biosynthetic process;BP:immune system process;BP:acute-phase response;BP:defense response to bacterium;BP:proteolysis;CC:cytoplasm;CC:membrane;CC:extracellular region;MF:serine-type endopeptidase activity;MF:hemoglobin binding;MF:antioxidant activity;MF:dihydroorotate dehydrogenase activity;	K16142	HP	------	------	COG5640	O:Posttranslational modification, protein turnover, chaperones)	sp|O35086|HPT_MESAU;	Haptoglobin OS=Mesocricetus auratus OX=10036 GN=HP PE=2 SV=1;	PF00089	Trypsin	Trypsin
TRINITY_DN604_c0_g1	V-type proton ATPase 116 kDa subunit a 1 isoform X1 [Microtus fortis])	0.265	-1.91335608341	2.24287945433E-8	4.50032158121E-7	yes	down	0.13	0.16	0.13	0.53	1.57	0.74	0.14	0.946666666667	------	------	K02154	ATPeV0A, ATP6N	map05152;map05323;map04966;map05120;map04145;map00190;map04142;map04721;map05110	Tuberculosis);Rheumatoid arthritis);Collecting duct acid secretion);Epithelial cell signaling in Helicobacter pylori infection);Phagosome);Oxidative phosphorylation);Lysosome);Synaptic vesicle cycle);Vibrio cholerae infection)	COG1269	C:Energy production and conversion)	sp|Q9Z1G4|VPP1_MOUSE;	V-type proton ATPase 116 kDa subunit a 1 OS=Mus musculus OX=10090 GN=Atp6v0a1 PE=1 SV=3;	PF01496	V_ATPase_I	V-type ATPase 116kDa subunit family
TRINITY_DN10325_c0_g1	dual specificity tyrosine-phosphorylation-regulated kinase 3 [Microtus fortis])	0.282	-1.82872541987	2.25016079061E-8	4.50032158121E-7	yes	down	0.7	0.48	0.22	1.22	2.87	1.56	0.466666666667	1.88333333333	GO:0018107;GO:0035063;GO:1903432;GO:1903008;GO:0018105;GO:0007049;GO:0106310;GO:0043066;GO:0051301;GO:0006468;GO:0030218;GO:0043518;GO:0080135;GO:1902751;GO:0035617;GO:0000242;GO:0016607;GO:0005634;GO:0005737;GO:0005856;GO:0010494;GO:0005829;GO:0000287;GO:0004674;GO:0004712;GO:0004672;GO:0005524;GO:0004713	BP:peptidyl-threonine phosphorylation;BP:nuclear speck organization;BP:regulation of TORC1 signaling;BP:organelle disassembly;BP:peptidyl-serine phosphorylation;BP:cell cycle;BP:old GO;BP:negative regulation of apoptotic process;BP:cell division;BP:protein phosphorylation;BP:erythrocyte differentiation;BP:negative regulation of DNA damage response, signal transduction by p53 class mediator;BP:reg…	K18669	DYRK2_3_4	------	------	ENOG410XPET	T:Signal transduction mechanisms)	sp|Q4V8A3|DYRK3_RAT;	Dual specificity tyrosine-phosphorylation-regulated kinase 3 OS=Rattus norvegicus OX=10116 GN=Dyrk3 PE=2 SV=1;	PF00069;PF07714;PF01636;PF03109	Pkinase;PK_Tyr_Ser-Thr;APH;ABC1	Protein kinase domain;Protein tyrosine and serine/threonine kinase;Phosphotransferase enzyme family;ABC1 atypical kinase-like domain
TRINITY_DN8612_c0_g1	E3 ubiquitin-protein ligase AMFR [Microtus fortis])	0.472	-1.08431388316	2.59314606362E-8	5.13254816736E-7	yes	down	2.01	1.4	0.92	3.28	3.78	3.25	1.44333333333	3.43666666667	GO:0016021;GO:0046872;GO:0043130	CC:integral component of membrane;MF:metal ion binding;MF:ubiquitin binding;	K10636	AMFR, GP78	map04141	Protein processing in endoplasmic reticulum)	COG5243	O:Posttranslational modification, protein turnover, chaperones)	sp|Q9R049|AMFR_MOUSE;	E3 ubiquitin-protein ligase AMFR OS=Mus musculus OX=10090 GN=Amfr PE=1 SV=2;	PF18442;PF13639;PF13923;PF02845;PF00097;PF13445;PF13920;PF17123;PF12678;PF14634;PF12861;PF17120;PF14447	G2BR;zf-RING_2;zf-C3HC4_2;CUE;zf-C3HC4;zf-RING_UBOX;zf-C3HC4_3;zf-RING_11;zf-rbx1;zf-RING_5;zf-ANAPC11;zf-RING_16;Prok-RING_4	E3 gp78 Ube2g2-binding region (G2BR);Ring finger domain;Zinc finger, C3HC4 type (RING finger);CUE domain;Zinc finger, C3HC4 type (RING finger);RING-type zinc-finger;Zinc finger, C3HC4 type (RING finger);RING-like zinc finger;RING-H2 zinc finger domain;zinc-RING finger domain;Anaphase-promoting complex subunit 11 RING-H2 finger;RING/Ubox like zinc-binding domain;Prokaryotic RING finger family 4
TRINITY_DN4131_c0_g2	ankyrin-1 isoform X4 [Microtus oregoni])	0.290	-1.78799260772	2.97285889948E-8	5.85377370928E-7	yes	down	0.3	0.44	0.3	0.48	1.3	0.52	0.346666666667	0.766666666667	------	------	K10380	ANK	map05205;map04624	Proteoglycans in cancer);Toll and Imd signaling pathway)	COG0666	S:Function unknown)	sp|Q02357|ANK1_MOUSE;	Ankyrin-1 OS=Mus musculus OX=10090 GN=Ank1 PE=1 SV=2;	PF12796;PF13637;PF00023;PF13857;PF13606;PF17809;PF00791;PF00531	Ank_2;Ank_4;Ank;Ank_5;Ank_3;UPA_2;ZU5;Death	Ankyrin repeats (3 copies);Ankyrin repeats (many copies);Ankyrin repeat;Ankyrin repeats (many copies);Ankyrin repeat;UPA domain;ZU5 domain;Death domain
TRINITY_DN8688_c0_g1	proteasome subunit beta type-1 [Microtus fortis])	0.399	-1.32664730065	3.03304497973E-8	5.94165734491E-7	yes	down	2.69	1.97	1.14	5.01	5.43	5.91	1.93333333333	5.45	GO:0010498;GO:0005737;GO:0005839;GO:0005829;GO:0019774;GO:0005654;GO:0000502;GO:0005634	BP:proteasomal protein catabolic process;CC:cytoplasm;CC:proteasome core complex;CC:cytosol;CC:proteasome core complex, beta-subunit complex;CC:nucleoplasm;CC:proteasome complex;CC:nucleus;	K02732	PSMB1	map03050;map05012;map05010;map05016;map05014;map05020	Proteasome);Parkinson's disease);Alzheimer's disease);Huntington's disease);Amyotrophic lateral sclerosis (ALS));Prion diseases)	COG0638	O:Posttranslational modification, protein turnover, chaperones)	sp|O09061|PSB1_MOUSE;	Proteasome subunit beta type-1 OS=Mus musculus OX=10090 GN=Psmb1 PE=1 SV=1;	PF00227;PF02167	Proteasome;Cytochrom_C1	Proteasome subunit;Cytochrome C1 family
TRINITY_DN8572_c0_g1	leucine-rich repeat and calponin homology domain-containing protein 4 isoform X2 [Microtus fortis])	3.869	1.95187671953	3.14593038244E-8	6.11694839854E-7	yes	up	0.92	0.57	0.68	0.15	0.24	0.26	0.723333333333	0.216666666667	------	------	------	------	------	------	COG4886	S:Function unknown)	sp|Q921G6|LRCH4_MOUSE;	Leucine-rich repeat and calponin homology domain-containing protein 4 OS=Mus musculus OX=10090 GN=Lrch4 PE=1 SV=1;	PF13855;PF00307;PF12799;PF11971	LRR_8;CH;LRR_4;CAMSAP_CH	Leucine rich repeat;Calponin homology (CH) domain;Leucine Rich repeats (2 copies);CAMSAP CH domain
TRINITY_DN3852_c0_g1	60S ribosomal protein L27a [Microtus ochrogaster])	2.309	1.20728690803	3.15455192281E-8	6.11694839854E-7	yes	up	22.79	18.53	11.22	7.32	9.54	9.12	17.5133333333	8.66	GO:0002181;GO:0006412;GO:0005737;GO:0015934;GO:0005783;GO:0022625;GO:0005829;GO:0022626;GO:0003735	BP:cytoplasmic translation;BP:translation;CC:cytoplasm;CC:large ribosomal subunit;CC:endoplasmic reticulum;CC:cytosolic large ribosomal subunit;CC:cytosol;CC:cytosolic ribosome;MF:structural constituent of ribosome;	K02900	RP-L27Ae, RPL27A	map03010	Ribosome)	COG0200	J:Translation, ribosomal structure and biogenesis)	sp|P14115|RL27A_MOUSE;	60S ribosomal protein L27a OS=Mus musculus OX=10090 GN=Rpl27a PE=1 SV=5;	PF00828	Ribosomal_L27A	Ribosomal proteins 50S-L15, 50S-L18e, 60S-L27A
TRINITY_DN748_c0_g1	matrix metalloproteinase-9 isoform X1 [Microtus fortis])	3.922	1.9717575061	3.20710565218E-8	6.18744625825E-7	yes	up	0.82	0.69	0.42	0.12	0.25	0.19	0.643333333333	0.186666666667	GO:0090200;GO:0001501;GO:0050900;GO:0001503;GO:0043388;GO:2000697;GO:0051549;GO:0043065;GO:0045742;GO:0006508;GO:1904645;GO:1904707;GO:2001243;GO:2001268;GO:0032502;GO:0071492;GO:0006915;GO:0034614;GO:0071276;GO:0035987;GO:0050896;GO:0030574;GO:0001934;GO:1900122;GO:0030198;GO:2001258;GO:0007566;GO:0031012;GO:0005615;GO:0005576;GO:0008270;GO:0004222;GO:0042802	BP:positive regulation of release of cytochrome c from mitochondria;BP:skeletal system development;BP:leukocyte migration;BP:ossification;BP:positive regulation of DNA binding;BP:negative regulation of epithelial cell differentiation involved in kidney development;BP:positive regulation of keratinocyte migration;BP:positive regulation of apoptotic process;BP:positive regulation of epidermal growt…	K01403	MMP9	map05205;map05215;map05206;map04657;map05202;map05161;map05200;map05219;map04668;map05418;map01522;map04670;map04915	Proteoglycans in cancer);Prostate cancer);MicroRNAs in cancer);IL-17 signaling pathway);Transcriptional misregulation in cancer);Hepatitis B);Pathways in cancer);Bladder cancer);TNF signaling pathway);Fluid shear stress and atherosclerosis);Endocrine resistance);Leukocyte transendothelial migration);Estrogen signaling pathway)	ENOG410XQ5D	O:Posttranslational modification, protein turnover, chaperones)	sp|P50282|MMP9_RAT;	Matrix metalloproteinase-9 OS=Rattus norvegicus OX=10116 GN=Mmp9 PE=2 SV=1;	PF00413;PF00040;PF00045;PF04886;PF01471	Peptidase_M10;fn2;Hemopexin;PT;PG_binding_1	Matrixin;Fibronectin type II domain;Hemopexin;PT repeat;Putative peptidoglycan binding domain
TRINITY_DN1104_c0_g2	serine incorporator 3 [Microtus fortis])	0.351	-1.50886451793	4.24867681082E-8	8.0917528472E-7	yes	down	8.97	6.14	2.38	12.05	25.53	17.69	5.83	18.4233333333	GO:0009597;GO:0051607;GO:0006658;GO:1902237;GO:0045087;GO:0006665;GO:0005794;GO:0016021;GO:0016020;GO:0000139;GO:0005886	BP:detection of virus;BP:defense response to virus;BP:phosphatidylserine metabolic process;BP:positive regulation of endoplasmic reticulum stress-induced intrinsic apoptotic signaling pathway;BP:innate immune response;BP:sphingolipid metabolic process;CC:Golgi apparatus;CC:integral component of membrane;CC:membrane;CC:Golgi membrane;CC:plasma membrane;	K25661	SERINC3	------	------	ENOG410XP7K	S:Function unknown)	sp|Q9QZI9|SERC3_MOUSE;	Serine incorporator 3 OS=Mus musculus OX=10090 GN=Serinc3 PE=1 SV=2;	PF03348	Serinc	Serine incorporator (Serinc)
TRINITY_DN1069_c0_g1	trafficking kinesin-binding protein 2 [Microtus ochrogaster])	0.359	-1.47738528447	4.25770241436E-8	8.0917528472E-7	yes	down	1.1	0.87	0.66	2.05	4.59	2.03	0.876666666667	2.89	GO:0098972;GO:0005769;GO:0005739;GO:0032839	BP:anterograde dendritic transport of mitochondrion;CC:early endosome;CC:mitochondrion;CC:dendrite cytoplasm;	K15374	TRAK2, GRIF1	map04727	GABAergic synapse)	ENOG410XSWD	U:Intracellular trafficking, secretion, and vesicular transport)	sp|Q8R2H7|TRAK2_RAT;	Trafficking kinesin-binding protein 2 OS=Rattus norvegicus OX=10116 GN=Trak2 PE=1 SV=2;	PF04849;PF12448	HAP1_N;Milton	HAP1 N-terminal conserved region;Kinesin associated protein
TRINITY_DN799_c0_g1	rho GTPase-activating protein 45 isoform X3 [Microtus fortis])	2.351	1.23356618491	4.45632209556E-8	8.42730218072E-7	yes	up	1.03	0.83	0.67	0.38	0.42	0.42	0.843333333333	0.406666666667	GO:0007165	BP:signal transduction;	K20644	ARHGAP29_45	------	------	ENOG410YM3I;ENOG410XPZ9	S:Function unknown);	sp|Q3TBD2|HMHA1_MOUSE;	Rho GTPase-activating protein 45 OS=Mus musculus OX=10090 GN=Arhgap45 PE=1 SV=2;	PF00620;PF00130;PF00611	RhoGAP;C1_1;FCH	RhoGAP domain;Phorbol esters/diacylglycerol binding domain (C1 domain);Fes/CIP4, and EFC/F-BAR homology domain
TRINITY_DN2784_c0_g1	platelet glycoprotein IX isoform X2 [Myodes glareolus])	0.287	-1.80059860795	4.49142303157E-8	8.45184038452E-7	yes	down	0.87	0.7	0.49	2.4	3.83	2.05	0.686666666667	2.76	GO:0016021	CC:integral component of membrane;	K06263	GP9, CD42a	map04640;map04611;map04512	Hematopoietic cell lineage);Platelet activation);ECM-receptor interaction)	COG4886	S:Function unknown)	sp|O88186|GPIX_MOUSE;	Platelet glycoprotein IX OS=Mus musculus OX=10090 GN=Gp9 PE=1 SV=1;	PF01462;PF13855	LRRNT;LRR_8	Leucine rich repeat N-terminal domain;Leucine rich repeat
TRINITY_DN2273_c0_g1	lysozyme C-2 [Microtus fortis])	4.871	2.28417860098	4.62192652126E-8	8.65478397608E-7	yes	up	0.9	1.15	1.2	0.22	0.42	0.16	1.08333333333	0.266666666667	GO:0019835;GO:0042742;GO:0008152;GO:0003796	BP:cytolysis;BP:defense response to bacterium;BP:metabolic process;MF:lysozyme activity;	K13915	LYZ	map04970	Salivary secretion)	ENOG4111QHM	G:Carbohydrate transport and metabolism)	sp|P00697|LYSC1_RAT;	Lysozyme C-1 OS=Rattus norvegicus OX=10116 GN=Lyz1 PE=1 SV=2;	PF00062;PF01464;PF18896	Lys;SLT;SLT_3	C-type lysozyme/alpha-lactalbumin family;Transglycosylase SLT domain;Lysozyme like domain
TRINITY_DN5134_c0_g1	LOW QUALITY PROTEIN: tumor susceptibility gene 101 protein-like [Peromyscus leucopus])	0.172	-2.53735222854	4.7574269762E-8	8.86505904834E-7	yes	down	0.19	0.08	0.09	0.6	0.93	0.82	0.12	0.783333333333	GO:1903774;GO:0042059;GO:1903551;GO:0030154;GO:0046755;GO:1990182;GO:0051301;GO:0000122;GO:0043162;GO:0007049;GO:0036211;GO:0008285;GO:0008333;GO:0030216;GO:0019076;GO:0006858;GO:0007175;GO:0001558;GO:0045892;GO:1903543;GO:0051726;GO:2000397;GO:0043405;GO:0006513;GO:0015031;GO:0005730;GO:0005770;GO:0005634;GO:0010008;GO:0005737;GO:0070062;GO:0005815;GO:0031902;GO:0031901;GO:0005886;GO:0090543;GO:…	BP:positive regulation of viral budding via host ESCRT complex;BP:negative regulation of epidermal growth factor receptor signaling pathway;BP:regulation of extracellular exosome assembly;BP:cell differentiation;BP:viral budding;BP:exosomal secretion;BP:cell division;BP:negative regulation of transcription from RNA polymerase II promoter;BP:ubiquitin-dependent protein catabolic process via the mu…	K12183	TSG101, STP22, VPS23	map04144	Endocytosis)	ENOG410XT2Q	U:Intracellular trafficking, secretion, and vesicular transport)	sp|Q61187|TS101_MOUSE;	Tumor susceptibility gene 101 protein OS=Mus musculus OX=10090 GN=Tsg101 PE=1 SV=2;	PF05743;PF09454;PF11932	UEV;Vps23_core;DUF3450	UEV domain;Vps23 core domain;Protein of unknown function (DUF3450)
TRINITY_DN505_c0_g1	beta-adducin isoform X2 [Peromyscus leucopus])	0.356	-1.4912643293	4.85800471639E-8	9.00853301777E-7	yes	down	0.44	0.73	0.33	1.65	1.65	1.64	0.5	1.64666666667	GO:0030036;GO:0050900;GO:0050901;GO:0007416;GO:0065003;GO:0032092;GO:0006811;GO:0051017;GO:0051016;GO:0030097;GO:0044853;GO:0005856;GO:0031410;GO:0016020;GO:0014069;GO:0005886;GO:0008290;GO:0005829;GO:0098794;GO:0098978;GO:0005200;GO:0030507;GO:0003779;GO:0042803;GO:0046982;GO:0051015;GO:0019901;GO:0060090;GO:0005516	BP:actin cytoskeleton organization;BP:leukocyte migration;BP:leukocyte tethering or rolling;BP:synapse assembly;BP:macromolecular complex assembly;BP:positive regulation of protein binding;BP:ion transport;BP:actin filament bundle assembly;BP:barbed-end actin filament capping;BP:hemopoiesis;CC:plasma membrane raft;CC:cytoskeleton;CC:cytoplasmic vesicle;CC:membrane;CC:postsynaptic density;CC:plasm…	K18622	ADD	------	------	COG0235	G:Carbohydrate transport and metabolism)	sp|Q05764|ADDB_RAT;	Beta-adducin OS=Rattus norvegicus OX=10116 GN=Add2 PE=1 SV=4;	PF00596	Aldolase_II	Class II Aldolase and Adducin N-terminal domain
TRINITY_DN5681_c0_g2	serine/threonine-protein kinase N1 [Microtus fortis])	3.192	1.674660076	5.28917578307E-8	9.76070120355E-7	yes	up	0.69	0.52	0.45	0.17	0.21	0.22	0.553333333333	0.2	GO:0006468;GO:0007165;GO:0005737;GO:0005634;GO:0030496;GO:0032154;GO:0031267;GO:0004674;GO:0004698;GO:0005524	BP:protein phosphorylation;BP:signal transduction;CC:cytoplasm;CC:nucleus;CC:midbody;CC:cleavage furrow;MF:small GTPase binding;MF:protein serine/threonine kinase activity;MF:calcium-dependent protein kinase C activity;MF:ATP binding;	K06071	PKN1	map04621;map04151;map05132	NOD-like receptor signaling pathway);PI3K-Akt signaling pathway);Salmonella infection)	ENOG410XNPH	T:Signal transduction mechanisms)	sp|P70268|PKN1_MOUSE;	Serine/threonine-protein kinase N1 OS=Mus musculus OX=10090 GN=Pkn1 PE=1 SV=3;	PF00069;PF02185;PF07714;PF00433;PF14531	Pkinase;HR1;PK_Tyr_Ser-Thr;Pkinase_C;Kinase-like	Protein kinase domain;Hr1 repeat;Protein tyrosine and serine/threonine kinase;Protein kinase C terminal domain;Kinase-like
TRINITY_DN1584_c0_g2	solute carrier family 23 member 1-like isoform X1 [Microtus fortis])	4.939	2.30422838395	5.33033678321E-8	9.78936851531E-7	yes	up	0.57	0.42	0.48	0.1	0.08	0.11	0.49	0.0966666666667	GO:0016020;GO:0016021;GO:0098590;GO:0015229;GO:0022857	CC:membrane;CC:integral component of membrane;CC:plasma membrane region;MF:L-ascorbic acid transporter activity;MF:transmembrane transporter activity;	K14611	SLC23A1, SVCT1	map04977	Vitamin digestion and absorption)	COG2233	F:Nucleotide transport and metabolism)	sp|Q9UHI7|S23A1_HUMAN;	Solute carrier family 23 member 1 OS=Homo sapiens OX=9606 GN=SLC23A1 PE=1 SV=4;	PF00860	Xan_ur_permease	Permease family
TRINITY_DN284_c0_g1	Tubulin--tyrosine ligase-like protein 12 [Microtus ochrogaster])	0.351	-1.50886732881	5.42742475539E-8	9.91998208879E-7	yes	down	0.3	0.38	0.21	1.01	1.15	0.95	0.296666666667	1.03666666667	GO:0036211;GO:0016881;GO:0016874	BP:protein modification process;MF:acid-amino acid ligase activity;MF:ligase activity;	K16609	TTLL12	------	------	ENOG410XQ0A	S:Function unknown)	sp|Q3UDE2|TTL12_MOUSE;	Tubulin--tyrosine ligase-like protein 12 OS=Mus musculus OX=10090 GN=Ttll12 PE=1 SV=1;	PF03133	TTL	Tubulin-tyrosine ligase family
TRINITY_DN1040_c0_g1	phospholipid scramblase 2 isoform X5 [Microtus fortis])	0.276	-1.85465687862	5.97502230599E-8	1.08688500995E-6	yes	down	0.75	0.41	0.33	1.85	2.47	1.66	0.496666666667	1.99333333333	GO:0071222;GO:0005737;GO:0005634;GO:0017128	BP:cellular response to lipopolysaccharide;CC:cytoplasm;CC:nucleus;MF:phospholipid scramblase activity;	------	------	------	------	ENOG410XSYS	S:Function unknown)	sp|Q9DCW2|PLS2_MOUSE;	Phospholipid scramblase 2 OS=Mus musculus OX=10090 GN=Plscr2 PE=1 SV=3;	PF03803	Scramblase	Scramblase
TRINITY_DN1666_c0_g2	cytochrome c oxidase subunit NDUFA4 [Vulpes vulpes])	0.384	-1.38082158189	6.24624204018E-8	1.12550210347E-6	yes	down	14.91	13.43	4.34	30.02	32.04	31.65	10.8933333333	31.2366666667	GO:1904960;GO:0016021;GO:0005739;GO:0031966;GO:0005751;GO:0005747;GO:0044877	BP:positive regulation of cytochrome-c oxidase activity;CC:integral component of membrane;CC:mitochondrion;CC:mitochondrial membrane;CC:mitochondrial respiratory chain complex IV;CC:mitochondrial respiratory chain complex I;MF:macromolecular complex binding;	K03948	NDUFA4	map00190;map05012;map05010;map04723;map05016;map05014;map04932;map05020	Oxidative phosphorylation);Parkinson's disease);Alzheimer's disease);Retrograde endocannabinoid signaling);Huntington's disease);Amyotrophic lateral sclerosis (ALS));Non-alcoholic fatty liver disease (NAFLD));Prion diseases)	ENOG41124SW	U:Intracellular trafficking, secretion, and vesicular transport)	sp|Q62425|NDUA4_MOUSE;	Cytochrome c oxidase subunit NDUFA4 OS=Mus musculus OX=10090 GN=Ndufa4 PE=1 SV=2;	PF06522	B12D	NADH-ubiquinone reductase complex 1 MLRQ subunit
TRINITY_DN1_c0_g3	uncharacterized protein C14orf119 homolog [Microtus fortis])	0.417	-1.26039006951	7.1759288921E-8	1.28093683962E-6	yes	down	1.75	1.48	0.86	2.98	3.97	4.02	1.36333333333	3.65666666667	GO:0005829;GO:0005739	CC:cytosol;CC:mitochondrion;	------	------	------	------	ENOG4111WNE	S:Function unknown)	sp|Q9JJ93|CN119_MOUSE;	Uncharacterized protein C14orf119 homolog OS=Mus musculus OX=10090 GN=MNCb-2990 PE=2 SV=1;	PF14969	DUF4508	Domain of unknown function (DUF4508)
TRINITY_DN368_c0_g1	inositol hexakisphosphate kinase 1 isoform X2 [Microtus fortis])	0.486	-1.04201134474	8.7794013583E-8	1.55265338837E-6	yes	down	0.67	0.63	0.54	1.35	1.48	1.53	0.613333333333	1.45333333333	GO:0120163;GO:0016310;GO:0046854;GO:0032958;GO:0005654;GO:0005829;GO:0001650;GO:0000828;GO:0016301	BP:negative regulation of cold-induced thermogenesis;BP:phosphorylation;BP:phosphatidylinositol phosphorylation;BP:inositol phosphate biosynthetic process;CC:nucleoplasm;CC:cytosol;CC:fibrillar center;MF:inositol hexakisphosphate kinase activity;MF:kinase activity;	K07756	IP6K, IHPK	map04070	Phosphatidylinositol signaling system)	ENOG410YB60	T:Signal transduction mechanisms)	sp|Q6PD10|IP6K1_MOUSE;	Inositol hexakisphosphate kinase 1 OS=Mus musculus OX=10090 GN=Ip6k1 PE=2 SV=1;	PF03770	IPK	Inositol polyphosphate kinase
TRINITY_DN711_c0_g2	glial fibrillary acidic protein isoform X2 [Microtus ochrogaster])	0.428	-1.2255224904	8.93913269677E-8	1.57361690791E-6	yes	down	1.35	1.26	0.94	3.01	2.89	3.5	1.18333333333	3.13333333333	GO:1904714;GO:0060020;GO:0051580;GO:0031175;GO:0010625;GO:0014010;GO:0006886;GO:0009611;GO:0010467;GO:0031102;GO:0060252;GO:0010977;GO:0014002;GO:0070779;GO:0045109;GO:0060291;GO:0045103;GO:0030198;GO:0098574;GO:0005737;GO:0045111;GO:0043209;GO:0016020;GO:0097449;GO:0097450;GO:0044297;GO:0005882;GO:0042995;GO:0097386;GO:0005856;GO:0005765;GO:0005200;GO:0042802;GO:0005178;GO:0019900	BP:regulation of chaperone-mediated autophagy;BP:Bergmann glial cell differentiation;BP:regulation of neurotransmitter uptake;BP:neuron projection development;BP:positive regulation of Schwann cell proliferation;BP:Schwann cell proliferation;BP:intracellular protein transport;BP:response to wounding;BP:gene expression;BP:neuron projection regeneration;BP:positive regulation of glial cell prolifer…	K05640	GFAP	map04630	Jak-STAT signaling pathway)	ENOG410Y9QE	Z:Cytoskeleton)	sp|P47819|GFAP_RAT;	Glial fibrillary acidic protein OS=Rattus norvegicus OX=10116 GN=Gfap PE=1 SV=2;	PF00038	Filament	Intermediate filament protein
TRINITY_DN360_c0_g1	breast carcinoma-amplified sequence 3 isoform X5 [Microtus oregoni])	0.288	-1.79585545023	9.82372845721E-8	1.72140562874E-6	yes	down	0.19	0.14	0.07	0.42	0.55	0.58	0.133333333333	0.516666666667	GO:0006914	BP:autophagy;	K24550	BCAS3	------	------	ENOG410XSW7	S:Function unknown)	sp|Q9H6U6|BCAS3_HUMAN;	BCAS3 microtubule associated cell migration factor OS=Homo sapiens OX=9606 GN=BCAS3 PE=1 SV=3;	PF12490	BCAS3	Breast carcinoma amplified sequence 3
TRINITY_DN942_c0_g1	triggering receptor expressed on myeloid cells 1 [Microtus fortis])	6.920	2.79082226399	1.11763208809E-7	1.9406157166E-6	yes	up	1.21	1.24	0.87	0.37	0.1	0.21	1.10666666667	0.226666666667	------	------	K14362	TREM1, CD354	------	------	ENOG4111ABH	U:Intracellular trafficking, secretion, and vesicular transport)	sp|Q9JKE2|TREM1_MOUSE;	Triggering receptor expressed on myeloid cells 1 OS=Mus musculus OX=10090 GN=Trem1 PE=1 SV=1;	PF07686	V-set	Immunoglobulin V-set domain
TRINITY_DN416_c0_g1		2.070	1.04952205867	1.16501644546E-7	2.01373883333E-6	yes	up	6.13	4.67	2.47	2.05	2.37	2.35	4.42333333333	2.25666666667	------	------	------	------	------	------	------	------	sp|Q9YN02|RPOA_PRRS1;	Replicase polyprotein 1ab OS=Porcine reproductive and respiratory syndrome virus;	PF05579;PF05410;PF16749;PF05411;PF05412;PF14757	Peptidase_S32;Peptidase_C31;Arteri_nsp7a;Peptidase_C32;Peptidase_C33;NSP2-B_epitope	Equine arteritis virus serine endopeptidase S32;Porcine arterivirus-type cysteine proteinase alpha;Arterivirus nonstructural protein 7 alpha;Equine arteritis virus putative proteinase;Equine arterivirus Nsp2-type cysteine proteinase;Immunogenic region of nsp2 protein of arterivirus polyprotein
TRINITY_DN3082_c0_g1	hypothetical protein A6R68_08900, partial [Neotoma lepida])	2.031	1.02226769429	1.24100769148E-7	2.1354276493E-6	yes	up	118.67	96.92	108.5	59.04	57.87	70.26	108.03	62.39	GO:0000028;GO:0030490;GO:0042254;GO:0002181;GO:0006412;GO:0005840;GO:0098556;GO:0031090;GO:0042788;GO:0022627;GO:0003735	BP:ribosomal small subunit assembly;BP:maturation of SSU-rRNA;BP:ribosome biogenesis;BP:cytoplasmic translation;BP:translation;CC:ribosome;CC:cytoplasmic side of rough endoplasmic reticulum membrane;CC:organelle membrane;CC:polysomal ribosome;CC:cytosolic small ribosomal subunit;MF:structural constituent of ribosome;	K02979	RP-S28e, RPS28	map03010	Ribosome)	COG2053	J:Translation, ribosomal structure and biogenesis)	sp|Q56JX6|RS28_BOVIN;	40S ribosomal protein S28 OS=Bos taurus OX=9913 GN=RPS28 PE=3 SV=1;	PF01200	Ribosomal_S28e	Ribosomal protein S28e
TRINITY_DN6696_c0_g1	poly(U)-specific endoribonuclease [Microtus ochrogaster])	0.185	-2.43294960173	1.27973955163E-7	2.17271337211E-6	yes	down	0.1	0.07	0.08	0.4	0.68	0.45	0.0833333333333	0.51	GO:0007565;GO:0006955;GO:0006508;GO:0005737;GO:0005576;GO:0005044;GO:0004521;GO:0016829;GO:0030247;GO:0003723;GO:0046872;GO:0008236	BP:female pregnancy;BP:immune response;BP:proteolysis;CC:cytoplasm;CC:extracellular region;MF:scavenger receptor activity;MF:endoribonuclease activity;MF:lyase activity;MF:polysaccharide binding;MF:RNA binding;MF:metal ion binding;MF:serine-type peptidase activity;	K14648	ENDOU, PP11	------	------	ENOG410XX8E	S:Function unknown)	sp|Q3V188|ENDOU_MOUSE;	Uridylate-specific endoribonuclease OS=Mus musculus OX=10090 GN=Endou PE=2 SV=1;	PF09412;PF01033	XendoU;Somatomedin_B	Endoribonuclease XendoU;Somatomedin B domain
TRINITY_DN8525_c0_g1	solute carrier family 15 member 3 [Microtus fortis])	6.934	2.79371195024	1.30351151652E-7	2.20328052792E-6	yes	up	0.49	0.4	0.24	0.08	0.07	0.03	0.376666666667	0.06	GO:0006857;GO:0140206;GO:0070434;GO:0015835;GO:0015031;GO:0045087;GO:0016021;GO:0043231;GO:0005765;GO:0010008;GO:0015647;GO:0071916;GO:0015293	BP:oligopeptide transport;BP:dipeptide import across plasma membrane;BP:positive regulation of nucleotide-binding oligomerization domain containing 2 signaling pathway;BP:peptidoglycan transport;BP:protein transport;BP:innate immune response;CC:integral component of membrane;CC:intracellular membrane-bounded organelle;CC:lysosomal membrane;CC:endosome membrane;MF:peptidoglycan transporter activit…	K14638	SLC15A3_4, PHT	------	------	COG3104	E:Amino acid transport and metabolism)	sp|Q8BPX9|S15A3_MOUSE;	Solute carrier family 15 member 3 OS=Mus musculus OX=10090 GN=Slc15a3 PE=2 SV=1;	PF00854;PF07690	PTR2;MFS_1	POT family;Major Facilitator Superfamily
TRINITY_DN11182_c0_g1	proteasome subunit beta type-10 [Microtus ochrogaster])	4.677	2.22558077599	1.31204154194E-7	2.20792893841E-6	yes	up	1.09	1.14	1.34	0.28	0.37	0.25	1.19	0.3	GO:0051603;GO:0000902;GO:0042098;GO:0002376;GO:0005737;GO:1990111;GO:0005634;GO:0005839;GO:0004298	BP:proteolysis involved in cellular protein catabolic process;BP:cell morphogenesis;BP:T cell proliferation;BP:immune system process;CC:cytoplasm;CC:spermatoproteasome complex;CC:nucleus;CC:proteasome core complex;MF:threonine-type endopeptidase activity;	K02733	PSMB10, MECL1	map03050	Proteasome)	COG0638	O:Posttranslational modification, protein turnover, chaperones)	sp|Q4KM35|PSB10_RAT;	Proteasome subunit beta type-10 OS=Rattus norvegicus OX=10116 GN=Psmb10 PE=2 SV=1;	PF00227;PF12465	Proteasome;Pr_beta_C	Proteasome subunit;Proteasome beta subunits C terminal
TRINITY_DN561_c0_g1	myotubularin-related protein 3 isoform X1 [Microtus oregoni])	0.268	-1.89879558999	1.35213301206E-7	2.26541583599E-6	yes	down	0.17	0.11	0.07	0.36	0.74	0.4	0.116666666667	0.5	GO:0060304;GO:0006629;GO:0016311;GO:0006470;GO:0046856;GO:2000785;GO:0042149;GO:1904562;GO:0005737;GO:0019898;GO:0016020;GO:0008138;GO:0004725;GO:0052629;GO:0004722;GO:0004438;GO:0019903;GO:0046872	BP:regulation of phosphatidylinositol dephosphorylation;BP:lipid metabolic process;BP:dephosphorylation;BP:protein dephosphorylation;BP:phosphatidylinositol dephosphorylation;BP:regulation of autophagosome assembly;BP:cellular response to glucose starvation;BP:phosphatidylinositol 5-phosphate metabolic process;CC:cytoplasm;CC:extrinsic component of membrane;CC:membrane;MF:protein tyrosine/serine/…	K18082	MTMR3_4, ZFYVE10_11	map04070;map04140;map00562	Phosphatidylinositol signaling system);Autophagy - animal);Inositol phosphate metabolism)	ENOG410XPTU	S:Function unknown)	sp|Q8K296|MTMR3_MOUSE;	Myotubularin-related protein 3 OS=Mus musculus OX=10090 GN=Mtmr3 PE=1 SV=2;	PF06602;PF01363	Myotub-related;FYVE	Myotubularin-like phosphatase domain;FYVE zinc finger
TRINITY_DN737_c0_g1	integrin beta-7 isoform X1 [Microtus fortis])	2.319	1.21343310119	1.42002383414E-7	2.36877338272E-6	yes	up	1.52	1.57	0.9	0.61	0.68	0.66	1.33	0.65	GO:0003366;GO:0034446;GO:0007229;GO:0007160;GO:0050901;GO:0034113;GO:0043113;GO:0072678;GO:0008305;GO:0034669;GO:0009986;GO:0038023;GO:0050839	BP:cell-matrix adhesion involved in ameboidal cell migration;BP:substrate adhesion-dependent cell spreading;BP:integrin-mediated signaling pathway;BP:cell-matrix adhesion;BP:leukocyte tethering or rolling;BP:heterotypic cell-cell adhesion;BP:receptor clustering;BP:T cell migration;CC:integrin complex;CC:integrin alpha4-beta7 complex;CC:cell surface;MF:signaling receptor activity;MF:cell adhesion …	K06590	ITGB7	map04514;map04510;map04810;map04512;map05414;map04672;map05412;map04151;map05410;map05202	Cell adhesion molecules (CAMs));Focal adhesion);Regulation of actin cytoskeleton);ECM-receptor interaction);Dilated cardiomyopathy);Intestinal immune network for IgA production);Arrhythmogenic right ventricular cardiomyopathy (ARVC));PI3K-Akt signaling pathway);Hypertrophic cardiomyopathy (HCM));Transcriptional misregulation in cancer)	ENOG410XP60	U:Intracellular trafficking, secretion, and vesicular transport)	sp|P26011|ITB7_MOUSE;	Integrin beta-7 OS=Mus musculus OX=10090 GN=Itgb7 PE=1 SV=2;	PF00362;PF08725;PF17205;PF07974;PF18372	Integrin_beta;Integrin_b_cyt;PSI_integrin;EGF_2;I-EGF_1	Integrin beta chain VWA domain;Integrin beta cytoplasmic domain;Integrin plexin domain;EGF-like domain;Integrin beta epidermal growth factor like domain 1
TRINITY_DN10468_c0_g1	paxillin isoform X1 [Microtus ochrogaster])	4.106	2.0375789191	1.46629480215E-7	2.43532441053E-6	yes	up	0.34	0.34	0.29	0.05	0.1	0.12	0.323333333333	0.09	GO:0034446;GO:0030032;GO:0048754;GO:0007160;GO:0048041;GO:0043542;GO:0051496;GO:0045766;GO:0008360;GO:0018108;GO:0007179;GO:0007010;GO:0060396;GO:1901652;GO:0045860;GO:0007229;GO:0005829;GO:0005925;GO:0001725;GO:0030027;GO:0031252;GO:0005911;GO:0005886;GO:0005856;GO:0005938;GO:0017166;GO:0030159;GO:0044877;GO:0051435;GO:0005078;GO:0003712;GO:0046872;GO:0005178;GO:0008013;GO:0019901;GO:0019903;GO:…	BP:substrate adhesion-dependent cell spreading;BP:lamellipodium assembly;BP:branching morphogenesis of an epithelial tube;BP:cell-matrix adhesion;BP:focal adhesion assembly;BP:endothelial cell migration;BP:positive regulation of stress fiber assembly;BP:positive regulation of angiogenesis;BP:regulation of cell shape;BP:peptidyl-tyrosine phosphorylation;BP:transforming growth factor beta receptor …	K05760	PXN	map05205;map05203;map04510;map05131;map04370;map04670;map04062;map05100;map04810	Proteoglycans in cancer);Viral carcinogenesis);Focal adhesion);Shigellosis);VEGF signaling pathway);Leukocyte transendothelial migration);Chemokine signaling pathway);Bacterial invasion of epithelial cells);Regulation of actin cytoskeleton)	ENOG410XRD4	S:Function unknown)	sp|Q8VI36|PAXI_MOUSE;	Paxillin OS=Mus musculus OX=10090 GN=Pxn PE=1 SV=1;	PF03535;PF00412	Paxillin;LIM	Paxillin family;LIM domain
TRINITY_DN8904_c0_g1	replication protein A 14 kDa subunit isoform X1 [Microtus ochrogaster])	0.202	-2.3090543112	1.53365144828E-7	2.53616819586E-6	yes	down	0.5	0.31	0.14	1.3	2.19	1.82	0.316666666667	1.77	GO:0042127;GO:0006310;GO:0006284;GO:0000724;GO:0006298;GO:0006260;GO:0007346;GO:0006281;GO:0006289;GO:0031981;GO:0035861;GO:0005662;GO:0003677;GO:0003697;GO:0003684	BP:regulation of cell proliferation;BP:DNA recombination;BP:base-excision repair;BP:double-strand break repair via homologous recombination;BP:mismatch repair;BP:DNA replication;BP:regulation of mitotic cell cycle;BP:DNA repair;BP:nucleotide-excision repair;CC:nuclear lumen;CC:site of double-strand break;CC:DNA replication factor A complex;MF:DNA binding;MF:single-stranded DNA binding;MF:damaged …	K10740	RPA3	map03460;map03430;map03440;map03420;map03030	Fanconi anemia pathway);Mismatch repair);Homologous recombination);Nucleotide excision repair);DNA replication)	ENOG4111REI	L:Replication, recombination and repair)	sp|Q9CQ71|RFA3_MOUSE;	Replication protein A 14 kDa subunit OS=Mus musculus OX=10090 GN=Rpa3 PE=1 SV=1;	PF08661	Rep_fac-A_3	Replication factor A protein 3
TRINITY_DN951_c0_g1	antizyme inhibitor 1 [Microtus fortis])	0.322	-1.63412060623	1.59243327785E-7	2.62202375921E-6	yes	down	0.46	0.39	0.14	0.68	1.6	1.23	0.33	1.17	GO:0033387;GO:0050679;GO:0006596;GO:0006595;GO:0010825;GO:0042177;GO:1902269;GO:0005737;GO:0005813;GO:0005634;GO:0003824;GO:0042978;GO:0004586	BP:putrescine biosynthetic process from ornithine;BP:positive regulation of epithelial cell proliferation;BP:polyamine biosynthetic process;BP:polyamine metabolic process;BP:positive regulation of centrosome duplication;BP:negative regulation of protein catabolic process;BP:positive regulation of polyamine transmembrane transport;CC:cytoplasm;CC:centrosome;CC:nucleus;MF:catalytic activity;MF:orni…	------	------	------	------	COG0019	E:Amino acid transport and metabolism)	sp|O35484|AZIN1_MOUSE;	Antizyme inhibitor 1 OS=Mus musculus OX=10090 GN=Azin1 PE=1 SV=1;	PF02784;PF00278	Orn_Arg_deC_N;Orn_DAP_Arg_deC	Pyridoxal-dependent decarboxylase, pyridoxal binding domain;Pyridoxal-dependent decarboxylase, C-terminal sheet domain
TRINITY_DN1849_c0_g1	proteolipid protein 2 [Arvicola amphibius])	3.452	1.78730897191	1.66278993368E-7	2.71446903703E-6	yes	up	1.55	1.56	1.23	0.35	0.68	0.44	1.44666666667	0.49	GO:0016021;GO:0016020	CC:integral component of membrane;CC:membrane;	------	------	------	------	ENOG4111IAF	S:Function unknown)	sp|Q6P742|PLP2_RAT;	Proteolipid protein 2 OS=Rattus norvegicus OX=10116 GN=Plp2 PE=2 SV=1;	PF01284	MARVEL	Membrane-associating domain
TRINITY_DN7622_c0_g1	neutrophil cytosol factor 1 [Microtus fortis])	2.811	1.49092077538	1.81871888639E-7	2.95638559405E-6	yes	up	2.33	2.32	1.94	0.73	0.89	1.37	2.19666666667	0.996666666667	GO:0005737;GO:0035091;GO:0016176	CC:cytoplasm;MF:phosphatidylinositol binding;MF:superoxide-generating NADPH oxidase activator activity;	K08011	NCF1, P47PHOX	map05140;map04666;map04670;map05418;map04380;map04062;map04145;map05020	Leishmaniasis);Fc gamma R-mediated phagocytosis);Leukocyte transendothelial migration);Fluid shear stress and atherosclerosis);Osteoclast differentiation);Chemokine signaling pathway);Phagosome);Prion diseases)	ENOG410YYZE	A:RNA processing and modification)	sp|Q09014|NCF1_MOUSE;	Neutrophil cytosol factor 1 OS=Mus musculus OX=10090 GN=Ncf1 PE=1 SV=3;	PF00018;PF16621;PF14604;PF08944;PF07653;PF00787	SH3_1;NECFESHC;SH3_9;p47_phox_C;SH3_2;PX	SH3 domain;SH3 terminal domain of 2nd SH3 on Neutrophil cytosol factor 1;Variant SH3 domain;NADPH oxidase subunit p47Phox, C terminal domain;Variant SH3 domain;PX domain
TRINITY_DN2316_c0_g1	Y-box-binding protein 1 [Microtus fortis])	0.299	-1.74345561183	1.86044957152E-7	3.01140566237E-6	yes	down	0.62	0.63	0.42	1.59	3.42	1.51	0.556666666667	2.17333333333	GO:0031090;GO:0003676	CC:organelle membrane;MF:nucleic acid binding;	K09276	YBX1, NSEP1	------	------	COG1278	K:Transcription)	sp|P62960|YBOX1_MOUSE;	Y-box-binding protein 1 OS=Mus musculus OX=10090 GN=Ybx1 PE=1 SV=3;	PF00313	CSD	'Cold-shock' DNA-binding domain
TRINITY_DN837_c0_g1	activating signal cointegrator 1 complex subunit 2 isoform X1 [Microtus fortis])	0.382	-1.3893900997	1.9468069361E-7	3.13789134848E-6	yes	down	0.71	0.75	0.38	1.39	2.74	1.44	0.613333333333	1.85666666667	GO:0072344;GO:1990116;GO:0006355;GO:1990391;GO:0099053;GO:0043130	BP:rescue of stalled ribosome;BP:ribosome-associated ubiquitin-dependent protein catabolic process;BP:regulation of transcription, DNA-templated;CC:DNA repair complex;CC:activating signal cointegrator 1 complex;MF:ubiquitin binding;	K18667	ASCC2	------	------	ENOG410XSUE	S:Function unknown)	sp|Q91WR3|ASCC2_MOUSE;	Activating signal cointegrator 1 complex subunit 2 OS=Mus musculus OX=10090 GN=Ascc2 PE=1 SV=1;	PF02845	CUE	CUE domain
TRINITY_DN61_c0_g1	Y-box-binding protein 3 isoform X2 [Cricetulus griseus])	0.370	-1.43587468273	2.05469315181E-7	3.2978688403E-6	yes	down	2.11	1.94	0.8	3.31	6.89	4.41	1.61666666667	4.87	GO:0003676	MF:nucleic acid binding;	K06099	CSDA, ZONAB	map04530	Tight junction)	COG1278	K:Transcription)	sp|Q62764|YBOX3_RAT;	Y-box-binding protein 3 OS=Rattus norvegicus OX=10116 GN=Ybx3 PE=1 SV=1;	PF00313	CSD	'Cold-shock' DNA-binding domain
TRINITY_DN1051_c0_g1	serine/threonine-protein kinase 25 [Microtus ochrogaster])	0.399	-1.32430618025	2.25825102249E-7	3.60942213636E-6	yes	down	0.6	0.53	0.32	1.37	1.49	1.27	0.483333333333	1.37666666667	GO:0032874;GO:0007163;GO:0007165;GO:0046777;GO:0036481;GO:0106310;GO:0090168;GO:0006468;GO:0007409;GO:0051645;GO:0006979;GO:0050772;GO:0042542;GO:0051683;GO:0005737;GO:0070062;GO:0005794;GO:0000139;GO:0004674;GO:0004672;GO:0046872;GO:0005524;GO:0042803	BP:positive regulation of stress-activated MAPK cascade;BP:establishment or maintenance of cell polarity;BP:signal transduction;BP:protein autophosphorylation;BP:intrinsic apoptotic signaling pathway in response to hydrogen peroxide;BP:old GO;BP:Golgi reassembly;BP:protein phosphorylation;BP:axonogenesis;BP:Golgi localization;BP:response to oxidative stress;BP:positive regulation of axonogenesis;…	K08838	STK24_25_MST4	------	------	ENOG410XP9G	T:Signal transduction mechanisms)	sp|Q9Z2W1|STK25_MOUSE;	Serine/threonine-protein kinase 25 OS=Mus musculus OX=10090 GN=Stk25 PE=1 SV=2;	PF00069;PF07714;PF03109;PF17667;PF06840	Pkinase;PK_Tyr_Ser-Thr;ABC1;Pkinase_fungal;DUF1241	Protein kinase domain;Protein tyrosine and serine/threonine kinase;ABC1 atypical kinase-like domain;Fungal protein kinase;Protein of unknown function (DUF1241)
TRINITY_DN155_c0_g1	tyrosine-protein kinase Fgr [Microtus fortis])	3.561	1.832121431	2.28027122419E-7	3.6294316985E-6	yes	up	0.78	0.71	0.69	0.13	0.24	0.35	0.726666666667	0.24	GO:0046777;GO:0045088;GO:0050764;GO:0043306;GO:0030282;GO:0048705;GO:0030335;GO:0032815;GO:0045859;GO:0050830;GO:0008360;GO:0014068;GO:0043552;GO:0007229;GO:0001819;GO:0015629;GO:0016235;GO:0032587;GO:0034988;GO:0004715;GO:0004713;GO:0005524;GO:0019901;GO:0001784	BP:protein autophosphorylation;BP:regulation of innate immune response;BP:regulation of phagocytosis;BP:positive regulation of mast cell degranulation;BP:bone mineralization;BP:skeletal system morphogenesis;BP:positive regulation of cell migration;BP:negative regulation of natural killer cell activation;BP:regulation of protein kinase activity;BP:defense response to Gram-positive bacterium;BP:reg…	K08891	FGR, SRC2	map04062	Chemokine signaling pathway)	COG0515	T:Signal transduction mechanisms)	sp|P14234|FGR_MOUSE;	Tyrosine-protein kinase Fgr OS=Mus musculus OX=10090 GN=Fgr PE=1 SV=2;	PF07714;PF00069;PF00017;PF00018;PF07653;PF14604;PF17902	PK_Tyr_Ser-Thr;Pkinase;SH2;SH3_1;SH3_2;SH3_9;SH3_10	Protein tyrosine and serine/threonine kinase;Protein kinase domain;SH2 domain;SH3 domain;Variant SH3 domain;Variant SH3 domain;SH3 domain
TRINITY_DN4885_c2_g1	DNA replication licensing factor MCM5 [Microtus fortis])	5.335	2.41555785693	2.45865753658E-7	3.89129474184E-6	yes	up	0.45	0.29	0.26	0.04	0.08	0.09	0.333333333333	0.07	GO:0000727;GO:0030174;GO:0006268;GO:0006270;GO:0007049;GO:0042555;GO:0071162;GO:0005634;GO:0005654;GO:0005694;GO:0005829;GO:0016787;GO:0003697;GO:0003688;GO:0005524;GO:0016887;GO:0003678	BP:double-strand break repair via break-induced replication;BP:regulation of DNA-dependent DNA replication initiation;BP:DNA unwinding involved in DNA replication;BP:DNA replication initiation;BP:cell cycle;CC:MCM complex;CC:CMG complex;CC:nucleus;CC:nucleoplasm;CC:chromosome;CC:cytosol;MF:hydrolase activity;MF:single-stranded DNA binding;MF:DNA replication origin binding;MF:ATP binding;MF:ATPase…	K02209	MCM5, CDC46	map04110;map03030	Cell cycle);DNA replication)	COG1241	L:Replication, recombination and repair)	sp|P49718|MCM5_MOUSE;	DNA replication licensing factor MCM5 OS=Mus musculus OX=10090 GN=Mcm5 PE=1 SV=2;	PF00493;PF17207;PF17855;PF14551;PF01078;PF07728	MCM;MCM_OB;MCM_lid;MCM_N;Mg_chelatase;AAA_5	MCM P-loop domain;MCM OB domain;MCM AAA-lid domain;MCM N-terminal domain;Magnesium chelatase, subunit ChlI;AAA domain (dynein-related subfamily)
TRINITY_DN199_c0_g1	uncharacterized protein LOC125417154 isoform X1 [Myodes glareolus])	0.433	-1.20607328337	2.48075432511E-7	3.89978663453E-6	yes	down	1.68	1.76	1.64	4.32	4.93	4.24	1.69333333333	4.49666666667	------	------	------	------	------	------	------	------	------	------	------	------	------
TRINITY_DN8782_c0_g1	proteasome subunit beta type-3 [Dasypus novemcinctus])	4.151	2.05338467498	2.53468435785E-7	3.96823534713E-6	yes	up	1.8	2.42	1.95	0.56	0.48	0.7	2.05666666667	0.58	GO:0043161;GO:0010498;GO:0030163;GO:0005737;GO:0005839;GO:0005634;GO:0019774;GO:0005654;GO:0000502;GO:0005829;GO:0004175	BP:proteasome-mediated ubiquitin-dependent protein catabolic process;BP:proteasomal protein catabolic process;BP:protein catabolic process;CC:cytoplasm;CC:proteasome core complex;CC:nucleus;CC:proteasome core complex, beta-subunit complex;CC:nucleoplasm;CC:proteasome complex;CC:cytosol;MF:endopeptidase activity;	K02735	PSMB3	map03050;map05012;map05010;map05016;map05014;map05020	Proteasome);Parkinson's disease);Alzheimer's disease);Huntington's disease);Amyotrophic lateral sclerosis (ALS));Prion diseases)	ENOG410XSC8	O:Posttranslational modification, protein turnover, chaperones)	sp|Q9R1P1|PSB3_MOUSE;	Proteasome subunit beta type-3 OS=Mus musculus OX=10090 GN=Psmb3 PE=1 SV=1;	PF00227	Proteasome	Proteasome subunit
TRINITY_DN4044_c0_g1	uridine phosphorylase 1 [Microtus fortis])	5.122	2.3565789344	2.57788302866E-7	4.01939313041E-6	yes	up	0.73	0.97	1.16	0.27	0.29	0.11	0.953333333333	0.223333333333	GO:0044206;GO:0006218;GO:0046050;GO:0042149;GO:0009166;GO:0046108;GO:0009164;GO:0009116;GO:0046079;GO:0006220;GO:0006248;GO:0006249;GO:0046074;GO:0005737;GO:0005654;GO:0005829;GO:0009032;GO:0047847;GO:0004850;GO:0042802	BP:UMP salvage;BP:uridine catabolic process;BP:UMP catabolic process;BP:cellular response to glucose starvation;BP:nucleotide catabolic process;BP:uridine metabolic process;BP:nucleoside catabolic process;BP:nucleoside metabolic process;BP:dUMP catabolic process;BP:pyrimidine nucleotide metabolic process;BP:CMP catabolic process;BP:dCMP catabolic process;BP:dTMP catabolic process;CC:cytoplasm;CC:…	K00757	udp, UPP	map00240;map00983	Pyrimidine metabolism);Drug metabolism - other enzymes)	COG2820	F:Nucleotide transport and metabolism)	sp|P52624|UPP1_MOUSE;	Uridine phosphorylase 1 OS=Mus musculus OX=10090 GN=Upp1 PE=1 SV=2;	PF01048	PNP_UDP_1	Phosphorylase superfamily
TRINITY_DN3728_c0_g1	tumor necrosis factor ligand superfamily member 14 [Myodes glareolus])	10.559	3.40033502383	2.58909371403E-7	4.02046259658E-6	yes	up	0.54	0.55	0.58	0.03	0.09	0.06	0.556666666667	0.06	GO:0010818;GO:1901224;GO:1901741;GO:0045663;GO:0006955;GO:0031295;GO:0071260;GO:0010820;GO:0016021;GO:0005164;GO:0005102;GO:0043027	BP:T cell chemotaxis;BP:positive regulation of NIK/NF-kappaB signaling;BP:positive regulation of myoblast fusion;BP:positive regulation of myoblast differentiation;BP:immune response;BP:T cell costimulation;BP:cellular response to mechanical stimulus;BP:positive regulation of T cell chemotaxis;CC:integral component of membrane;MF:tumor necrosis factor receptor binding;MF:receptor binding;MF:cyste…	K05477	TNFSF14, LIGHT, CD258	map04060;map04064;map05168	Cytokine-cytokine receptor interaction);NF-kappa B signaling pathway);Herpes simplex infection)	ENOG41124FT	S:Function unknown)	sp|Q9QYH9|TNF14_MOUSE;	Tumor necrosis factor ligand superfamily member 14 OS=Mus musculus OX=10090 GN=Tnfsf14 PE=2 SV=1;	PF00229;PF11808	TNF;PhoR	TNF(Tumour Necrosis Factor) family;Phosphate regulon sensor protein PhoR
TRINITY_DN451_c0_g1	cytosolic non-specific dipeptidase [Arvicola amphibius])	2.875	1.52375379658	2.60022630048E-7	4.02140261855E-6	yes	up	0.92	1.04	0.86	0.42	0.35	0.37	0.94	0.38	GO:0006508;GO:0005829;GO:0005654;GO:0103046;GO:0004180;GO:0016805;GO:0070573;GO:0008233;GO:0046872	BP:proteolysis;CC:cytosol;CC:nucleoplasm;MF:alanylglutamate dipeptidase activity;MF:carboxypeptidase activity;MF:dipeptidase activity;MF:metallodipeptidase activity;MF:peptidase activity;MF:metal ion binding;	K08660	CNDP2	map00340;map00330;map00410	Histidine metabolism);Arginine and proline metabolism);beta-Alanine metabolism)	COG0624	E:Amino acid transport and metabolism)	sp|Q9D1A2|CNDP2_MOUSE;	Cytosolic non-specific dipeptidase OS=Mus musculus OX=10090 GN=Cndp2 PE=1 SV=1;	PF01546;PF07687	Peptidase_M20;M20_dimer	Peptidase family M20/M25/M40;Peptidase dimerisation domain
TRINITY_DN858_c0_g1	hsc70-interacting protein [Arvicola amphibius])	21.827	4.4480704042	2.683093526E-7	4.13282954408E-6	yes	up	0.77	0.51	0.61	0.07	0	0.02	0.63	0.03	GO:0005737;GO:0046983	CC:cytoplasm;MF:protein dimerization activity;	K09560	ST13	------	------	ENOG410XR19	S:Function unknown)	sp|Q5RF31|F10A1_PONAB;	Hsc70-interacting protein OS=Pongo abelii OX=9601 GN=ST13 PE=2 SV=1;	PF17830	STI1	STI1 domain
TRINITY_DN5972_c0_g1	pyruvate dehydrogenase kinase, isozyme 3 [Microtus fortis])	0.226	-2.144076776	2.8992741683E-7	4.447882459E-6	yes	down	0.13	0.13	0.14	0.46	1.04	0.63	0.133333333333	0.71	GO:0071398;GO:0018105;GO:0035357;GO:0016310;GO:2000377;GO:0010906;GO:0097411;GO:0010510;GO:0006006;GO:0006468;GO:0071333;GO:0005730;GO:0005739;GO:0005759;GO:0004674;GO:0004672;GO:0004740;GO:0005524	BP:cellular response to fatty acid;BP:peptidyl-serine phosphorylation;BP:peroxisome proliferator activated receptor signaling pathway;BP:phosphorylation;BP:regulation of reactive oxygen species metabolic process;BP:regulation of glucose metabolic process;BP:hypoxia-inducible factor-1alpha signaling pathway;BP:regulation of acetyl-CoA biosynthetic process from pyruvate;BP:glucose metabolic process…	K00898	PDK2_3_4	------	------	COG0642	T:Signal transduction mechanisms)	sp|Q922H2|PDK3_MOUSE;	[Pyruvate dehydrogenase;	PF10436;PF02518	BCDHK_Adom3;HATPase_c	Mitochondrial branched-chain alpha-ketoacid dehydrogenase kinase;Histidine kinase-, DNA gyrase B-, and HSP90-like ATPase
TRINITY_DN922_c0_g2	hypothetical protein A6R68_19422, partial [Neotoma lepida])	0.392	-1.35211561305	3.18348928142E-7	4.86437162201E-6	yes	down	0.85	0.96	0.41	1.93	2.54	1.99	0.74	2.15333333333	GO:0072659;GO:0034107;GO:0045647;GO:0008360;GO:0005730;GO:0046872	BP:protein localization to plasma membrane;BP:negative regulation of erythrocyte clearance;BP:negative regulation of erythrocyte differentiation;BP:regulation of cell shape;CC:nucleolus;MF:metal ion binding;	------	------	------	------	ENOG4111VJ1	S:Function unknown)	sp|Q65Z93|YPEL4_MOUSE;	Protein yippee-like 4 OS=Mus musculus OX=10090 GN=Ypel4 PE=2 SV=1;	PF03226	Yippee-Mis18	Yippee zinc-binding/DNA-binding /Mis18, centromere assembly
TRINITY_DN275_c0_g1	GDP-D-glucose phosphorylase 1 [Microtus fortis])	0.411	-1.28126292117	3.30465484975E-7	5.02939503029E-6	yes	down	0.6	0.48	0.44	1.31	1.65	1.27	0.506666666667	1.41	GO:0006006;GO:0005737;GO:0016787;GO:0080048;GO:0000166	BP:glucose metabolic process;CC:cytoplasm;MF:hydrolase activity;MF:GDP-D-glucose phosphorylase activity;MF:nucleotide binding;	K15630	VTC2	------	------	ENOG4111FR6	S:Function unknown)	sp|Q3TLS3|GDPP1_MOUSE;	GDP-D-glucose phosphorylase 1 OS=Mus musculus OX=10090 GN=Gdpgp1 PE=1 SV=2;	------	------	------
TRINITY_DN392_c0_g1	OTU domain-containing protein 5 isoform X5 [Microtus fortis])	0.401	-1.31828338824	3.38232725107E-7	5.12717861075E-6	yes	down	7.78	5.85	2.5	11.29	19.93	13.21	5.37666666667	14.81	GO:0016579;GO:0004843	BP:protein deubiquitination;MF:thiol-dependent ubiquitin-specific protease activity;	K12655	OTUD5, DUBA	map04622	RIG-I-like receptor signaling pathway)	ENOG410XNYW	O:Posttranslational modification, protein turnover, chaperones)	sp|Q2YDU3|OTUD5_RAT;	OTU domain-containing protein 5 OS=Rattus norvegicus OX=10116 GN=Otud5 PE=1 SV=2;	PF02338;PF10275	OTU;Peptidase_C65	OTU-like cysteine protease;Peptidase C65 Otubain
TRINITY_DN971_c0_g1	protein shisa-5 isoform X2 [Microtus fortis])	2.688	1.42662758141	3.86918422E-7	5.81213741478E-6	yes	up	1.35	1.51	1.26	0.71	0.58	0.49	1.37333333333	0.593333333333	GO:0016021	CC:integral component of membrane;	K10135	SCOTIN	map04115	p53 signaling pathway)	ENOG410YNKU	U:Intracellular trafficking, secretion, and vesicular transport)	sp|Q9D7I0|SHSA5_MOUSE;	Protein shisa-5 OS=Mus musculus OX=10090 GN=Shisa5 PE=1 SV=1;	PF13908	Shisa	Wnt and FGF inhibitory regulator
TRINITY_DN10976_c0_g1	high affinity immunoglobulin epsilon receptor subunit gamma [Mirounga angustirostris])	2.101	1.07133174622	3.87982994965E-7	5.81213741478E-6	yes	up	9.69	9.82	7.61	5.58	4.49	4.76	9.04	4.94333333333	GO:0050766;GO:0002283;GO:0038094;GO:0016064;GO:0030593;GO:0019886;GO:0002431;GO:0045087;GO:0042742;GO:0010543;GO:0042590;GO:0002292;GO:0009897;GO:0033001;GO:0032998;GO:0005887;GO:0016021;GO:0019863;GO:0019864;GO:0019767;GO:0042803	BP:positive regulation of phagocytosis;BP:neutrophil activation involved in immune response;BP:Fc-gamma receptor signaling pathway;BP:immunoglobulin mediated immune response;BP:neutrophil chemotaxis;BP:antigen processing and presentation of exogenous peptide antigen via MHC class II;BP:Fc receptor mediated stimulatory signaling pathway;BP:innate immune response;BP:defense response to bacterium;BP…	K07983	FCER1G	map05152;map04664;map04650;map05310;map04072;map04071;map04611	Tuberculosis);Fc epsilon RI signaling pathway);Natural killer cell mediated cytotoxicity);Asthma);Phospholipase D signaling pathway);Sphingolipid signaling pathway);Platelet activation)	ENOG410Z3W0	U:Intracellular trafficking, secretion, and vesicular transport)	sp|Q8SPW1|FCERG_MACFA;	High affinity immunoglobulin epsilon receptor subunit gamma OS=Macaca fascicularis OX=9541 GN=FCER1G PE=3 SV=1;	PF11628;PF02189	TCR_zetazeta;ITAM	T-cell surface glycoprotein CD3 zeta chain;Immunoreceptor tyrosine-based activation motif
TRINITY_DN825_c0_g1	diablo IAP-binding mitochondrial protein [Microtus fortis])	0.098	-3.3496047564	4.08855124003E-7	6.10088505348E-6	yes	down	0.1	0.03	0.01	0.53	0.71	0.5	0.0466666666667	0.58	GO:0006915;GO:0006919;GO:0005739	BP:apoptotic process;BP:activation of cysteine-type endopeptidase activity involved in apoptotic process;CC:mitochondrion;	K10522	DIABLO, SMAC	map04210;map04215	Apoptosis);Apoptosis - multiple species)	ENOG4111KJ0	S:Function unknown)	sp|Q9JIQ3|DBLOH_MOUSE;	Diablo IAP-binding mitochondrial protein OS=Mus musculus OX=10090 GN=Diablo PE=1 SV=2;	PF09057	Smac_DIABLO	Second Mitochondria-derived Activator of Caspases
TRINITY_DN3429_c0_g1		3.205	1.68042415029	4.20280036544E-7	6.24696396731E-6	yes	up	2.52	2.13	1.25	0.65	0.8	0.65	1.96666666667	0.7	------	------	------	------	------	------	------	------	------	------	------	------	------
TRINITY_DN2064_c0_g1	NF-kappa-B inhibitor alpha [Microtus fortis])	5.130	2.35909428296	4.63359026727E-7	6.83409838647E-6	yes	up	0.7	0.57	0.48	0.09	0.14	0.16	0.583333333333	0.13	GO:0033209;GO:0032495;GO:0035994;GO:0050729;GO:0007253;GO:0070431;GO:0051247;GO:0045746;GO:0010745;GO:0042127;GO:0006606;GO:0007219;GO:0034142;GO:0010875;GO:0070427;GO:0031663;GO:0007249;GO:0045638;GO:0045944;GO:0043330;GO:0010888;GO:0005634;GO:0005886;GO:0005829;GO:0042802;GO:0008139;GO:0051059;GO:0031625	BP:tumor necrosis factor-mediated signaling pathway;BP:response to muramyl dipeptide;BP:response to muscle stretch;BP:positive regulation of inflammatory response;BP:cytoplasmic sequestering of NF-kappaB;BP:nucleotide-binding oligomerization domain containing 2 signaling pathway;BP:positive regulation of protein metabolic process;BP:negative regulation of Notch signaling pathway;BP:negative regul…	K04734	NFKBIA	map05140;map05215;map05142;map04657;map05145;map05160;map04659;map04658;map05164;map05168;map05169;map05203;map04210;map05134;map05161;map04622;map04623;map04620;map04621;map05131;map05130;map04624;map04380;map05220;map05222;map04662;map04660;map05200;map05132;map04668;map04024;map04920;map04062;map04064;map04722;map05120;map05162;map04931;map05166	Leishmaniasis);Prostate cancer);Chagas disease (American trypanosomiasis));IL-17 signaling pathway);Toxoplasmosis);Hepatitis C);Th17 cell differentiation);Th1 and Th2 cell differentiation);Influenza A);Herpes simplex infection);Epstein-Barr virus infection);Viral carcinogenesis);Apoptosis);Legionellosis);Hepatitis B);RIG-I-like receptor signaling pathway);Cytosolic DNA-sensing pathway);Toll-like …	COG0666	S:Function unknown)	sp|Q63746|IKBA_RAT;	NF-kappa-B inhibitor alpha OS=Rattus norvegicus OX=10116 GN=Nfkbia PE=2 SV=1;	PF00023;PF12796;PF13606;PF13857;PF13637	Ank;Ank_2;Ank_3;Ank_5;Ank_4	Ankyrin repeat;Ankyrin repeats (3 copies);Ankyrin repeat;Ankyrin repeats (many copies);Ankyrin repeats (many copies)
TRINITY_DN1414_c0_g1	cysteine-rich protein 1 (intestinal), isoform CRA_a [Mus musculus])	2.485	1.31303534295	4.76972147849E-7	7.00782155686E-6	yes	up	11.01	10.32	8.54	4.36	4.66	5.08	9.95666666667	4.7	GO:0071236;GO:0008630;GO:0071493;GO:0010033;GO:0060741;GO:0006955;GO:0010043;GO:0010468;GO:0005737;GO:0042277;GO:0008270;GO:0046872	BP:cellular response to antibiotic;BP:intrinsic apoptotic signaling pathway in response to DNA damage;BP:cellular response to UV-B;BP:response to organic substance;BP:prostate gland stromal morphogenesis;BP:immune response;BP:response to zinc ion;BP:regulation of gene expression;CC:cytoplasm;MF:peptide binding;MF:zinc ion binding;MF:metal ion binding;	K24412	CRIP1, CRP1	------	------	ENOG4111U5J	S:Function unknown)	sp|P63254|CRIP1_MOUSE;	Cysteine-rich protein 1 OS=Mus musculus OX=10090 GN=Crip1 PE=1 SV=2;	PF00412	LIM	LIM domain
TRINITY_DN1126_c0_g1	mRNA decay activator protein ZFP36 [Microtus fortis])	4.689	2.22921665889	5.39587270003E-7	7.8974075533E-6	yes	up	0.52	0.89	0.52	0.21	0.16	0.11	0.643333333333	0.16	GO:1904582;GO:0071222;GO:0050779;GO:0071385;GO:0038066;GO:0044344;GO:0042594;GO:0070935;GO:0035556;GO:0051028;GO:0060218;GO:0050728;GO:0000289;GO:0000122;GO:0071356;GO:0000165;GO:0009611;GO:1902037;GO:0006402;GO:1900153;GO:1902172;GO:0031086;GO:0032703;GO:1904246;GO:0061014;GO:0061158;GO:0060213;GO:0000288;GO:0032897;GO:0071364;GO:0010837;GO:0045647;GO:0043488;GO:0045600;GO:0097011;GO:0032680;GO:…	BP:positive regulation of intracellular mRNA localization;BP:cellular response to lipopolysaccharide;BP:RNA destabilization;BP:cellular response to glucocorticoid stimulus;BP:p38MAPK cascade;BP:cellular response to fibroblast growth factor stimulus;BP:response to starvation;BP:3'-UTR-mediated mRNA stabilization;BP:intracellular signal transduction;BP:mRNA transport;BP:hematopoietic stem cell diff…	K15308	TTP	map05166	HTLV-I infection)	COG5063	S:Function unknown)	sp|P47973|TTP_RAT;	mRNA decay activator protein ZFP36 OS=Rattus norvegicus OX=10116 GN=Zfp36 PE=1 SV=1;	PF00642;PF18345;PF18044;PF14608	zf-CCCH;zf_CCCH_4;zf-CCCH_4;zf-CCCH_2	Zinc finger C-x8-C-x5-C-x3-H type (and similar);Zinc finger domain;CCCH-type zinc finger;RNA-binding, Nab2-type zinc finger
TRINITY_DN3287_c0_g1	mAb 44B1 light chain [Mus musculus])	2.354	1.2350647381	5.49283385676E-7	8.00863562322E-6	yes	up	6.97	5.28	3.58	1.71	3.21	2.24	5.27666666667	2.38666666667	------	------	------	------	------	------	ENOG41115Q6	S:Function unknown)	sp|P0DOX7|IGK_HUMAN;	Immunoglobulin kappa light chain OS=Homo sapiens OX=9606 PE=1 SV=1;	PF07654;PF07686;PF00047;PF13927;PF13895;PF07679;PF08205	C1-set;V-set;ig;Ig_3;Ig_2;I-set;C2-set_2	Immunoglobulin C1-set domain;Immunoglobulin V-set domain;Immunoglobulin domain;Immunoglobulin domain;Immunoglobulin domain;Immunoglobulin I-set domain;CD80-like C2-set immunoglobulin domain
TRINITY_DN10026_c0_g1	ribosome biogenesis protein NOP53 isoform X1 [Microtus fortis])	2.561	1.35681652765	5.66065190122E-7	8.22193546109E-6	yes	up	2.35	1.96	1.11	0.66	0.96	0.76	1.80666666667	0.793333333333	GO:1903006;GO:0032436;GO:0032435;GO:0050821;GO:0051898;GO:1903715;GO:0000027;GO:0000122;GO:0042981;GO:0006364;GO:0071456;GO:1901797;GO:1901796;GO:0006281;GO:0031333;GO:0006974;GO:1990173;GO:1902570;GO:0007095;GO:0014067;GO:0051726;GO:0039535;GO:1901837;GO:0001932;GO:0006412;GO:0005654;GO:0005730;GO:0001650;GO:0005829;GO:0033553;GO:0003735;GO:0042802;GO:0008097;GO:0003723;GO:0002039	BP:positive regulation of protein K63-linked deubiquitination;BP:positive regulation of proteasomal ubiquitin-dependent protein catabolic process;BP:negative regulation of proteasomal ubiquitin-dependent protein catabolic process;BP:protein stabilization;BP:negative regulation of protein kinase B signaling;BP:regulation of aerobic respiration;BP:ribosomal large subunit assembly;BP:negative regula…	K14840	NOP53, GLTSCR2	------	------	ENOG4111GSN	S:Function unknown)	sp|Q8BK35|NOP53_MOUSE;	Ribosome biogenesis protein NOP53 OS=Mus musculus OX=10090 GN=Nop53 PE=1 SV=1;	PF07767	Nop53	Nop53 (60S ribosomal biogenesis)
TRINITY_DN773_c0_g1	trafficking protein particle complex subunit 2-like protein isoform X1 [Nannospalax galili])	0.280	-1.83617510272	6.08238877295E-7	8.76782079723E-6	yes	down	1.11	0.8	0.57	3.52	3.3	3.26	0.826666666667	3.36	GO:0006888;GO:0005737;GO:0048471	BP:ER to Golgi vesicle-mediated transport;CC:cytoplasm;CC:perinuclear region of cytoplasm;	K20301	TRAPPC2, TRS20	------	------	ENOG4111IEZ	U:Intracellular trafficking, secretion, and vesicular transport)	sp|A6H7F7|TPC2L_BOVIN;	Trafficking protein particle complex subunit 2-like protein OS=Bos taurus OX=9913 GN=TRAPPC2L PE=2 SV=1;	PF04628;PF04099	Sedlin_N;Sybindin	Sedlin, N-terminal conserved region;Sybindin-like family
TRINITY_DN3633_c0_g1	transketolase [Microtus fortis])	2.513	1.32919962285	6.59274821148E-7	9.43232141119E-6	yes	up	1.4	1.08	0.93	0.42	0.64	0.49	1.13666666667	0.516666666667	GO:0006098;GO:0040008;GO:0046166;GO:0009052;GO:0046390;GO:0005789;GO:0016604;GO:0043209;GO:0005777;GO:0005654;GO:0043231;GO:0005829;GO:0000287;GO:0030246;GO:0048029;GO:0030976;GO:0016740;GO:0005509;GO:0046872;GO:0042803;GO:0003824;GO:0004802	BP:pentose-phosphate shunt;BP:regulation of growth;BP:glyceraldehyde-3-phosphate biosynthetic process;BP:pentose-phosphate shunt, non-oxidative branch;BP:ribose phosphate biosynthetic process;CC:endoplasmic reticulum membrane;CC:nuclear body;CC:myelin sheath;CC:peroxisome;CC:nucleoplasm;CC:intracellular membrane-bounded organelle;CC:cytosol;MF:magnesium ion binding;MF:carbohydrate binding;MF:mono…	K00615	E2.2.1.1, tktA, tktB	map00030	Pentose phosphate pathway)	COG0021	G:Carbohydrate transport and metabolism)	sp|P40142|TKT_MOUSE;	Transketolase OS=Mus musculus OX=10090 GN=Tkt PE=1 SV=1;	PF00456;PF02779;PF02780;PF00676;PF13292;PF02775	Transketolase_N;Transket_pyr;Transketolase_C;E1_dh;DXP_synthase_N;TPP_enzyme_C	Transketolase, thiamine diphosphate binding domain;Transketolase, pyrimidine binding domain;Transketolase, C-terminal domain;Dehydrogenase E1 component;1-deoxy-D-xylulose-5-phosphate synthase;Thiamine pyrophosphate enzyme, C-terminal TPP binding domain
TRINITY_DN408_c0_g1	unnamed protein product [Mus musculus])	0.357	-1.48619607448	6.63874615238E-7	9.46269041123E-6	yes	down	1.03	0.64	0.36	1.38	3.28	1.79	0.676666666667	2.15	GO:0043162;GO:0015031;GO:0005737;GO:0043231;GO:0000813;GO:0005886;GO:0005829;GO:0043130	BP:ubiquitin-dependent protein catabolic process via the multivesicular body sorting pathway;BP:protein transport;CC:cytoplasm;CC:intracellular membrane-bounded organelle;CC:ESCRT I complex;CC:plasma membrane;CC:cytosol;MF:ubiquitin binding;	K24629	UBAP1	------	------	ENOG410ZK9H	O:Posttranslational modification, protein turnover, chaperones)	sp|Q5XIS7|UBAP1_RAT;	Ubiquitin-associated protein 1 OS=Rattus norvegicus OX=10116 GN=Ubap1 PE=2 SV=1;	PF00627	UBA	UBA/TS-N domain
TRINITY_DN3530_c0_g2	palmitoyltransferase ZDHHC18 isoform X3 [Microtus fortis])	2.978	1.57454884629	6.98669852325E-7	9.92163136015E-6	yes	up	0.73	0.8	0.56	0.2	0.36	0.25	0.696666666667	0.27	GO:0016021;GO:0019706	CC:integral component of membrane;MF:protein-cysteine S-palmitoyltransferase activity;	K16675	ZDHHC14_18	map04391	Hippo signaling pathway - fly)	COG5273	S:Function unknown)	sp|Q9NUE0|ZDH18_HUMAN;	Palmitoyltransferase ZDHHC18 OS=Homo sapiens OX=9606 GN=ZDHHC18 PE=1 SV=2;	PF01529	DHHC	DHHC palmitoyltransferase
TRINITY_DN436_c0_g1	PREDICTED: high mobility group protein HMG-I/HMG-Y-like, partial [Colobus angolensis palliatus])	3.485	1.80099360735	7.13331646741E-7	1.00923218169E-5	yes	up	1.03	0.76	0.93	0.2	0.36	0.36	0.906666666667	0.306666666667	GO:0008285;GO:0045892;GO:0045893;GO:0090402;GO:0007283;GO:0006355;GO:0045944;GO:0090575;GO:0000785;GO:0005634;GO:0001673;GO:0035985;GO:0019899;GO:0003677;GO:0003712;GO:0140677;GO:0000987;GO:0030374;GO:0046965;GO:0003680;GO:0060090;GO:0001221;GO:0003723;GO:0042974;GO:0042975;GO:0000978;GO:0003682	BP:negative regulation of cell proliferation;BP:negative regulation of transcription, DNA-templated;BP:positive regulation of transcription, DNA-templated;BP:oncogene-induced cell senescence;BP:spermatogenesis;BP:regulation of transcription, DNA-templated;BP:positive regulation of transcription from RNA polymerase II promoter;CC:RNA polymerase II transcription factor complex;CC:chromatin;CC:nucle…	K09282	HMGA1	------	------	ENOG410Z566	B:Chromatin structure and dynamics)	sp|Q6URC2|HMGA1_CANLF;	High mobility group protein HMG-I/HMG-Y OS=Canis lupus familiaris OX=9615 GN=HMGA1 PE=3 SV=3;	------	------	------
TRINITY_DN828_c0_g3	DNA-binding protein RFX2 isoform X2 [Microtus fortis])	0.475	-1.07338401203	7.31573508302E-7	1.02743044181E-5	yes	down	0.85	0.68	0.63	1.43	1.75	1.62	0.72	1.6	GO:0005634;GO:0003700;GO:0003677	CC:nucleus;MF:transcription factor activity, sequence-specific DNA binding;MF:DNA binding;	K09173	RFX1_2_3	------	------	ENOG410XSHE	K:Transcription)	sp|B2GV50|RFX2_RAT;	DNA-binding protein RFX2 OS=Rattus norvegicus OX=10116 GN=Rfx2 PE=1 SV=1;	PF04589;PF02257	RFX1_trans_act;RFX_DNA_binding	RFX1 transcription activation region;RFX DNA-binding domain
TRINITY_DN1228_c0_g2	ATP synthase-coupling factor 6, mitochondrial isoform X2 [Ictidomys tridecemlineatus])	0.216	-2.21249462501	7.77896229127E-7	1.08848483343E-5	yes	down	0.43	0.54	0.38	1.84	2.65	2.77	0.45	2.42	GO:0015986;GO:0042776;GO:0000276;GO:0016787;GO:0046933;GO:0015078	BP:ATP synthesis coupled proton transport;BP:mitochondrial ATP synthesis coupled proton transport;CC:mitochondrial proton-transporting ATP synthase complex, coupling factor;MF:hydrolase activity;MF:proton-transporting ATP synthase activity, rotational mechanism;MF:hydrogen ion transmembrane transporter activity;	K02131	ATPeF0F6, ATP5J	map05012;map05010;map05016;map05014;map00190;map05020	Parkinson's disease);Alzheimer's disease);Huntington's disease);Amyotrophic lateral sclerosis (ALS));Oxidative phosphorylation);Prion diseases)	ENOG41122G1	C:Energy production and conversion)	sp|P97450|ATP5J_MOUSE;	ATP synthase-coupling factor 6, mitochondrial OS=Mus musculus OX=10090 GN=Atp5pf PE=1 SV=1;	PF05511	ATP-synt_F6	Mitochondrial ATP synthase coupling factor 6
TRINITY_DN626_c0_g1	small integral membrane protein 3 isoform X1 [Meriones unguiculatus])	0.479	-1.06230584046	7.88764588765E-7	1.09566571967E-5	yes	down	3.32	3.07	1.4	5.88	6.2	6.17	2.59666666667	6.08333333333	GO:0007399;GO:0016021;GO:0042802	BP:nervous system development;CC:integral component of membrane;MF:identical protein binding;	------	------	------	------	ENOG411180I	S:Function unknown)	sp|Q99PE6|SMIM3_RAT;	Small integral membrane protein 3 OS=Rattus norvegicus OX=10116 GN=Smim3 PE=1 SV=1;	PF17307	Smim3	Small integral membrane protein 3
TRINITY_DN824_c0_g1	kallikrein-7 [Microtus fortis])	0.274	-1.86795176969	8.26815246542E-7	1.14351509627E-5	yes	down	0.32	0.25	0.21	0.74	1.39	1.15	0.26	1.09333333333	GO:0006508;GO:0004252	BP:proteolysis;MF:serine-type endopeptidase activity;	K08668	KLK7, PRSS6	------	------	COG5640	O:Posttranslational modification, protein turnover, chaperones)	sp|Q91VE3|KLK7_MOUSE;	Kallikrein-7 OS=Mus musculus OX=10090 GN=Klk7 PE=1 SV=1;	PF00089;PF13365;PF09342	Trypsin;Trypsin_2;DUF1986	Trypsin;Trypsin-like peptidase domain;Domain of unknown function (DUF1986)
TRINITY_DN295_c0_g1	hypothetical protein EI555_009129 [Monodon monoceros])	2.216	1.1478506942	8.92719237603E-7	1.22668614663E-5	yes	up	3.85	3.51	3.81	1.69	2.22	2	3.72333333333	1.97	GO:0046872	MF:metal ion binding;	------	------	------	------	ENOG4111S7F	S:Function unknown)	sp|Q8BGB5|LIMD2_MOUSE;	LIM domain-containing protein 2 OS=Mus musculus OX=10090 GN=Limd2 PE=1 SV=1;	PF00412	LIM	LIM domain
TRINITY_DN5376_c0_g1	L-selectin isoform X2 [Microtus fortis])	6.727	2.75002128698	9.18264979925E-7	1.25726602986E-5	yes	up	0.24	0.27	0.38	0.04	0.07	0.05	0.296666666667	0.0533333333333	GO:0016339;GO:0050900;GO:0005886;GO:0016021;GO:0030246;GO:0046872	BP:calcium-dependent cell-cell adhesion via plasma membrane cell adhesion molecules;BP:leukocyte migration;CC:plasma membrane;CC:integral component of membrane;MF:carbohydrate binding;MF:metal ion binding;	K06495	SELL, CD62L	map04514	Cell adhesion molecules (CAMs))	ENOG410YB82	U:Intracellular trafficking, secretion, and vesicular transport)	sp|P30836|LYAM1_RAT;	L-selectin OS=Rattus norvegicus OX=10116 GN=Sell PE=2 SV=1;	PF00059;PF00084;PF07974;PF00008	Lectin_C;Sushi;EGF_2;EGF	Lectin C-type domain;Sushi repeat (SCR repeat);EGF-like domain;EGF-like domain
TRINITY_DN539_c0_g1	epithelial membrane protein 3 [Microtus oregoni])	3.013	1.59120944438	9.34131562994E-7	1.27442234666E-5	yes	up	3.65	3.11	3.77	1.62	1.33	1.11	3.51	1.35333333333	GO:0032060;GO:0008219;GO:0016021;GO:0005886	BP:bleb assembly;BP:cell death;CC:integral component of membrane;CC:plasma membrane;	------	------	------	------	ENOG4111MF9	S:Function unknown)	sp|O35912|EMP3_MOUSE;	Epithelial membrane protein 3 OS=Mus musculus OX=10090 GN=Emp3 PE=2 SV=2;	PF00822;PF13903;PF06653	PMP22_Claudin;Claudin_2;Claudin_3	PMP-22/EMP/MP20/Claudin family;PMP-22/EMP/MP20/Claudin tight junction;Tight junction protein, Claudin-like
TRINITY_DN1622_c0_g1	MAP kinase-interacting serine/threonine-protein kinase 2 [Microtus ochrogaster])	2.802	1.48634140209	9.49932943743E-7	1.2913679164E-5	yes	up	0.6	0.56	0.48	0.26	0.2	0.21	0.546666666667	0.223333333333	GO:0006468;GO:0018105;GO:0097192;GO:0071243;GO:0006417;GO:0030097;GO:0035556;GO:0046777;GO:0005737;GO:0005654;GO:0005634;GO:0016605;GO:0016604;GO:0004683;GO:0009931;GO:0004674;GO:0005516;GO:0004672;GO:0046872;GO:0005524;GO:0106310	BP:protein phosphorylation;BP:peptidyl-serine phosphorylation;BP:extrinsic apoptotic signaling pathway in absence of ligand;BP:cellular response to arsenic-containing substance;BP:regulation of translation;BP:hemopoiesis;BP:intracellular signal transduction;BP:protein autophosphorylation;CC:cytoplasm;CC:nucleoplasm;CC:nucleus;CC:PML body;CC:nuclear body;MF:calmodulin-dependent protein kinase acti…	K04372	MKNK, MNK	map04910;map04010;map04066	Insulin signaling pathway);MAPK signaling pathway);HIF-1 signaling pathway)	ENOG410XQA9	T:Signal transduction mechanisms)	sp|Q5U2N4|MKNK2_RAT;	MAP kinase-interacting serine/threonine-protein kinase 2 OS=Rattus norvegicus OX=10116 GN=Mknk2 PE=2 SV=1;	PF00069;PF07714;PF06293	Pkinase;PK_Tyr_Ser-Thr;Kdo	Protein kinase domain;Protein tyrosine and serine/threonine kinase;Lipopolysaccharide kinase (Kdo/WaaP) family
TRINITY_DN912_c0_g1	55 kDa erythrocyte membrane protein [Microtus fortis])	0.451	-1.15036466748	9.60545574712E-7	1.30116457284E-5	yes	down	3.67	3.03	1.96	4.95	11.13	6.09	2.88666666667	7.39	GO:0090022;GO:0030863;GO:0032420;GO:0034451;GO:0005886	BP:regulation of neutrophil chemotaxis;CC:cortical cytoskeleton;CC:stereocilium;CC:centriolar satellite;CC:plasma membrane;	K21880	MPP1	------	------	COG0194	F:Nucleotide transport and metabolism)	sp|Q5RDW4|EM55_PONAB;	55 kDa erythrocyte membrane protein OS=Pongo abelii OX=9601 GN=MPP1 PE=2 SV=1;	PF00625;PF00595;PF00018;PF07653;PF17820;PF13180;PF14604	Guanylate_kin;PDZ;SH3_1;SH3_2;PDZ_6;PDZ_2;SH3_9	Guanylate kinase;PDZ domain;SH3 domain;Variant SH3 domain;PDZ domain;PDZ domain;Variant SH3 domain
TRINITY_DN6684_c0_g2		0.337	-1.57065888743	1.14951722071E-6	1.53536915493E-5	yes	down	0.67	0.79	0.5	1.65	3.57	1.62	0.653333333333	2.28	------	------	------	------	------	------	------	------	------	------	------	------	------
TRINITY_DN1266_c1_g1	Ankyrin repeat and SOCS box protein 1 [Microtus ochrogaster])	0.354	-1.49704870611	1.30676465569E-6	1.73931741628E-5	yes	down	0.21	0.14	0.12	0.52	0.49	0.49	0.156666666667	0.5	GO:0016567;GO:0035556;GO:0030539;GO:0000151;GO:0061630	BP:protein ubiquitination;BP:intracellular signal transduction;BP:male genitalia development;CC:ubiquitin ligase complex;MF:ubiquitin protein ligase activity;	K10323	ASB1	------	------	COG0666	S:Function unknown)	sp|Q9WV74|ASB1_MOUSE;	Ankyrin repeat and SOCS box protein 1 OS=Mus musculus OX=10090 GN=Asb1 PE=2 SV=1;	PF12796;PF00023;PF13606;PF13857;PF13637;PF07525	Ank_2;Ank;Ank_3;Ank_5;Ank_4;SOCS_box	Ankyrin repeats (3 copies);Ankyrin repeat;Ankyrin repeat;Ankyrin repeats (many copies);Ankyrin repeats (many copies);SOCS box
TRINITY_DN2170_c0_g1	beta-adrenergic receptor kinase 1 [Microtus ochrogaster])	3.233	1.69294010567	1.33985637269E-6	1.77717060544E-5	yes	up	0.7	0.5	0.26	0.16	0.17	0.17	0.486666666667	0.166666666667	GO:0046718;GO:0018107;GO:0018105;GO:1901081;GO:0010801;GO:0045907;GO:0046325;GO:0007165;GO:0010661;GO:0051457;GO:0014070;GO:0042699;GO:0106072;GO:0042311;GO:0009966;GO:0060048;GO:0033137;GO:0007217;GO:1904058;GO:0002026;GO:0045744;GO:0043066;GO:0071333;GO:0007186;GO:0002029;GO:2000463;GO:0006468;GO:0033605;GO:1900077;GO:0048709;GO:0003108;GO:0045988;GO:0006979;GO:1990869;GO:0007507;GO:0071364;GO:…	BP:viral entry into host cell;BP:peptidyl-threonine phosphorylation;BP:peptidyl-serine phosphorylation;BP:negative regulation of relaxation of smooth muscle;BP:negative regulation of peptidyl-threonine phosphorylation;BP:positive regulation of vasoconstriction;BP:negative regulation of glucose import;BP:signal transduction;BP:positive regulation of muscle cell apoptotic process;BP:maintenance of …	K00910	ADRBK, GRK	map04724;map04340;map04740;map04062;map04144;map04745;map05032	Glutamatergic synapse);Hedgehog signaling pathway);Olfactory transduction);Chemokine signaling pathway);Endocytosis);Phototransduction - fly);Morphine addiction)	ENOG410YRQZ	T:Signal transduction mechanisms)	sp|Q99MK8|ARBK1_MOUSE;	Beta-adrenergic receptor kinase 1 OS=Mus musculus OX=10090 GN=Grk2 PE=1 SV=2;	PF00069;PF07714;PF00615;PF00169	Pkinase;PK_Tyr_Ser-Thr;RGS;PH	Protein kinase domain;Protein tyrosine and serine/threonine kinase;Regulator of G protein signaling domain;PH domain
TRINITY_DN393_c0_g3	Monocarboxylate transporter 4 [Microtus ochrogaster])	4.272	2.09474331132	1.49058321626E-6	1.97025186371E-5	yes	up	0.6	0.55	0.48	0.2	0.06	0.18	0.543333333333	0.146666666667	GO:0015718;GO:0035879;GO:1901475;GO:0035873;GO:0098688;GO:0016324;GO:0031965;GO:0016021;GO:0016323;GO:0005887;GO:0005886;GO:0016328;GO:0099061;GO:0015129;GO:0050833;GO:0008028;GO:0015650	BP:monocarboxylic acid transport;BP:plasma membrane lactate transport;BP:pyruvate transmembrane transport;BP:lactate transmembrane transport;CC:parallel fiber to Purkinje cell synapse;CC:apical plasma membrane;CC:nuclear membrane;CC:integral component of membrane;CC:basolateral plasma membrane;CC:integral component of plasma membrane;CC:plasma membrane;CC:lateral plasma membrane;CC:integral compo…	K08180	SLC16A3	map05230	Central carbon metabolism in cancer)	ENOG4111A50;COG0477	U:Intracellular trafficking, secretion, and vesicular transport);G:Carbohydrate transport and metabolism)	sp|P57787|MOT4_MOUSE;	Monocarboxylate transporter 4 OS=Mus musculus OX=10090 GN=Slc16a3 PE=1 SV=1;	PF07690	MFS_1	Major Facilitator Superfamily
TRINITY_DN8481_c0_g1	Arginase-1 [Microtus ochrogaster])	11.334	3.50264592869	1.508677283E-6	1.9872921452E-5	yes	up	0.41	0.34	0.25	0.02	0.03	0.04	0.333333333333	0.03	GO:0042832;GO:2000552;GO:0046007;GO:0000050;GO:0070965;GO:0006525;GO:0060336;GO:0005615;GO:0004053;GO:0046872	BP:defense response to protozoan;BP:negative regulation of T-helper 2 cell cytokine production;BP:negative regulation of activated T cell proliferation;BP:urea cycle;BP:positive regulation of neutrophil mediated killing of fungus;BP:arginine metabolic process;BP:negative regulation of interferon-gamma-mediated signaling pathway;CC:extracellular space;MF:arginase activity;MF:metal ion binding;	K01476	E3.5.3.1, rocF, arg	map00220;map00330;map05146	Arginine biosynthesis);Arginine and proline metabolism);Amoebiasis)	COG0010	E:Amino acid transport and metabolism)	sp|P07824|ARGI1_RAT;	Arginase-1 OS=Rattus norvegicus OX=10116 GN=Arg1 PE=1 SV=2;	PF00491	Arginase	Arginase family
TRINITY_DN2024_c0_g1	E3 ubiquitin-protein ligase RNF185 isoform X1 [Mus caroli])	0.242	-2.04909037721	1.62166115557E-6	2.12877856161E-5	yes	down	0.13	0.06	0.07	0.31	0.5	0.38	0.0866666666667	0.396666666667	GO:0044314;GO:0051607;GO:0060340;GO:1904294;GO:0006914;GO:0036503;GO:0051865;GO:0030433;GO:0006511;GO:0071712;GO:0045087;GO:0016021;GO:0005789;GO:0005741;GO:0005783;GO:0044390;GO:0016874;GO:0043130;GO:0044877;GO:0046872;GO:0061630	BP:protein K27-linked ubiquitination;BP:defense response to virus;BP:positive regulation of type I interferon-mediated signaling pathway;BP:positive regulation of ERAD pathway;BP:autophagy;BP:ERAD pathway;BP:protein autoubiquitination;BP:ER-associated ubiquitin-dependent protein catabolic process;BP:ubiquitin-dependent protein catabolic process;BP:ER-associated misfolded protein catabolic process…	K10666	RNF5	map04141	Protein processing in endoplasmic reticulum)	ENOG4111IHV	O:Posttranslational modification, protein turnover, chaperones)	sp|Q568Y3|RN185_RAT;	E3 ubiquitin-protein ligase RNF185 OS=Rattus norvegicus OX=10116 GN=Rnf185 PE=2 SV=1;	PF13920;PF00097;PF13639;PF13923;PF13445;PF14634;PF14447;PF12678;PF12861;PF15227;PF05290	zf-C3HC4_3;zf-C3HC4;zf-RING_2;zf-C3HC4_2;zf-RING_UBOX;zf-RING_5;Prok-RING_4;zf-rbx1;zf-ANAPC11;zf-C3HC4_4;Baculo_IE-1	Zinc finger, C3HC4 type (RING finger);Zinc finger, C3HC4 type (RING finger);Ring finger domain;Zinc finger, C3HC4 type (RING finger);RING-type zinc-finger;zinc-RING finger domain;Prokaryotic RING finger family 4;RING-H2 zinc finger domain;Anaphase-promoting complex subunit 11 RING-H2 finger;zinc finger of C3HC4-type, RING;Baculovirus immediate-early protein (IE-0)
TRINITY_DN1147_c0_g1	ATP-binding cassette sub-family C member 5 isoform X3 [Microtus fortis])	2.209	1.14333195652	1.6375891653E-6	2.14232555187E-5	yes	up	2.98	2.54	2.3	1.31	1.59	1.21	2.60666666667	1.37	GO:0016021;GO:0008514;GO:0042626;GO:0005524	CC:integral component of membrane;MF:organic anion transmembrane transporter activity;MF:ATPase activity, coupled to transmembrane movement of substances;MF:ATP binding;	K05668	ABCC5	map01523;map02010	Antifolate resistance);ABC transporters)	ENOG410Z4EE;COG1132	S:Function unknown);V:Defense mechanisms)	sp|Q9R1X5|MRP5_MOUSE;	ATP-binding cassette sub-family C member 5 OS=Mus musculus OX=10090 GN=Abcc5 PE=1 SV=2;	------	------	------
TRINITY_DN2579_c0_g2	translationally-controlled tumor protein-like [Microtus oregoni])	0.470	-1.08785565355	1.93717670822E-6	2.50847966962E-5	yes	down	137.32	100.77	47.02	164.37	290.52	223.73	95.0366666667	226.206666667	GO:0019827;GO:2000384;GO:1902230;GO:0009615;GO:0005737;GO:0005881;GO:0005615;GO:0005829;GO:0000922;GO:0005654;GO:0005634;GO:0005771;GO:0140297;GO:0005509	BP:stem cell population maintenance;BP:negative regulation of ectoderm development;BP:negative regulation of intrinsic apoptotic signaling pathway in response to DNA damage;BP:response to virus;CC:cytoplasm;CC:cytoplasmic microtubule;CC:extracellular space;CC:cytosol;CC:spindle pole;CC:nucleoplasm;CC:nucleus;CC:multivesicular body;MF:DNA-binding transcription factor binding;MF:calcium ion binding;	------	------	------	------	ENOG4111FVP	S:Function unknown)	sp|P63028|TCTP_MOUSE;	Translationally-controlled tumor protein OS=Mus musculus OX=10090 GN=Tpt1 PE=1 SV=1;	PF00838	TCTP	Translationally controlled tumour protein
TRINITY_DN518_c0_g1		0.219	-2.19417545596	1.98255080587E-6	2.55856218866E-5	yes	down	0.16	0.27	0.36	1.71	2.06	1.44	0.263333333333	1.73666666667	------	------	------	------	------	------	------	------	------	------	------	------	------
TRINITY_DN3714_c0_g1	napsin-A [Microtus fortis])	3.278	1.71272798968	2.02949077993E-6	2.61032147452E-5	yes	up	0.95	1.05	0.69	0.31	0.24	0.38	0.896666666667	0.31	GO:0006508;GO:0004190	BP:proteolysis;MF:aspartic-type endopeptidase activity;	K08565	NAPSA	map04142	Lysosome)	ENOG410XNV7	O:Posttranslational modification, protein turnover, chaperones)	sp|O09043|NAPSA_MOUSE;	Napsin-A OS=Mus musculus OX=10090 GN=Napsa PE=1 SV=1;	PF00026;PF14543	Asp;TAXi_N	Eukaryotic aspartyl protease;Xylanase inhibitor N-terminal
TRINITY_DN1204_c0_g1	Small ubiquitin-related modifier 1 [Manis javanica])	0.301	-1.73209459444	2.11261580039E-6	2.69906098912E-5	yes	down	0.95	0.59	0.22	1.43	2.73	2.37	0.586666666667	2.17666666667	GO:1902260;GO:0045759;GO:0071276;GO:0034605;GO:0060021;GO:0016925;GO:0005737;GO:0016607;GO:0016605;GO:0097165;GO:0031965;GO:0005886;GO:0005634;GO:0016021;GO:0031625;GO:0008134;GO:0015459	BP:negative regulation of delayed rectifier potassium channel activity;BP:negative regulation of action potential;BP:cellular response to cadmium ion;BP:cellular response to heat;BP:palate development;BP:protein sumoylation;CC:cytoplasm;CC:nuclear speck;CC:PML body;CC:nuclear stress granule;CC:nuclear membrane;CC:plasma membrane;CC:nucleus;CC:integral component of membrane;MF:ubiquitin protein li…	K12160	SUMO, SMT3	map03013;map05418	RNA transport);Fluid shear stress and atherosclerosis)	COG5227	O:Posttranslational modification, protein turnover, chaperones)	sp|Q2EF74|SUMO1_ICTTR;	Small ubiquitin-related modifier 1 OS=Ictidomys tridecemlineatus OX=43179 GN=SUMO1 PE=3 SV=1;	PF11976;PF00240	Rad60-SLD;ubiquitin	Ubiquitin-2 like Rad60 SUMO-like;Ubiquitin family
TRINITY_DN197_c2_g1	cytosolic iron-sulfur assembly component 2A [Jaculus jaculus])	0.126	-2.98944748711	2.14211040077E-6	2.72762057698E-5	yes	down	0.12	0.08	0.02	0.6	0.59	0.71	0.0733333333333	0.633333333333	GO:0097428;GO:0016226;GO:0007059;GO:0106035;GO:0005829;GO:0097361;GO:0005654;GO:0046872	BP:protein maturation by iron-sulfur cluster transfer;BP:iron-sulfur cluster assembly;BP:chromosome segregation;BP:protein maturation by [4Fe-4S] cluster transfer;CC:cytosol;CC:CIA complex;CC:nucleoplasm;MF:metal ion binding;	------	------	------	------	COG5133	S:Function unknown)	sp|Q9DCL2|CIA2A_MOUSE;	Cytosolic iron-sulfur assembly component 2A OS=Mus musculus OX=10090 GN=Ciao2a PE=1 SV=1;	PF01883	FeS_assembly_P	Iron-sulfur cluster assembly protein
TRINITY_DN125_c0_g1	NEDD8-conjugating enzyme UBE2F isoform X2 [Mastomys coucha])	0.389	-1.36098232737	2.55684213036E-6	3.23415130397E-5	yes	down	1.91	1.56	0.53	3.2	4.96	3.3	1.33333333333	3.82	GO:0045116;GO:0005634;GO:0061654;GO:0019788;GO:0016740;GO:0005524	BP:protein neddylation;CC:nucleus;MF:NEDD8 conjugating enzyme activity;MF:NEDD8 transferase activity;MF:transferase activity;MF:ATP binding;	K10687	UBE2F	map04120	Ubiquitin mediated proteolysis)	ENOG410XS81	O:Posttranslational modification, protein turnover, chaperones)	sp|Q9CY34|UB2FA_MOUSE;	NEDD8-conjugating enzyme UBE2F OS=Mus musculus OX=10090 GN=Ube2f PE=1 SV=1;	PF00179	UQ_con	Ubiquitin-conjugating enzyme
TRINITY_DN1382_c0_g1	transcription factor PU.1 isoform X1 [Onychomys torridus])	3.731	1.8994835977	2.60221402007E-6	3.28067906161E-5	yes	up	1.44	1.25	0.77	0.22	0.49	0.35	1.15333333333	0.353333333333	GO:0006357;GO:0005634;GO:0003700;GO:0043565	BP:regulation of transcription from RNA polymerase II promoter;CC:nucleus;MF:transcription factor activity, sequence-specific DNA binding;MF:sequence-specific DNA binding;	K09438	SPI1	map05166;map04380;map05221;map05202;map05200	HTLV-I infection);Osteoclast differentiation);Acute myeloid leukemia);Transcriptional misregulation in cancer);Pathways in cancer)	ENOG410XSXU	K:Transcription)	sp|Q6BDS1|SPI1_RAT;	Transcription factor PU.1 OS=Rattus norvegicus OX=10116 GN=Spi1 PE=2 SV=1;	PF00178	Ets	Ets-domain
TRINITY_DN3785_c0_g1	lipopolysaccharide-induced tumor necrosis factor-alpha factor isoform X1 [Cricetulus griseus])	2.344	1.22882180755	2.83976675381E-6	3.56839111827E-5	yes	up	1.26	1.28	0.78	0.51	0.61	0.5	1.10666666667	0.54	GO:0071222;GO:1901223;GO:0032496;GO:0043123;GO:0010935;GO:0001817;GO:0045944;GO:0098574;GO:0009898;GO:0098559;GO:0005765;GO:0005634;GO:0005654;GO:0005794;GO:0098560;GO:0005886;GO:0043231;GO:0000139;GO:0008270;GO:0046872;GO:0042802;GO:0050699;GO:0001228;GO:0000978	BP:cellular response to lipopolysaccharide;BP:negative regulation of NIK/NF-kappaB signaling;BP:response to lipopolysaccharide;BP:positive regulation of I-kappaB kinase/NF-kappaB signaling;BP:regulation of macrophage cytokine production;BP:regulation of cytokine production;BP:positive regulation of transcription from RNA polymerase II promoter;CC:cytoplasmic side of lysosomal membrane;CC:cytoplas…	K19363	LITAF	map04142	Lysosome)	ENOG41122PJ	S:Function unknown)	sp|Q9JLJ0|LITAF_MOUSE;	Lipopolysaccharide-induced tumor necrosis factor-alpha factor homolog OS=Mus musculus OX=10090 GN=Litaf PE=1 SV=1;	PF10601	zf-LITAF-like	LITAF-like zinc ribbon domain
TRINITY_DN6954_c0_g1	leucine-rich alpha-2-glycoprotein [Microtus fortis])	5.799	2.53582405216	2.90150321701E-6	3.63401386524E-5	yes	up	0.8	0.58	0.43	0.21	0.08	0.06	0.603333333333	0.116666666667	GO:0060054;GO:0051546;GO:0010718;GO:0009617;GO:0061756;GO:0045766;GO:0050873;GO:0001938;GO:0030511;GO:0035313;GO:0010838;GO:0005615;GO:0043231;GO:0030215;GO:0034713;GO:0005114	BP:positive regulation of epithelial cell proliferation involved in wound healing;BP:keratinocyte migration;BP:positive regulation of epithelial to mesenchymal transition;BP:response to bacterium;BP:leukocyte adhesion to vascular endothelial cell;BP:positive regulation of angiogenesis;BP:brown fat cell differentiation;BP:positive regulation of endothelial cell proliferation;BP:positive regulation…	K25431	LRG1	------	------	COG4886	S:Function unknown)	sp|P02750|A2GL_HUMAN;	Leucine-rich alpha-2-glycoprotein OS=Homo sapiens OX=9606 GN=LRG1 PE=1 SV=2;	PF13855;PF12799;PF14580;PF01463	LRR_8;LRR_4;LRR_9;LRRCT	Leucine rich repeat;Leucine Rich repeats (2 copies);Leucine-rich repeat;Leucine rich repeat C-terminal domain
TRINITY_DN1384_c0_g1		100.908	6.65689418242	2.95288350175E-6	3.68627940414E-5	yes	up	0.48	0.42	0.51	0	0	0	0.47	0	------	------	------	------	------	------	------	------	sp|Q9YN02|RPOA_PRRS1;	Replicase polyprotein 1ab OS=Porcine reproductive and respiratory syndrome virus;	------	------	------
TRINITY_DN6314_c0_g1	hypothetical protein A6R68_20148, partial [Neotoma lepida])	6.473	2.69436312958	2.96400635339E-6	3.68811214005E-5	yes	up	0.41	0.32	0.38	0.09	0.07	0.04	0.37	0.0666666666667	GO:0046872	MF:metal ion binding;	K24414	FHL3	------	------	ENOG410XP0W	S:Function unknown)	sp|Q9R059|FHL3_MOUSE;	Four and a half LIM domains protein 3 OS=Mus musculus OX=10090 GN=Fhl3 PE=1 SV=2;	PF00412	LIM	LIM domain
TRINITY_DN8623_c0_g1	hypothetical protein DBR06_SOUSAS4010072, partial [Sousa chinensis])	0.381	-1.39233036918	3.21905852596E-6	3.97954808064E-5	yes	down	0.89	0.69	0.42	1.56	2.48	1.96	0.666666666667	2	GO:0035518;GO:0016310;GO:0070936;GO:0051457;GO:0000209;GO:0016567;GO:1904668;GO:0031146;GO:0006513;GO:0006511;GO:0005737;GO:0005813;GO:0005634;GO:0031467;GO:0005829;GO:0019005;GO:1990756;GO:1990444;GO:0016301;GO:0008013;GO:0019904;GO:0097602	BP:histone H2A monoubiquitination;BP:phosphorylation;BP:protein K48-linked ubiquitination;BP:maintenance of protein location in nucleus;BP:protein polyubiquitination;BP:protein ubiquitination;BP:positive regulation of ubiquitin protein ligase activity;BP:SCF-dependent proteasomal ubiquitin-dependent protein catabolic process;BP:protein monoubiquitination;BP:ubiquitin-dependent protein catabolic p…	K03094	SKP1, CBF3D	map04110;map04114;map05200;map04350;map05132;map04341;map04710;map05131;map04310;map04120;map04141	Cell cycle);Oocyte meiosis);Pathways in cancer);TGF-beta signaling pathway);Salmonella infection);Hedgehog signaling pathway - fly);Circadian rhythm);Shigellosis);Wnt signaling pathway);Ubiquitin mediated proteolysis);Protein processing in endoplasmic reticulum)	COG5201	O:Posttranslational modification, protein turnover, chaperones)	sp|Q3ZCF3|SKP1_BOVIN;	S-phase kinase-associated protein 1 OS=Bos taurus OX=9913 GN=SKP1 PE=2 SV=1;	PF01466;PF03931	Skp1;Skp1_POZ	Skp1 family, dimerisation domain;Skp1 family, tetramerisation domain
TRINITY_DN695_c0_g1	Alpha-centractin [Galemys pyrenaicus])	0.472	-1.08271543267	3.40722862974E-6	4.19858495665E-5	yes	down	0.73	0.67	0.56	1.67	1.37	1.69	0.653333333333	1.57666666667	GO:0005737;GO:0005813;GO:0005815;GO:0005938;GO:0003924;GO:0005524;GO:0005525	CC:cytoplasm;CC:centrosome;CC:microtubule organizing center;CC:cell cortex;MF:GTPase activity;MF:ATP binding;MF:GTP binding;	K16575	ACTR1, ARP1	map05016;map05014;map05132	Huntington's disease);Amyotrophic lateral sclerosis (ALS));Salmonella infection)	COG5277	Z:Cytoskeleton)	sp|P61162|ACTZ_CANLF;	Alpha-centractin OS=Canis lupus familiaris OX=9615 GN=ACTR1A PE=2 SV=1;	PF00022	Actin	Actin
TRINITY_DN458_c0_g1	Gamma-aminobutyric acid receptor-associated protein-like 1 [Microtus ochrogaster])	0.500	-1.00052419043	3.70501246625E-6	4.55085132511E-5	yes	down	34.98	27.9	12.26	46.19	66.31	54.67	25.0466666667	55.7233333333	GO:0061753;GO:0016236;GO:0000045;GO:0006914;GO:0061723;GO:0006995;GO:0000422;GO:0005783;GO:0032590;GO:0005874;GO:0016020;GO:0005776;GO:0005739;GO:0005794;GO:0032839;GO:0044297;GO:0030659;GO:0000421;GO:0005829;GO:0030957;GO:0050811;GO:0031625;GO:0008092;GO:0043495	BP:substrate localization to autophagosome;BP:macroautophagy;BP:autophagosome assembly;BP:autophagy;BP:glycophagy;BP:cellular response to nitrogen starvation;BP:mitophagy;CC:endoplasmic reticulum;CC:dendrite membrane;CC:microtubule;CC:membrane;CC:autophagosome;CC:mitochondrion;CC:Golgi apparatus;CC:dendrite cytoplasm;CC:cell body;CC:cytoplasmic vesicle membrane;CC:autophagosome membrane;CC:cytoso…	K08341	GABARAP, ATG8, LC3	map04136;map04137;map04068;map04621;map04727;map04212;map04140	Autophagy - other);Mitophagy - animal);FoxO signaling pathway);NOD-like receptor signaling pathway);GABAergic synapse);Longevity regulating pathway - worm);Autophagy - animal)	ENOG4111JAT	U:Intracellular trafficking, secretion, and vesicular transport)	sp|Q8HYB6|GBRL1_BOVIN;	Gamma-aminobutyric acid receptor-associated protein-like 1 OS=Bos taurus OX=9913 GN=GABARAPL1 PE=3 SV=2;	PF02991;PF04110	ATG8;APG12	Autophagy protein Atg8 ubiquitin like;Ubiquitin-like autophagy protein Apg12
TRINITY_DN9830_c0_g1	coiled-coil domain-containing protein 24 isoform X2 [Microtus fortis])	0.333	-1.58853490727	3.86050948832E-6	4.71154832121E-5	yes	down	0.91	0.63	1.09	3.5	3.11	2.68	0.876666666667	3.09666666667	------	------	------	------	------	------	------	------	------	------	------	------	------
TRINITY_DN527_c0_g1		0.138	-2.85671478457	4.00362305259E-6	4.87064970092E-5	yes	down	0.1	0.16	0.25	1.23	1.23	1.27	0.17	1.24333333333	------	------	------	------	------	------	------	------	------	------	------	------	------
TRINITY_DN1360_c0_g1	cytochrome c oxidase subunit 7A2, mitochondrial [Microtus fortis])	0.459	-1.12206430367	4.07977400678E-6	4.94753546219E-5	yes	down	4.38	3.78	3.86	9.42	10.92	10.27	4.00666666667	10.2033333333	GO:0097250;GO:0006123;GO:0002082;GO:0016021;GO:0005739;GO:0031966;GO:0005751;GO:0005743;GO:0005746;GO:0016491	BP:mitochondrial respiratory chain supercomplex assembly;BP:mitochondrial electron transport, cytochrome c to oxygen;BP:regulation of oxidative phosphorylation;CC:integral component of membrane;CC:mitochondrion;CC:mitochondrial membrane;CC:mitochondrial respiratory chain complex IV;CC:mitochondrial inner membrane;CC:mitochondrial respiratory chain;MF:oxidoreductase activity;	K02270	COX7A	map00190;map04260;map05012;map05010;map05016;map05014;map04932;map05020	Oxidative phosphorylation);Cardiac muscle contraction);Parkinson's disease);Alzheimer's disease);Huntington's disease);Amyotrophic lateral sclerosis (ALS));Non-alcoholic fatty liver disease (NAFLD));Prion diseases)	ENOG41124EQ	O:Posttranslational modification, protein turnover, chaperones)	sp|P48771|CX7A2_MOUSE;	Cytochrome c oxidase subunit 7A2, mitochondrial OS=Mus musculus OX=10090 GN=Cox7a2 PE=1 SV=2;	PF02238	COX7a	Cytochrome c oxidase subunit VII
TRINITY_DN1415_c0_g1	DAZ-associated protein 2 [Arvicola amphibius])	0.489	-1.0316319629	4.40893414637E-6	5.31297427102E-5	yes	down	2.73	2.03	1.1	3.55	5.21	4.71	1.95333333333	4.49	GO:0031648;GO:0034063;GO:0071902;GO:1905636;GO:0005737;GO:0010494;GO:0005634;GO:0016607;GO:0016604;GO:0005667;GO:0032991;GO:0031625;GO:0031435;GO:0050699;GO:0030971;GO:0120283;GO:0042802;GO:0002039;GO:0043539	BP:protein destabilization;BP:stress granule assembly;BP:positive regulation of protein serine/threonine kinase activity;BP:positive regulation of RNA polymerase II regulatory region sequence-specific DNA binding;CC:cytoplasm;CC:cytoplasmic stress granule;CC:nucleus;CC:nuclear speck;CC:nuclear body;CC:transcription factor complex;CC:macromolecular complex;MF:ubiquitin protein ligase binding;MF:mi…	------	------	------	------	ENOG4111N7I	S:Function unknown)	sp|Q9DCP9|DAZP2_MOUSE;	DAZ-associated protein 2 OS=Mus musculus OX=10090 GN=Dazap2 PE=1 SV=1;	PF11029	DAZAP2	DAZ associated protein 2 (DAZAP2)
TRINITY_DN6979_c0_g1	properdin [Microtus fortis])	4.230	2.08077955413	4.619579726E-6	5.54930646331E-5	yes	up	0.57	0.69	0.48	0.2	0.15	0.13	0.58	0.16	GO:0006957;GO:0030141;GO:0005886;GO:0005615	BP:complement activation, alternative pathway;CC:secretory granule;CC:plasma membrane;CC:extracellular space;	K15412	CFP	map05168	Herpes simplex infection)	ENOG410ZHSM	A:RNA processing and modification)	sp|P11680|PROP_MOUSE;	Properdin OS=Mus musculus OX=10090 GN=Cfp PE=1 SV=2;	PF00090;PF18487;PF19028;PF19030	TSP_1;TSR;TSP1_spondin;TSP1_ADAMTS	Thrombospondin type 1 domain;Thrombospondin type 1 repeat;Spondin-like TSP1 domain;Thrombospondin type 1 domain
TRINITY_DN3464_c0_g1	nuclear transcription factor Y subunit gamma [Microtus ochrogaster])	0.378	-1.40532849091	4.67617167031E-6	5.59967892809E-5	yes	down	0.48	0.5	0.22	0.99	1.52	1.1	0.4	1.20333333333	GO:0006457;GO:0035065;GO:0006355;GO:0006357;GO:0045944;GO:0080182;GO:0032993;GO:0005634;GO:0005654;GO:0090575;GO:0000785;GO:0016602;GO:0003700;GO:0001228;GO:0003677;GO:0000978;GO:0046982;GO:0000981	BP:protein folding;BP:regulation of histone acetylation;BP:regulation of transcription, DNA-templated;BP:regulation of transcription from RNA polymerase II promoter;BP:positive regulation of transcription from RNA polymerase II promoter;BP:histone H3-K4 trimethylation;CC:protein-DNA complex;CC:nucleus;CC:nucleoplasm;CC:RNA polymerase II transcription factor complex;CC:chromatin;CC:CCAAT-binding f…	K08066	NFYC, HAP5	map05152;map04612	Tuberculosis);Antigen processing and presentation)	COG5208	K:Transcription)	sp|P70353|NFYC_MOUSE;	Nuclear transcription factor Y subunit gamma OS=Mus musculus OX=10090 GN=Nfyc PE=1 SV=2;	PF00125;PF00808	Histone;CBFD_NFYB_HMF	Core histone H2A/H2B/H3/H4;Histone-like transcription factor (CBF/NF-Y) and archaeal histone
TRINITY_DN210_c0_g1	transmembrane protein 59 [Microtus oregoni])	0.348	-1.52227851586	4.73032372414E-6	5.64682394569E-5	yes	down	0.6	0.49	0.24	1.08	1.69	1.51	0.443333333333	1.42666666667	GO:0006486;GO:1903077;GO:0010508;GO:0006914;GO:0000137;GO:0005797;GO:0005765;GO:0016021;GO:0031902;GO:0000138;GO:0000139;GO:0005764;GO:0005770;GO:0005886;GO:0004175	BP:protein glycosylation;BP:negative regulation of protein localization to plasma membrane;BP:positive regulation of autophagy;BP:autophagy;CC:Golgi cis cisterna;CC:Golgi medial cisterna;CC:lysosomal membrane;CC:integral component of membrane;CC:late endosome membrane;CC:Golgi trans cisterna;CC:Golgi membrane;CC:lysosome;CC:late endosome;CC:plasma membrane;MF:endopeptidase activity;	------	------	------	------	ENOG410XTCW	U:Intracellular trafficking, secretion, and vesicular transport)	sp|Q9QY73|TMM59_MOUSE;	Transmembrane protein 59 OS=Mus musculus OX=10090 GN=Tmem59 PE=1 SV=2;	PF12280	BSMAP	Brain specific membrane anchored protein
TRINITY_DN9273_c0_g1	unnamed protein product [Nyctereutes procyonoides])	0.451	-1.15031780051	4.96117187194E-6	5.90394908126E-5	yes	down	7.74	7.1	2.54	13.88	13.13	15.5	5.79333333333	14.17	GO:0071392;GO:0045944;GO:0032869;GO:0005634;GO:0000792;GO:0000791;GO:0000786;GO:0030527;GO:0000979;GO:0003677;GO:0031490;GO:0031492;GO:0000978;GO:0046982	BP:cellular response to estradiol stimulus;BP:positive regulation of transcription from RNA polymerase II promoter;BP:cellular response to insulin stimulus;CC:nucleus;CC:heterochromatin;CC:euchromatin;CC:nucleosome;MF:structural constituent of chromatin;MF:RNA polymerase II core promoter sequence-specific DNA binding;MF:DNA binding;MF:chromatin DNA binding;MF:nucleosomal DNA binding;MF:RNA polyme…	K11251	H2A	map05034;map05322	Alcoholism);Systemic lupus erythematosus)	COG5262	B:Chromatin structure and dynamics)	sp|P0C0S4|H2AZ_BOVIN;	Histone H2A.Z OS=Bos taurus OX=9913 GN=H2AZ1 PE=1 SV=2;	PF00125;PF16211	Histone;Histone_H2A_C	Core histone H2A/H2B/H3/H4;C-terminus of histone H2A
TRINITY_DN10385_c0_g1	26S proteasome regulatory subunit 6B [Arvicola amphibius])	0.380	-1.39697682442	5.40386019224E-6	6.41079066284E-5	yes	down	0.64	0.55	0.32	1.54	1.54	1.41	0.503333333333	1.49666666667	GO:0043161;GO:0001824;GO:0030163;GO:0006508;GO:0005737;GO:0031090;GO:0022624;GO:0005829;GO:0016234;GO:0005654;GO:0031597;GO:0045202;GO:0000502;GO:0008540;GO:0005634;GO:0016887;GO:0008233;GO:0005524;GO:0036402	BP:proteasome-mediated ubiquitin-dependent protein catabolic process;BP:blastocyst development;BP:protein catabolic process;BP:proteolysis;CC:cytoplasm;CC:organelle membrane;CC:proteasome accessory complex;CC:cytosol;CC:inclusion body;CC:nucleoplasm;CC:cytosolic proteasome complex;CC:synapse;CC:proteasome complex;CC:proteasome regulatory particle, base subcomplex;CC:nucleus;MF:ATPase activity;MF:…	K03063	PSMC4, RPT3	map03050;map05169;map05012;map05010;map05016;map05014;map05020	Proteasome);Epstein-Barr virus infection);Parkinson's disease);Alzheimer's disease);Huntington's disease);Amyotrophic lateral sclerosis (ALS));Prion diseases)	COG1222	O:Posttranslational modification, protein turnover, chaperones)	sp|P54775|PRS6B_MOUSE;	26S proteasome regulatory subunit 6B OS=Mus musculus OX=10090 GN=Psmc4 PE=1 SV=2;	PF00004;PF16450;PF17862;PF07724;PF07728;PF13191;PF05496;PF05673;PF00910;PF13173;PF01078	AAA;Prot_ATP_ID_OB;AAA_lid_3;AAA_2;AAA_5;AAA_16;RuvB_N;DUF815;RNA_helicase;AAA_14;Mg_chelatase	ATPase family associated with various cellular activities (AAA);Proteasomal ATPase OB C-terminal domain;AAA+ lid domain;AAA domain (Cdc48 subfamily);AAA domain (dynein-related subfamily);AAA ATPase domain;Holliday junction DNA helicase RuvB P-loop domain;Protein of unknown function (DUF815);RNA helicase;AAA domain;Magnesium chelatase, subunit ChlI
TRINITY_DN804_c0_g1	LOW QUALITY PROTEIN: cytochrome b5 [Peromyscus leucopus])	0.348	-1.52220467647	5.63566225069E-6	6.66508662465E-5	yes	down	0.75	0.77	0.57	2.1	2.54	2.22	0.696666666667	2.28666666667	GO:0006631;GO:0046686;GO:0005783;GO:0016021;GO:0016020;GO:0005789;GO:0005739;GO:0005829;GO:0043231;GO:0004768;GO:0020037;GO:0019899;GO:0009055;GO:0046872	BP:fatty acid metabolic process;BP:response to cadmium ion;CC:endoplasmic reticulum;CC:integral component of membrane;CC:membrane;CC:endoplasmic reticulum membrane;CC:mitochondrion;CC:cytosol;CC:intracellular membrane-bounded organelle;MF:stearoyl-CoA 9-desaturase activity;MF:heme binding;MF:enzyme binding;MF:electron carrier activity;MF:metal ion binding;	K23490	CYB5	------	------	COG5274;COG5274	C:Energy production and conversion);I:Lipid transport and metabolism)	sp|P56395|CYB5_MOUSE;	Cytochrome b5 OS=Mus musculus OX=10090 GN=Cyb5a PE=1 SV=2;	PF00173	Cyt-b5	Cytochrome b5-like Heme/Steroid binding domain
TRINITY_DN206_c1_g1	phostensin [Microtus fortis])	2.032	1.02288722254	6.18628617373E-6	7.29370777273E-5	yes	up	1.4	1.25	0.81	0.57	0.77	0.6	1.15333333333	0.646666666667	GO:0019902	MF:phosphatase binding;	K17559	PPP1R18	------	------	ENOG410ZUB8	T:Signal transduction mechanisms)	sp|Q8BQ30|PPR18_MOUSE;	Phostensin OS=Mus musculus OX=10090 GN=Ppp1r18 PE=1 SV=1;	PF13914;PF13916	Phostensin;Phostensin_N	Phostensin PP1-binding and SH3-binding region;PP1-regulatory protein, Phostensin N-terminal
TRINITY_DN1066_c0_g2	transcription factor jun-B [Microtus ochrogaster])	3.777	1.91728105269	6.63656950757E-6	7.77816543723E-5	yes	up	0.73	0.74	0.49	0.24	0.13	0.21	0.653333333333	0.193333333333	GO:0030154;GO:0006366;GO:0060716;GO:0009410;GO:0009416;GO:0051412;GO:0072724;GO:0060136;GO:0001649;GO:0001829;GO:0033687;GO:0009612;GO:0014070;GO:0071456;GO:0042127;GO:0034097;GO:0030316;GO:0071277;GO:0045597;GO:0032870;GO:0001701;GO:0002158;GO:0043434;GO:0001570;GO:0051726;GO:0007565;GO:0006355;GO:0051591;GO:0006357;GO:0045944;GO:0032570;GO:0046697;GO:0090575;GO:0005634;GO:0005654;GO:0005667;GO:…	BP:cell differentiation;BP:transcription from RNA polymerase II promoter;BP:labyrinthine layer blood vessel development;BP:response to xenobiotic stimulus;BP:response to light stimulus;BP:response to corticosterone;BP:response to 4-nitroquinoline N-oxide;BP:embryonic process involved in female pregnancy;BP:osteoblast differentiation;BP:trophectodermal cell differentiation;BP:osteoblast proliferat…	K09028	JUNB	map04380;map04668	Osteoclast differentiation);TNF signaling pathway)	ENOG410XRWH	K:Transcription)	sp|P09450|JUNB_MOUSE;	Transcription factor JunB OS=Mus musculus OX=10090 GN=Junb PE=1 SV=1;	PF03957;PF00170;PF07716;PF03131	Jun;bZIP_1;bZIP_2;bZIP_Maf	Jun-like transcription factor;bZIP transcription factor;Basic region leucine zipper;bZIP Maf transcription factor
TRINITY_DN174_c0_g1		0.241	-2.05460337118	6.67394331766E-6	7.79647201023E-5	yes	down	0.18	0.08	0.06	0.36	0.56	0.58	0.106666666667	0.5	------	------	------	------	------	------	------	------	------	------	------	------	------
TRINITY_DN9292_c0_g1	cytochrome b-245 light chain [Microtus fortis])	3.039	1.60336015693	7.3041174682E-6	8.4807686105E-5	yes	up	2.27	1.88	1.72	0.57	0.88	0.8	1.95666666667	0.75	GO:0071480;GO:0030307;GO:0071260;GO:0017004;GO:0009410;GO:0006801;GO:0050766;GO:0042554;GO:0001666;GO:0050665;GO:0001938;GO:0071356;GO:0070555;GO:0048661;GO:0070254;GO:0071310;GO:1903428;GO:0071333;GO:0034137;GO:0032760;GO:0032930;GO:0045087;GO:1904845;GO:0072593;GO:0006954;GO:0051649;GO:0003106;GO:1900426;GO:1904385;GO:1904044;GO:0045777;GO:0071407;GO:0051279;GO:0031667;GO:0033864;GO:0014895;GO:…	BP:cellular response to gamma radiation;BP:positive regulation of cell growth;BP:cellular response to mechanical stimulus;BP:cytochrome complex assembly;BP:response to xenobiotic stimulus;BP:superoxide metabolic process;BP:positive regulation of phagocytosis;BP:superoxide anion generation;BP:response to hypoxia;BP:hydrogen peroxide biosynthetic process;BP:positive regulation of endothelial cell p…	K08009	CYBA, P22PHOX	map05140;map04670;map04621;map05418;map04380;map04145;map05020	Leishmaniasis);Leukocyte transendothelial migration);NOD-like receptor signaling pathway);Fluid shear stress and atherosclerosis);Osteoclast differentiation);Phagosome);Prion diseases)	ENOG4111MI6	O:Posttranslational modification, protein turnover, chaperones)	sp|Q61462|CY24A_MOUSE;	Cytochrome b-245 light chain OS=Mus musculus OX=10090 GN=Cyba PE=1 SV=3;	PF05038;PF10233	Cytochrom_B558a;Cg6151-P	Cytochrome Cytochrome b558 alpha-subunit;Uncharacterized conserved protein CG6151-P
TRINITY_DN1513_c0_g1	neutrophil cytosol factor 4 [Microtus fortis])	5.733	2.51933184011	7.34504751809E-6	8.50244894519E-5	yes	up	0.53	0.53	0.34	0.13	0.12	0.03	0.466666666667	0.0933333333333	GO:0042554;GO:0006909;GO:0045730;GO:0005737;GO:0005829;GO:0016020;GO:0043020;GO:0010008;GO:0035091;GO:0032266;GO:0016176	BP:superoxide anion generation;BP:phagocytosis;BP:respiratory burst;CC:cytoplasm;CC:cytosol;CC:membrane;CC:NADPH oxidase complex;CC:endosome membrane;MF:phosphatidylinositol binding;MF:phosphatidylinositol-3-phosphate binding;MF:superoxide-generating NADPH oxidase activator activity;	K08012	NCF4, P40PHOX	map05140;map04670;map04145;map04380;map05020	Leishmaniasis);Leukocyte transendothelial migration);Phagosome);Osteoclast differentiation);Prion diseases)	ENOG41101A3	T:Signal transduction mechanisms)	sp|P97369|NCF4_MOUSE;	Neutrophil cytosol factor 4 OS=Mus musculus OX=10090 GN=Ncf4 PE=1 SV=2;	PF00564;PF00787;PF00018;PF07653;PF14604	PB1;PX;SH3_1;SH3_2;SH3_9	PB1 domain;PX domain;SH3 domain;Variant SH3 domain;Variant SH3 domain
TRINITY_DN319_c0_g1	phosphatidylinositol N-acetylglucosaminyltransferase subunit Q [Microtus fortis])	0.477	-1.06655421303	7.57488080105E-6	8.74200745016E-5	yes	down	0.49	0.68	0.48	1.31	1.4	1.28	0.55	1.33	GO:0006506;GO:0005783;GO:0016021;GO:0005789;GO:0000506;GO:0016757	BP:GPI anchor biosynthetic process;CC:endoplasmic reticulum;CC:integral component of membrane;CC:endoplasmic reticulum membrane;CC:glycosylphosphatidylinositol-N-acetylglucosaminyltransferas;MF:transferase activity, transferring glycosyl groups;	K03860	PIGQ, GPI1	map00563	Glycosylphosphatidylinositol (GPI)-anchor biosynthesis)	ENOG410XSXI	S:Function unknown)	sp|Q9QYT7|PIGQ_MOUSE;	Phosphatidylinositol N-acetylglucosaminyltransferase subunit Q OS=Mus musculus OX=10090 GN=Pigq PE=1 SV=3;	PF05024	Gpi1	N-acetylglucosaminyl transferase component (Gpi1)
TRINITY_DN6563_c0_g1	carbonic anhydrase 3 [Microtus fortis])	0.138	-2.86098405454	8.40519261512E-6	9.67103487643E-5	yes	down	0.11	0.06	0.03	0.36	0.73	0.61	0.0666666666667	0.566666666667	GO:0009617;GO:0006979;GO:0045471;GO:0006730;GO:0005737;GO:0005829;GO:0016151;GO:0016791;GO:0016836;GO:0008270;GO:0004089	BP:response to bacterium;BP:response to oxidative stress;BP:response to ethanol;BP:one-carbon metabolic process;CC:cytoplasm;CC:cytosol;MF:nickel cation binding;MF:phosphatase activity;MF:hydro-lyase activity;MF:zinc ion binding;MF:carbonate dehydratase activity;	K01672	CA	map00910	Nitrogen metabolism)	COG3338	P:Inorganic ion transport and metabolism)	sp|P16015|CAH3_MOUSE;	Carbonic anhydrase 3 OS=Mus musculus OX=10090 GN=Ca3 PE=1 SV=3;	PF00194	Carb_anhydrase	Eukaryotic-type carbonic anhydrase
TRINITY_DN2149_c0_g1	Krueppel-like factor 2 [Microtus ochrogaster])	2.487	1.31440713294	8.93657018133E-6	0.000102208676924	yes	up	3.93	2.64	2.27	1.11	1.38	1.57	2.94666666667	1.35333333333	------	------	K17845	KLF2	map04068;map04371;map05418	FoxO signaling pathway);Apelin signaling pathway);Fluid shear stress and atherosclerosis)	COG5048	S:Function unknown)	sp|Q9ET58|KLF2_RAT;	Krueppel-like factor 2 OS=Rattus norvegicus OX=10116 GN=Klf2 PE=1 SV=1;	PF00096;PF13465;PF13894	zf-C2H2;zf-H2C2_2;zf-C2H2_4	Zinc finger, C2H2 type;Zinc-finger double domain;C2H2-type zinc finger
TRINITY_DN1025_c0_g1	DAZ-associated protein 1 isoform X4 [Microtus fortis])	0.345	-1.5372327445	9.16869962513E-6	0.000104550544979	yes	down	0.38	0.31	0.12	0.78	0.98	0.89	0.27	0.883333333333	GO:0030154;GO:0008283;GO:0048144;GO:0007283;GO:0048026;GO:0001893;GO:0005737;GO:0005654;GO:0032991;GO:0005829;GO:0005634;GO:1990904;GO:0001673;GO:0008266;GO:0034046;GO:0003730;GO:0003723;GO:0035613;GO:0003729	BP:cell differentiation;BP:cell proliferation;BP:fibroblast proliferation;BP:spermatogenesis;BP:positive regulation of mRNA splicing, via spliceosome;BP:maternal placenta development;CC:cytoplasm;CC:nucleoplasm;CC:macromolecular complex;CC:cytosol;CC:nucleus;CC:ribonucleoprotein complex;CC:male germ cell nucleus;MF:pol;MF:pol;MF:mRNA 3'-UTR binding;MF:RNA binding;MF:RNA stem-loop binding;MF:mRNA …	K14411	MSI	map03015	mRNA surveillance pathway)	ENOG410YA8Z	S:Function unknown)	sp|Q9JII5|DAZP1_MOUSE;	DAZ-associated protein 1 OS=Mus musculus OX=10090 GN=Dazap1 PE=1 SV=2;	PF00076;PF16367	RRM_1;RRM_7	RNA recognition motif. (a.k.a. RRM, RBD, or RNP domain);RNA recognition motif
TRINITY_DN2315_c0_g1	twinfilin-2 isoform X2 [Microtus fortis])	3.774	1.91605230979	1.01456298782E-5	0.000114663627617	yes	up	0.51	0.59	0.52	0.15	0.17	0.18	0.54	0.166666666667	GO:0030030;GO:0042989;GO:0035556;GO:0030837;GO:0016310;GO:0051016;GO:0032956;GO:0030042;GO:0010591;GO:0010592;GO:0071363;GO:0045773;GO:0010976;GO:0071300;GO:0032532;GO:0032420;GO:0030426;GO:0030175;GO:0005856;GO:0048471;GO:0005737;GO:0030027;GO:0030016;GO:0005829;GO:0005884;GO:0005080;GO:0005546;GO:0003779;GO:0005524;GO:0016301;GO:0051015;GO:0003785	BP:cell projection organization;BP:sequestering of actin monomers;BP:intracellular signal transduction;BP:negative regulation of actin filament polymerization;BP:phosphorylation;BP:barbed-end actin filament capping;BP:regulation of actin cytoskeleton organization;BP:actin filament depolymerization;BP:regulation of lamellipodium assembly;BP:positive regulation of lamellipodium assembly;BP:cellular…	K10161;K08870	TLR9, CD289;TWF	map05152;map05142;map05143;map05144;map05168;map04620;map05132;map05162	Tuberculosis);Chagas disease (American trypanosomiasis));African trypanosomiasis);Malaria);Herpes simplex infection);Toll-like receptor signaling pathway);Salmonella infection);Measles)	ENOG410XS1J;COG4886	S:Function unknown);	sp|Q9Z0P5|TWF2_MOUSE;	Twinfilin-2 OS=Mus musculus OX=10090 GN=Twf2 PE=1 SV=1;	PF00241	Cofilin_ADF	Cofilin/tropomyosin-type actin-binding protein
TRINITY_DN2639_c0_g1	CDC42 small effector protein 1 isoform X1 [Phyllostomus discolor])	3.080	1.6229255056	1.025687914E-5	0.000115578992079	yes	up	0.45	0.46	0.48	0.17	0.14	0.22	0.463333333333	0.176666666667	GO:0006909;GO:0008360;GO:0035023;GO:0005737;GO:0005856;GO:0005886;GO:0030054;GO:0031267	BP:phagocytosis;BP:regulation of cell shape;BP:regulation of Rho protein signal transduction;CC:cytoplasm;CC:cytoskeleton;CC:plasma membrane;CC:cell junction;MF:small GTPase binding;	------	------	------	------	ENOG4112BYQ	U:Intracellular trafficking, secretion, and vesicular transport)	sp|Q5BJM7|C42S1_RAT;	CDC42 small effector protein 1 OS=Rattus norvegicus OX=10116 GN=Cdc42se1 PE=3 SV=1;	PF00786	PBD	P21-Rho-binding domain
TRINITY_DN71_c0_g2	pleckstrin-2 [Meriones unguiculatus])	0.348	-1.5246624882	1.05084241708E-5	0.000117719003908	yes	down	0.43	0.29	0.46	1.47	1.34	1.12	0.393333333333	1.31	GO:0031532;GO:0030036;GO:0035556;GO:0120034;GO:0031346;GO:0005737;GO:0005856;GO:0031258;GO:0016020;GO:0005886;GO:0080025;GO:0032266;GO:0043325	BP:actin cytoskeleton reorganization;BP:actin cytoskeleton organization;BP:intracellular signal transduction;BP:positive regulation of plasma membrane bounded cell projection assembly;BP:positive regulation of cell projection organization;CC:cytoplasm;CC:cytoskeleton;CC:lamellipodium membrane;CC:membrane;CC:plasma membrane;MF:phosphatidylinositol-3,5-bisphosphate binding;MF:phosphatidylinositol-3…	K19993	PLEK	------	------	ENOG410ZHY3	U:Intracellular trafficking, secretion, and vesicular transport)	sp|Q9WV52|PLEK2_MOUSE;	Pleckstrin-2 OS=Mus musculus OX=10090 GN=Plek2 PE=1 SV=1;	PF00169;PF00610;PF15413;PF20399	PH;DEP;PH_11;PH_20	PH domain;Domain found in Dishevelled, Egl-10, and Pleckstrin (DEP);Pleckstrin homology domain;PH domain
TRINITY_DN809_c0_g1	C-C chemokine receptor type 7 [Microtus fortis])	2.761	1.46541034188	1.07705477418E-5	0.00011995187281	yes	up	0.71	0.91	0.48	0.24	0.33	0.3	0.7	0.29	GO:2000522;GO:2000526;GO:2000525;GO:0032649;GO:0050862;GO:0002922;GO:0002606;GO:0032496;GO:0090023;GO:0032695;GO:0097029;GO:0006935;GO:0032651;GO:2000510;GO:0006954;GO:0006955;GO:0002885;GO:0045060;GO:0002408;GO:0048872;GO:0032735;GO:0009897;GO:0016021;GO:0005739;GO:0035758;GO:0038121;GO:0016493;GO:0035757;GO:0038117	BP:positive regulation of immunological synapse formation;BP:positive regulation of glycoprotein biosynthetic process involved in immunological synapse formation;BP:positive regulation of T cell costimulation;BP:regulation of interferon-gamma production;BP:positive regulation of T cell receptor signaling pathway;BP:positive regulation of humoral immune response;BP:positive regulation of dendritic…	K04182	CCR7, CD197	map04060;map04062	Cytokine-cytokine receptor interaction);Chemokine signaling pathway)	ENOG4110ZGY	U:Intracellular trafficking, secretion, and vesicular transport)	sp|P47774|CCR7_MOUSE;	C-C chemokine receptor type 7 OS=Mus musculus OX=10090 GN=Ccr7 PE=1 SV=2;	PF00001	7tm_1	7 transmembrane receptor (rhodopsin family)
TRINITY_DN4629_c0_g1	sphingosine 1-phosphate receptor 4 [Microtus ochrogaster])	2.823	1.4974725319	1.08256985514E-5	0.000120215606007	yes	up	1.01	0.96	0.68	0.33	0.41	0.34	0.883333333333	0.36	GO:0019222;GO:0007189;GO:0005737;GO:0016021;GO:0005739;GO:0005887;GO:0005886;GO:0004930;GO:0038036	BP:regulation of metabolic process;BP:adenylate cyclase-activating G-protein coupled receptor signaling pathway;CC:cytoplasm;CC:integral component of membrane;CC:mitochondrion;CC:integral component of plasma membrane;CC:plasma membrane;MF:G-protein coupled receptor activity;MF:sphingosine-1-phosphate receptor activity;	K04293	S1PR4, EDG6	map04068;map04080;map04071	FoxO signaling pathway);Neuroactive ligand-receptor interaction);Sphingolipid signaling pathway)	ENOG41116IH	U:Intracellular trafficking, secretion, and vesicular transport)	sp|Q9Z0L1|S1PR4_MOUSE;	Sphingosine 1-phosphate receptor 4 OS=Mus musculus OX=10090 GN=S1pr4 PE=2 SV=1;	PF00001;PF13853	7tm_1;7tm_4	7 transmembrane receptor (rhodopsin family);Olfactory receptor
TRINITY_DN2460_c0_g2	differentially expressed in FDCP 6 homolog isoform X1 [Microtus fortis])	4.303	2.10535898295	1.13771558176E-5	0.000125973145575	yes	up	0.44	0.28	0.27	0.11	0.1	0.05	0.33	0.0866666666667	GO:0098876;GO:0005737;GO:0005829;GO:0005654;GO:0005911;GO:0005634	BP:vesicle-mediated transport to the plasma membrane;CC:cytoplasm;CC:cytosol;CC:nucleoplasm;CC:cell-cell junction;CC:nucleus;	K20072	SWAP70	------	------	ENOG410Z316	S:Function unknown)	sp|Q8C2K1|DEFI6_MOUSE;	Differentially expressed in FDCP 6 OS=Mus musculus OX=10090 GN=Def6 PE=1 SV=1;	PF00169;PF15409;PF08458	PH;PH_8;PH_2	PH domain;Pleckstrin homology domain;Plant pleckstrin homology-like region
TRINITY_DN2655_c0_g2	LOW QUALITY PROTEIN: ubiquitin-conjugating enzyme E2 R2-like [Canis lupus dingo])	0.445	-1.16787494669	1.23798691177E-5	0.000135893965603	yes	down	1.3	1.29	0.63	2.27	4.05	1.94	1.07333333333	2.75333333333	GO:0000209;GO:0006513;GO:0006511;GO:0070936;GO:0005829;GO:0016740;GO:0004842;GO:0061631;GO:0005524	BP:protein polyubiquitination;BP:protein monoubiquitination;BP:ubiquitin-dependent protein catabolic process;BP:protein K48-linked ubiquitination;CC:cytosol;MF:transferase activity;MF:ubiquitin-protein transferase activity;MF:ubiquitin conjugating enzyme activity;MF:ATP binding;	K02207	UBE2R, UBC3, CDC34	map04120	Ubiquitin mediated proteolysis)	COG5078	O:Posttranslational modification, protein turnover, chaperones)	sp|Q712K3|UB2R2_HUMAN;	Ubiquitin-conjugating enzyme E2 R2 OS=Homo sapiens OX=9606 GN=UBE2R2 PE=1 SV=1;	PF00179	UQ_con	Ubiquitin-conjugating enzyme
TRINITY_DN432_c0_g1	heme-binding protein 1 [Microtus oregoni])	0.391	-1.35295581987	1.26358059281E-5	0.000138305956004	yes	down	0.88	1.17	0.46	2.24	2.66	2.36	0.836666666667	2.42	GO:0042168;GO:0005737;GO:0005829;GO:0005739;GO:0110165;GO:0020037	BP:heme metabolic process;CC:cytoplasm;CC:cytosol;CC:mitochondrion;CC:cellular anatomical entity;MF:heme binding;	------	------	------	------	ENOG4111HGX	O:Posttranslational modification, protein turnover, chaperones)	sp|Q9R257|HEBP1_MOUSE;	Heme-binding protein 1 OS=Mus musculus OX=10090 GN=Hebp1 PE=1 SV=2;	PF04832	SOUL	SOUL heme-binding protein
TRINITY_DN2732_c0_g1	class II histocompatibility antigen, M alpha chain [Microtus fortis])	4.309	2.10744487058	1.28476552488E-5	0.000140222980144	yes	up	0.78	0.45	0.51	0.15	0.2	0.12	0.58	0.156666666667	GO:0002504;GO:0019882;GO:0002503;GO:0002682;GO:0002250;GO:0006955;GO:0016021;GO:0042613;GO:0031902;GO:0005765;GO:0009986;GO:0023026	BP:antigen processing and presentation of peptide or polysaccharide antigen via MHC class II;BP:antigen processing and presentation;BP:peptide antigen assembly with MHC class II protein complex;BP:regulation of immune system process;BP:adaptive immune response;BP:immune response;CC:integral component of membrane;CC:MHC class II protein complex;CC:late endosome membrane;CC:lysosomal membrane;CC:ce…	K06752	MHC2	map05140;map04514;map05164;map05145;map05310;map05332;map04659;map04658;map05168;map05169;map04940;map04145;map04640;map05152;map05150;map05320;map05321;map05322;map05323;map05416;map05330;map04672;map04612;map05166	Leishmaniasis);Cell adhesion molecules (CAMs));Influenza A);Toxoplasmosis);Asthma);Graft-versus-host disease);Th17 cell differentiation);Th1 and Th2 cell differentiation);Herpes simplex infection);Epstein-Barr virus infection);Type I diabetes mellitus);Phagosome);Hematopoietic cell lineage);Tuberculosis);Staphylococcus aureus infection);Autoimmune thyroid disease);Inflammatory bowel disease (IBD)…	ENOG410YJDD	U:Intracellular trafficking, secretion, and vesicular transport)	sp|P28078|DMA_MOUSE;	Class II histocompatibility antigen, M alpha chain OS=Mus musculus OX=10090 GN=H2-DMa PE=1 SV=1;	PF00993;PF07654	MHC_II_alpha;C1-set	Class II histocompatibility antigen, alpha domain;Immunoglobulin C1-set domain
TRINITY_DN230_c0_g1	pyruvate carboxylase, mitochondrial isoform X1 [Microtus oregoni])	0.473	-1.08130382661	1.33116850171E-5	0.000144873609018	yes	down	0.46	0.32	0.43	1.01	1.04	0.92	0.403333333333	0.99	GO:0006734;GO:0006090;GO:0006629;GO:0019076;GO:0044794;GO:0010629;GO:0006739;GO:0019074;GO:0006094;GO:0005737;GO:0005739;GO:0004736;GO:0005524;GO:0046872;GO:0042802	BP:NADH metabolic process;BP:pyruvate metabolic process;BP:lipid metabolic process;BP:viral release from host cell;BP:positive regulation by host of viral process;BP:negative regulation of gene expression;BP:NADP metabolic process;BP:viral RNA genome packaging;BP:gluconeogenesis;CC:cytoplasm;CC:mitochondrion;MF:pyruvate carboxylase activity;MF:ATP binding;MF:metal ion binding;MF:identical protein…	K01958	PC, pyc	map00020;map00620	Citrate cycle (TCA cycle));Pyruvate metabolism)	COG1038	C:Energy production and conversion)	sp|P52873|PYC_RAT;	Pyruvate carboxylase, mitochondrial OS=Rattus norvegicus OX=10116 GN=Pc PE=1 SV=2;	PF02786;PF02436;PF00289;PF02785;PF00682;PF00364;PF07478	CPSase_L_D2;PYC_OADA;Biotin_carb_N;Biotin_carb_C;HMGL-like;Biotin_lipoyl;Dala_Dala_lig_C	Carbamoyl-phosphate synthase L chain, ATP binding domain;Conserved carboxylase domain;Biotin carboxylase, N-terminal domain;Biotin carboxylase C-terminal domain;HMGL-like;Biotin-requiring enzyme;D-ala D-ala ligase C-terminus
TRINITY_DN2135_c0_g1	hypothetical protein A6R68_12503, partial [Neotoma lepida])	2.389	1.25632545614	1.3469338769E-5	0.000146172937778	yes	up	10.63	10.38	10.11	4.41	5.41	5.58	10.3733333333	5.13333333333	GO:0000447;GO:0000461;GO:0002181;GO:0006412;GO:0005737;GO:0005654;GO:0005791;GO:0005840;GO:0005829;GO:1990904;GO:0015935;GO:0045202;GO:0022626;GO:0042788;GO:0022627;GO:0047485;GO:0003735;GO:0003723	BP:endonucleolytic cleavage in ITS1 to separate SSU-rRNA from 5.8S rRNA and LSU-rRNA from tricistronic rRNA transcrip;BP:endonucleolytic cleavage to generate mature 3'-end of SSU-rRNA fro;BP:cytoplasmic translation;BP:translation;CC:cytoplasm;CC:nucleoplasm;CC:rough endoplasmic reticulum;CC:ribosome;CC:cytosol;CC:ribonucleoprotein complex;CC:small ribosomal subunit;CC:synapse;CC:cytosolic ribosom…	K02971	RP-S21e, RPS21	map03010	Ribosome)	ENOG4112266	J:Translation, ribosomal structure and biogenesis)	sp|Q32PB8|RS21_BOVIN;	40S ribosomal protein S21 OS=Bos taurus OX=9913 GN=RPS21 PE=3 SV=1;	PF01249	Ribosomal_S21e	Ribosomal protein S21e
TRINITY_DN8482_c0_g1	vimentin [Microtus fortis])	2.122	1.08544578454	1.42078347894E-5	0.000152454856448	yes	up	3.17	2.41	1.64	0.83	1.62	1.43	2.40666666667	1.29333333333	GO:0071222;GO:0060020;GO:0071225;GO:0010628;GO:0031175;GO:0032967;GO:0043488;GO:0045727;GO:0070307;GO:0060252;GO:0010977;GO:0014002;GO:0050770;GO:0007010;GO:0045109;GO:0060395;GO:0071346;GO:0045103;GO:1900147;GO:0045098;GO:0030424;GO:0031252;GO:0005737;GO:0045111;GO:0005777;GO:0043005;GO:0048471;GO:0005856;GO:0044297;GO:0045335;GO:0005882;GO:0005886;GO:0042995;GO:0005844;GO:0016363;GO:0005829;GO:…	BP:cellular response to lipopolysaccharide;BP:Bergmann glial cell differentiation;BP:cellular response to muramyl dipeptide;BP:positive regulation of gene expression;BP:neuron projection development;BP:positive regulation of collagen biosynthetic process;BP:regulation of mRNA stability;BP:positive regulation of translation;BP:lens fiber cell development;BP:positive regulation of glial cell prolif…	K07606	VIM	map05206;map05169	MicroRNAs in cancer);Epstein-Barr virus infection)	ENOG410XRBS	Z:Cytoskeleton)	sp|P48616|VIME_BOVIN;	Vimentin OS=Bos taurus OX=9913 GN=VIM PE=1 SV=3;	PF00038;PF04732;PF14988	Filament;Filament_head;DUF4515	Intermediate filament protein;Intermediate filament head (DNA binding) region;Domain of unknown function (DUF4515)
TRINITY_DN1009_c0_g1	polymerase delta-interacting protein 3 isoform X1 [Microtus fortis])	0.347	-1.52726867983	1.49392886772E-5	0.000159854573521	yes	down	0.24	0.22	0.08	0.43	0.76	0.58	0.18	0.59	GO:0016973;GO:0045727;GO:0006406;GO:0016607;GO:0005634;GO:0036464;GO:0044877;GO:0003723;GO:0003729	BP:pol;BP:positive regulation of translation;BP:mRNA export from nucleus;CC:nuclear speck;CC:nucleus;CC:cytoplasmic ribonucleoprotein granule;MF:macromolecular complex binding;MF:RNA binding;MF:mRNA binding;	K22414	POLDIP3	------	------	ENOG4111JAW	S:Function unknown)	sp|Q8BG81|PDIP3_MOUSE;	Polymerase delta-interacting protein 3 OS=Mus musculus OX=10090 GN=Poldip3 PE=1 SV=1;	PF00076	RRM_1	RNA recognition motif. (a.k.a. RRM, RBD, or RNP domain)
TRINITY_DN2960_c0_g2	lysosomal acid glucosylceramidase [Microtus fortis])	0.376	-1.41215725458	1.63906617806E-5	0.000174894770955	yes	down	0.29	0.26	0.18	0.7	0.81	0.7	0.243333333333	0.736666666667	GO:0050905;GO:0023021;GO:0007040;GO:0048469;GO:0043407;GO:0043524;GO:0019915;GO:0032436;GO:0061518;GO:1905037;GO:0014004;GO:1903061;GO:0071356;GO:0043161;GO:0046512;GO:0006680;GO:0043243;GO:0022904;GO:0021859;GO:0021694;GO:0008203;GO:0006665;GO:0019882;GO:0033077;GO:1904925;GO:0031333;GO:0061744;GO:0072676;GO:0009267;GO:0008340;GO:0030259;GO:0035307;GO:0048872;GO:0032268;GO:0071425;GO:0000423;GO:…	BP:neuromuscular process;BP:termination of signal transduction;BP:lysosome organization;BP:cell maturation;BP:negative regulation of MAP kinase activity;BP:negative regulation of neuron apoptotic process;BP:lipid storage;BP:positive regulation of proteasomal ubiquitin-dependent protein catabolic process;BP:microglial cell proliferation;BP:autophagosome organization;BP:microglia differentiation;BP…	K01201	GBA, srfJ	map00600;map00511;map04142	Sphingolipid metabolism);Other glycan degradation);Lysosome)	COG5520	G:Carbohydrate transport and metabolism)	sp|P17439|GLCM_MOUSE;	Lysosomal acid glucosylceramidase OS=Mus musculus OX=10090 GN=Gba PE=1 SV=1;	PF02055;PF17189;PF02057	Glyco_hydro_30;Glyco_hydro_30C;Glyco_hydro_59	Glycosyl hydrolase family 30 TIM-barrel domain;Glycosyl hydrolase family 30 beta sandwich domain;Glycosyl hydrolase family 59
TRINITY_DN349_c0_g2		0.350	-1.51399376471	1.71491255119E-5	0.000181971276265	yes	down	1.34	1.51	1.04	4.13	4.76	4.2	1.29666666667	4.36333333333	------	------	------	------	------	------	------	------	------	------	------	------	------
TRINITY_DN6152_c0_g1	nudC domain-containing protein 3 isoform X1 [Microtus fortis])	0.414	-1.27253822329	1.8176335264E-5	0.000191365654824	yes	down	0.25	0.25	0.14	0.48	0.65	0.63	0.213333333333	0.586666666667	GO:0006457;GO:0060271;GO:1905793;GO:0005737;GO:0005868;GO:0051082	BP:protein folding;BP:cilium assembly;BP:protein localization to pericentriolar material;CC:cytoplasm;CC:cytoplasmic dynein complex;MF:unfolded protein binding;	------	------	------	------	ENOG410XQVU	S:Function unknown)	sp|Q8R1N4|NUDC3_MOUSE;	NudC domain-containing protein 3 OS=Mus musculus OX=10090 GN=Nudcd3 PE=1 SV=3;	PF14050;PF04969	Nudc_N;CS	N-terminal conserved domain of Nudc.;CS domain
TRINITY_DN453_c0_g1	protein C10 [Rattus norvegicus])	2.905	1.53843445775	1.81847467804E-5	0.000191365654824	yes	up	3.38	5.45	5.52	1.91	1.52	2.48	4.78333333333	1.97	GO:0014819;GO:0048593;GO:0050890;GO:0036343;GO:0009791;GO:0021540;GO:0021678;GO:0005737;GO:0016607	BP:regulation of skeletal muscle contraction;BP:camera-type eye morphogenesis;BP:cognition;BP:psychomotor behavior;BP:post-embryonic development;BP:corpus callosum morphogenesis;BP:third ventricle development;CC:cytoplasm;CC:nuclear speck;	------	------	------	------	ENOG4111SII	S:Function unknown)	sp|O35127|C10_MOUSE;	Protein C10 OS=Mus musculus OX=10090 GN=Grcc10 PE=1 SV=1;	PF14974	P_C10	Protein C10
TRINITY_DN8772_c0_g1	protein tyrosine phosphatase receptor type C-associated protein [Microtus fortis])	2.203	1.13933300663	1.87656924858E-5	0.000195326826419	yes	up	3.07	3.34	2.35	1.61	1.54	1.42	2.92	1.52333333333	GO:0016021;GO:0005886	CC:integral component of membrane;CC:plasma membrane;	------	------	------	------	ENOG4111AXC	U:Intracellular trafficking, secretion, and vesicular transport)	sp|Q64697|PTCA_MOUSE;	Protein tyrosine phosphatase receptor type C-associated protein OS=Mus musculus OX=10090 GN=Ptprcap PE=1 SV=1;	PF15713	PTPRCAP	Protein tyrosine phosphatase receptor type C-associated
TRINITY_DN213_c0_g1	prostamide/prostaglandin F synthase [Peromyscus leucopus])	2.709	1.43765574519	1.89058589614E-5	0.000196251035958	yes	up	2.32	2.01	1.82	1	1.01	0.62	2.05	0.876666666667	GO:0001516;GO:0005737;GO:0005783;GO:0043209;GO:0005829;GO:0016616;GO:0047017;GO:0008379;GO:0016209	BP:prostaglandin biosynthetic process;CC:cytoplasm;CC:endoplasmic reticulum;CC:myelin sheath;CC:cytosol;MF:oxidoreductase activity, acting on the CH-OH group of donors, NAD or NADP as acceptor;MF:prostaglandin-F synthase activity;MF:thioredoxin peroxidase activity;MF:antioxidant activity;	K15717	PRXL2B, FAM213B	map00590	Arachidonic acid metabolism)	ENOG410YFY9	O:Posttranslational modification, protein turnover, chaperones)	sp|Q9DB60|PXL2B_MOUSE;	Prostamide/prostaglandin F synthase OS=Mus musculus OX=10090 GN=Prxl2b PE=1 SV=1;	PF13911	AhpC-TSA_2	AhpC/TSA antioxidant enzyme
TRINITY_DN10_c0_g1	hypothetical protein A6R68_05769 [Neotoma lepida])	0.402	-1.31500365612	1.96989604651E-5	0.000203929617823	yes	down	0.69	0.77	1.21	3.1	2.55	2.33	0.89	2.66	GO:0006878;GO:0043161;GO:0016567;GO:0005829;GO:0031410;GO:0031466;GO:1990756	BP:cellular copper ion homeostasis;BP:proteasome-mediated ubiquitin-dependent protein catabolic process;BP:protein ubiquitination;CC:cytosol;CC:cytoplasmic vesicle;CC:Cul5-RING ubiquitin ligase complex;MF:protein binding, bridging involved in substrate recognition for ubiquitination;	K25208	ANKRD9	------	------	COG0666	S:Function unknown)	sp|Q8BH83|ANKR9_MOUSE;	Ankyrin repeat domain-containing protein 9 OS=Mus musculus OX=10090 GN=Ankrd9 PE=2 SV=1;	PF13857;PF13637	Ank_5;Ank_4	Ankyrin repeats (many copies);Ankyrin repeats (many copies)
TRINITY_DN1258_c0_g2	unconventional myosin-Ig isoform X2 [Microtus fortis])	2.590	1.37268932678	2.12835300751E-5	0.000219738067262	yes	up	0.43	0.43	0.34	0.15	0.22	0.17	0.4	0.18	GO:0006909;GO:0002456;GO:0030050;GO:0120117;GO:0006887;GO:0031589;GO:0051649;GO:0071976;GO:0038096;GO:0007015;GO:0016459;GO:0015629;GO:0005886;GO:0030175;GO:0005902;GO:0005654;GO:0030027;GO:0031256;GO:0001891;GO:0000146;GO:0005546;GO:0005547;GO:0003779;GO:0043325;GO:0003774;GO:0005524;GO:0051015;GO:0005516	BP:phagocytosis;BP:T cell mediated immunity;BP:vesicle transport along actin filament;BP:T cell meandering migration;BP:exocytosis;BP:cell-substrate adhesion;BP:establishment of localization in cell;BP:cell gliding;BP:Fc-gamma receptor signaling pathway involved in phagocytosis;BP:actin filament organization;CC:myosin complex;CC:actin cytoskeleton;CC:plasma membrane;CC:filopodium;CC:microvillus;C…	K10356	MYO1	map05130	Pathogenic Escherichia coli infection)	COG5022	Z:Cytoskeleton)	sp|Q5SUA5|MYO1G_MOUSE;	Unconventional myosin-Ig OS=Mus musculus OX=10090 GN=Myo1g PE=1 SV=1;	PF00063;PF06017	Myosin_head;Myosin_TH1	Myosin head (motor domain);Unconventional myosin tail, actin- and lipid-binding
TRINITY_DN438_c0_g1	synaptophysin-like protein 1 isoform X1 [Microtus fortis])	4.587	2.19758939768	2.15851643521E-5	0.000222251557479	yes	up	0.67	0.9	0.57	0.12	0.25	0.16	0.713333333333	0.176666666667	GO:0042470;GO:0030672;GO:0008021;GO:0030141;GO:0016021;GO:0016020;GO:0030285	CC:melanosome;CC:synaptic vesicle membrane;CC:synaptic vesicle;CC:secretory granule;CC:integral component of membrane;CC:membrane;CC:integral component of synaptic vesicle membrane;	------	------	------	------	ENOG4111FYV	U:Intracellular trafficking, secretion, and vesicular transport)	sp|O09117|SYPL1_MOUSE;	Synaptophysin-like protein 1 OS=Mus musculus OX=10090 GN=Sypl1 PE=1 SV=2;	PF01284	MARVEL	Membrane-associating domain
TRINITY_DN240_c0_g1	histone-arginine methyltransferase CARM1 isoform X2 [Arvicola amphibius])	0.484	-1.047011404	2.17617884032E-5	0.000223358030539	yes	down	0.45	0.28	0.25	0.71	0.88	0.69	0.326666666667	0.76	GO:0006479;GO:0008284;GO:0071168;GO:0003420;GO:0032091;GO:0030520;GO:0006325;GO:0034969;GO:0016571;GO:2000171;GO:0045944;GO:0008380;GO:0060350;GO:0033146;GO:0008283;GO:0051591;GO:0045893;GO:0030518;GO:1902415;GO:0071932;GO:0051092;GO:0007568;GO:0045600;GO:0006355;GO:0018216;GO:0034971;GO:0034970;GO:0006397;GO:0090575;GO:0005737;GO:0005634;GO:0005654;GO:0032991;GO:0005829;GO:0043596;GO:0016274;GO:…	BP:protein methylation;BP:positive regulation of cell proliferation;BP:protein localization to chromatin;BP:regulation of growth plate cartilage chondrocyte proliferation;BP:negative regulation of protein binding;BP:intracellular estrogen receptor signaling pathway;BP:chromatin organization;BP:histone arginine methylation;BP:histone methylation;BP:negative regulation of dendrite development;BP:po…	K05931	CARM1, PRMT4	map01522	Endocrine resistance)	ENOG410XPDD	K:Transcription)	sp|Q9WVG6|CARM1_MOUSE;	Histone-arginine methyltransferase CARM1 OS=Mus musculus OX=10090 GN=Carm1 PE=1 SV=2;	PF11531;PF06325;PF13649;PF05175;PF08003;PF08241;PF05185;PF13489;PF13847;PF12847	CARM1;PrmA;Methyltransf_25;MTS;Methyltransf_9;Methyltransf_11;PRMT5;Methyltransf_23;Methyltransf_31;Methyltransf_18	Coactivator-associated arginine methyltransferase 1 N terminal;Ribosomal protein L11 methyltransferase (PrmA);Methyltransferase domain;Methyltransferase small domain;Protein of unknown function (DUF1698);Methyltransferase domain;PRMT5 arginine-N-methyltransferase;Methyltransferase domain;Methyltransferase domain;Methyltransferase domain
TRINITY_DN1958_c0_g1	interleukin-1 beta [Microtus fortis])	7.107	2.82919026574	2.18095668563E-5	0.000223358030539	yes	up	0.43	0.47	0.2	0.04	0.05	0.09	0.366666666667	0.06	GO:0071407;GO:0048143;GO:0051781;GO:0097398;GO:0006954;GO:0006955;GO:0001819;GO:0001660;GO:0071260;GO:0005615;GO:0030141;GO:0005829;GO:0005764;GO:0005178;GO:0005125;GO:0019904;GO:0005149	BP:cellular response to organic cyclic compound;BP:astrocyte activation;BP:positive regulation of cell division;BP:cellular response to interleukin-17;BP:inflammatory response;BP:immune response;BP:positive regulation of cytokine production;BP:fever generation;BP:cellular response to mechanical stimulus;CC:extracellular space;CC:secretory granule;CC:cytosol;CC:lysosome;MF:integrin binding;MF:cyto…	K04519	IL1B	map05140;map05142;map05143;map04657;map05146;map05332;map04659;map04010;map05168;map05162;map04750;map04623;map05010;map05134;map04620;map04621;map05131;map05130;map05133;map04380;map05164;map04640;map05152;map05323;map05321;map04940;map05132;map04668;map05144;map05418;map04060;map04064;map04933;map01523;map04932;map05020	Leishmaniasis);Chagas disease (American trypanosomiasis));African trypanosomiasis);IL-17 signaling pathway);Amoebiasis);Graft-versus-host disease);Th17 cell differentiation);MAPK signaling pathway);Herpes simplex infection);Measles);Inflammatory mediator regulation of TRP channels);Cytosolic DNA-sensing pathway);Alzheimer's disease);Legionellosis);Toll-like receptor signaling pathway);NOD-like re…	ENOG410XU2E	K:Transcription)	sp|Q63264|IL1B_RAT;	Interleukin-1 beta OS=Rattus norvegicus OX=10116 GN=Il1b PE=2 SV=1;	PF00340;PF02394	IL1;IL1_propep	Interleukin-1 / 18;Interleukin-1 propeptide
TRINITY_DN781_c0_g1	iron-sulfur cluster assembly enzyme ISCU, mitochondrial [Microtus fortis])	0.485	-1.04449551428	2.36318842171E-5	0.000240089887525	yes	down	2.93	2.55	1.47	5.75	4.56	5.79	2.31666666667	5.36666666667	GO:0006879;GO:1902958;GO:0016226;GO:0055072;GO:0044572;GO:0044571;GO:1904439;GO:1904234;GO:0005737;GO:0005739;GO:0005759;GO:1990229;GO:0005829;GO:0051537;GO:0008198;GO:0060090	BP:cellular iron ion homeostasis;BP:positive regulation of mitochondrial electron transport, NADH to ubiquinone;BP:iron-sulfur cluster assembly;BP:iron ion homeostasis;BP:[4Fe-4S] cluster assembly;BP:[2Fe-2S] cluster assembly;BP:negative regulation of ferrous iron import across plasma membrane;BP:positive regulation of aconitate hydratase activity;CC:cytoplasm;CC:mitochondrion;CC:mitochondrial ma…	K22068	ISCU	------	------	COG0822	C:Energy production and conversion)	sp|Q9D7P6|ISCU_MOUSE;	Iron-sulfur cluster assembly enzyme ISCU, mitochondrial OS=Mus musculus OX=10090 GN=Iscu PE=1 SV=1;	PF01592	NifU_N	NifU-like N terminal domain
TRINITY_DN1693_c1_g1	oxygen-dependent coproporphyrinogen-III oxidase, mitochondrial [Microtus fortis])	0.235	-2.09115550583	2.37858066117E-5	0.000241012682378	yes	down	0.22	0.09	0.02	0.41	0.64	0.46	0.11	0.503333333333	GO:0010288;GO:0006783;GO:0006782;GO:0010039;GO:0006814;GO:0006813;GO:0051597;GO:0017085;GO:0046685;GO:0005737;GO:0016020;GO:0005743;GO:0005739;GO:0005758;GO:0005829;GO:0004109;GO:0005212;GO:0005391;GO:0042802;GO:0042803	BP:response to lead ion;BP:heme biosynthetic process;BP:protoporphyrinogen IX biosynthetic process;BP:response to iron ion;BP:sodium ion transport;BP:potassium ion transport;BP:response to methylmercury;BP:response to insecticide;BP:response to arsenic-containing substance;CC:cytoplasm;CC:membrane;CC:mitochondrial inner membrane;CC:mitochondrion;CC:mitochondrial intermembrane space;CC:cytosol;MF:…	K00228	CPOX, hemF	map00860	Porphyrin and chlorophyll metabolism)	COG0408	H:Coenzyme transport and metabolism)	sp|P36552|HEM6_MOUSE;	Oxygen-dependent coproporphyrinogen-III oxidase, mitochondrial OS=Mus musculus OX=10090 GN=Cpox PE=1 SV=2;	PF01218	Coprogen_oxidas	Coproporphyrinogen III oxidase
TRINITY_DN223_c0_g1	single-stranded DNA-binding protein 3 isoform X1 [Cricetulus griseus])	0.355	-1.49397259027	2.45241062112E-5	0.000247182284239	yes	down	0.27	0.24	0.21	0.57	1.02	0.76	0.24	0.783333333333	GO:0008284;GO:0060322;GO:0030154;GO:0002244;GO:0021501;GO:0065003;GO:0060323;GO:2000744;GO:0045944;GO:0021547;GO:0048382;GO:0045893;GO:0005634;GO:0005667;GO:0032991;GO:0003713;GO:0003697	BP:positive regulation of cell proliferation;BP:head development;BP:cell differentiation;BP:hematopoietic progenitor cell differentiation;BP:prechordal plate formation;BP:macromolecular complex assembly;BP:head morphogenesis;BP:positive regulation of anterior head development;BP:positive regulation of transcription from RNA polymerase II promoter;BP:midbrain-hindbrain boundary initiation;BP:mesen…	------	------	------	------	ENOG410XPQX	L:Replication, recombination and repair)	sp|Q9BWW4|SSBP3_HUMAN;	Single-stranded DNA-binding protein 3 OS=Homo sapiens OX=9606 GN=SSBP3 PE=1 SV=1;	PF04503	SSDP	Single-stranded DNA binding protein, SSDP
TRINITY_DN447_c0_g1	tyrosine-protein phosphatase non-receptor type 18 isoform X1 [Microtus fortis])	2.563	1.35801669328	2.54666661625E-5	0.000256007012476	yes	up	5.19	3.15	5.58	2.2	2.39	2.02	4.64	2.20333333333	GO:0006470;GO:0006508;GO:0001825;GO:0005737;GO:0005634;GO:0004252;GO:0004726;GO:0004725	BP:protein dephosphorylation;BP:proteolysis;BP:blastocyst formation;CC:cytoplasm;CC:nucleus;MF:serine-type endopeptidase activity;MF:non-membrane spanning protein tyrosine phosphatase activity;MF:protein tyrosine phosphatase activity;	K18024	PTPN12_18_22	------	------	COG5599	T:Signal transduction mechanisms)	sp|Q61152|PTN18_MOUSE;	Tyrosine-protein phosphatase non-receptor type 18 OS=Mus musculus OX=10090 GN=Ptpn18 PE=1 SV=1;	PF00102	Y_phosphatase	Protein-tyrosine phosphatase
TRINITY_DN523_c0_g1	hypothetical protein A6R68_08257 [Neotoma lepida])	2.047	1.03359189953	2.55399316861E-5	0.000256069656276	yes	up	2.09	1.74	1.28	0.77	1.01	1.08	1.70333333333	0.953333333333	GO:0032355;GO:0030833;GO:0034314;GO:0043627;GO:0005737;GO:0005634;GO:0036284;GO:0005885;GO:0051015;GO:0003779;GO:0005200;GO:0044877	BP:response to estradiol;BP:regulation of actin filament polymerization;BP:Arp2/3 complex-mediated actin nucleation;BP:response to estrogen;CC:cytoplasm;CC:nucleus;CC:tubulobulbar complex;CC:Arp2/3 protein complex;MF:actin filament binding;MF:actin binding;MF:structural constituent of cytoskeleton;MF:macromolecular complex binding;	K05757	ARPC1A_B	map04666;map04810;map05131;map05130;map05132;map04530;map04144;map05100	Fc gamma R-mediated phagocytosis);Regulation of actin cytoskeleton);Shigellosis);Pathogenic Escherichia coli infection);Salmonella infection);Tight junction);Endocytosis);Bacterial invasion of epithelial cells)	ENOG410XNWX	S:Function unknown)	sp|O88656|ARC1B_RAT;	Actin-related protein 2/3 complex subunit 1B OS=Rattus norvegicus OX=10116 GN=Arpc1b PE=1 SV=3;	PF00400;PF12894	WD40;ANAPC4_WD40	WD domain, G-beta repeat;Anaphase-promoting complex subunit 4 WD40 domain
TRINITY_DN214_c0_g2	cyclin-dependent kinase 2-interacting protein [Microtus fortis])	0.468	-1.09641036451	2.5832022948E-5	0.000258244355408	yes	down	1.49	0.91	0.6	2	2.56	2.56	1	2.37333333333	GO:0042273;GO:0006281;GO:0016310;GO:0006260;GO:0007049;GO:0051301;GO:0005634;GO:0016301;GO:1990275	BP:ribosomal large subunit biogenesis;BP:DNA repair;BP:phosphorylation;BP:DNA replication;BP:cell cycle;BP:cell division;CC:nucleus;MF:kinase activity;MF:preribosome binding;	K26052	CINP	------	------	ENOG4111M0E	T:Signal transduction mechanisms)	sp|Q9D0V8|CINP_MOUSE;	Cyclin-dependent kinase 2-interacting protein OS=Mus musculus OX=10090 GN=Cinp PE=2 SV=1;	------	------	------
TRINITY_DN616_c0_g1	docking protein 3 [Microtus fortis])	3.645	1.86589732824	2.58920387752E-5	0.000258244355408	yes	up	0.53	0.7	0.48	0.09	0.26	0.2	0.57	0.183333333333	GO:0000398;GO:0003724;GO:0003676;GO:0005524	BP:mRNA splicing, via spliceosome;MF:RNA helicase activity;MF:nucleic acid binding;MF:ATP binding;	K24036	DOK3	------	------	ENOG410XS2S	U:Intracellular trafficking, secretion, and vesicular transport)	sp|Q9QZK7|DOK3_MOUSE;	Docking protein 3 OS=Mus musculus OX=10090 GN=Dok3 PE=1 SV=1;	PF02174	IRS	PTB domain (IRS-1 type)
TRINITY_DN6684_c0_g1	glycophorin-A isoform X1 [Microtus fortis])	0.220	-2.18217622316	3.08835019645E-5	0.000304844903113	yes	down	9.19	5.06	1.92	18.16	39.14	24.11	5.39	27.1366666667	GO:0016021	CC:integral component of membrane;	K06575	GYPA, CD235a	map04640;map05144	Hematopoietic cell lineage);Malaria)	ENOG4111AH6	U:Intracellular trafficking, secretion, and vesicular transport)	sp|P14220|GLPA_MOUSE;	Glycophorin-A OS=Mus musculus OX=10090 GN=Gypa PE=1 SV=2;	PF01102	Glycophorin_A	Glycophorin A
TRINITY_DN594_c0_g2	rho GTPase-activating protein 9 isoform X1 [Microtus fortis])	2.911	1.54135550537	3.27552140109E-5	0.00032165788566	yes	up	0.68	0.6	0.48	0.12	0.24	0.34	0.586666666667	0.233333333333	GO:0007165	BP:signal transduction;	K20634	ARHGAP9	------	------	ENOG410ZP6T	U:Intracellular trafficking, secretion, and vesicular transport)	sp|Q9BRR9|RHG09_HUMAN;	Rho GTPase-activating protein 9 OS=Homo sapiens OX=9606 GN=ARHGAP9 PE=1 SV=2;	PF00620;PF00169;PF14604;PF00018	RhoGAP;PH;SH3_9;SH3_1	RhoGAP domain;PH domain;Variant SH3 domain;SH3 domain
TRINITY_DN1376_c0_g1	Sphingosine kinase 2 [Microtus ochrogaster])	0.372	-1.42850203908	3.31977562583E-5	0.000324336135311	yes	down	0.29	0.32	0.25	0.78	1.22	0.92	0.286666666667	0.973333333333	GO:0043977;GO:0030308;GO:0016310;GO:0002720;GO:0090280;GO:0001568;GO:0043306;GO:0043065;GO:0006669;GO:2000617;GO:0045815;GO:1903426;GO:0043122;GO:0008284;GO:2001169;GO:0032760;GO:0008283;GO:1904628;GO:0090037;GO:0032736;GO:0007420;GO:1901726;GO:0043980;GO:1904959;GO:2000304;GO:0046512;GO:0032755;GO:0005783;GO:0000786;GO:0005654;GO:0005743;GO:0005829;GO:0042393;GO:0008481;GO:0017050;GO:0038036;GO:…	BP:histone H2A-K5 acetylation;BP:negative regulation of cell growth;BP:phosphorylation;BP:positive regulation of cytokine production involved in immune response;BP:positive regulation of calcium ion import;BP:blood vessel development;BP:positive regulation of mast cell degranulation;BP:positive regulation of apoptotic process;BP:sphinganine-1-phosphate biosynthetic process;BP:positive regulation …	K04718	SPHK	map04666;map05152;map00600;map04020;map04371;map04072;map04370;map04071	Fc gamma R-mediated phagocytosis);Tuberculosis);Sphingolipid metabolism);Calcium signaling pathway);Apelin signaling pathway);Phospholipase D signaling pathway);VEGF signaling pathway);Sphingolipid signaling pathway)	COG1597	I:Lipid transport and metabolism)	sp|Q9JIA7|SPHK2_MOUSE;	Sphingosine kinase 2 OS=Mus musculus OX=10090 GN=Sphk2 PE=1 SV=2;	PF00781;PF19279	DAGK_cat;YegS_C	Diacylglycerol kinase catalytic domain;YegS C-terminal NAD kinase beta sandwich-like domain
TRINITY_DN3439_c0_g1	tripeptidyl-peptidase 1 [Microtus fortis])	0.240	-2.05672368997	3.3450921281E-5	0.000325975814525	yes	down	0.13	0.07	0.03	0.35	0.44	0.3	0.0766666666667	0.363333333333	GO:0006508;GO:0042470;GO:0008240;GO:0004252;GO:0046872	BP:proteolysis;CC:melanosome;MF:tripeptidyl-peptidase activity;MF:serine-type endopeptidase activity;MF:metal ion binding;	K01279	TPP1, CLN2	map04142	Lysosome)	COG4934	O:Posttranslational modification, protein turnover, chaperones)	sp|Q9EQV6|TPP1_RAT;	Tripeptidyl-peptidase 1 OS=Rattus norvegicus OX=10116 GN=Tpp1 PE=1 SV=1;	PF09286;PF00082	Pro-kuma_activ;Peptidase_S8	Pro-kumamolisin, activation domain;Subtilase family
TRINITY_DN2355_c0_g1	liver carboxylesterase 1-like isoform X1 [Microtus fortis])	5.209	2.38088318615	3.47029184374E-5	0.000336459767591	yes	up	0.46	0.3	0.17	0.06	0.08	0.06	0.31	0.0666666666667	GO:0016787	MF:hydrolase activity;	K01044	CES1	map00983	Drug metabolism - other enzymes)	COG2272	I:Lipid transport and metabolism)	sp|O46421|EST1_MACFA;	Liver carboxylesterase 1 OS=Macaca fascicularis OX=9541 GN=CES1 PE=2 SV=1;	PF00135;PF07859;PF20434	COesterase;Abhydrolase_3;BD-FAE	Carboxylesterase family;alpha/beta hydrolase fold;BD-FAE
TRINITY_DN1138_c1_g1	protein SLFN14 [Microtus fortis])	0.373	-1.42139175735	3.73788443483E-5	0.000361486545343	yes	down	0.29	0.3	0.16	0.56	1.21	0.53	0.25	0.766666666667	GO:0016075;GO:0036345;GO:0006402;GO:0005737;GO:0005634;GO:0004521;GO:0043022	BP:rRNA catabolic process;BP:platelet maturation;BP:mRNA catabolic process;CC:cytoplasm;CC:nucleus;MF:endoribonuclease activity;MF:ribosome binding;	K24445	SLFN14	------	------	ENOG410Z5MV	S:Function unknown)	sp|V9GXG1|SLN14_MOUSE;	Protein SLFN14 OS=Mus musculus OX=10090 GN=Slfn14 PE=1 SV=1;	PF04326;PF17057	AlbA_2;B3R	Putative DNA-binding domain;Poxviridae B3 protein
TRINITY_DN11009_c0_g1	gamma-interferon-inducible lysosomal thiol reductase [Microtus ochrogaster])	2.964	1.56777832615	3.78399954537E-5	0.000364102727036	yes	up	1.37	1.27	0.92	0.41	0.46	0.5	1.18666666667	0.456666666667	GO:0019886;GO:0048147;GO:0050821;GO:0042590;GO:0005764;GO:0043231;GO:0005829;GO:0005576;GO:0030054;GO:0016671;GO:0016667;GO:0015036;GO:0016491	BP:antigen processing and presentation of exogenous peptide antigen via MHC class II;BP:negative regulation of fibroblast proliferation;BP:protein stabilization;BP:antigen processing and presentation of exogenous peptide antigen via MHC class I;CC:lysosome;CC:intracellular membrane-bounded organelle;CC:cytosol;CC:extracellular region;CC:cell junction;MF:oxidoreductase activity, acting on a sulfur…	K08059	IFI30, GILT	map04612	Antigen processing and presentation)	ENOG4111IDT	S:Function unknown)	sp|Q9ESY9|GILT_MOUSE;	Gamma-interferon-inducible lysosomal thiol reductase OS=Mus musculus OX=10090 GN=Ifi30 PE=1 SV=3;	PF03227	GILT	Gamma interferon inducible lysosomal thiol reductase (GILT)
TRINITY_DN528_c0_g1	40S ribosomal protein S27-like [Mesocricetus auratus])	0.198	-2.33541912321	4.03227855216E-5	0.000385082601731	yes	down	0.15	0.82	0.31	2.51	2.85	2.25	0.426666666667	2.53666666667	GO:0042771;GO:0031571;GO:0006978;GO:0006412;GO:0005634;GO:1990904;GO:0005840;GO:0008656;GO:0003735;GO:0008494;GO:0046872	BP:intrinsic apoptotic signaling pathway in response to DNA damage by p53 class mediator;BP:mitotic G1 DNA damage checkpoint;BP:DNA damage response, signal transduction by p53 class mediator resulting in transcription of p21 class mediator;BP:translation;CC:nucleus;CC:ribonucleoprotein complex;CC:ribosome;MF:cysteine-type endopeptidase activator activity involved in apoptotic process;MF:structura…	K02978	RP-S27e, RPS27	map03010	Ribosome)	COG2051	J:Translation, ribosomal structure and biogenesis)	sp|Q71UM5|RS27L_HUMAN;	40S ribosomal protein S27-like OS=Homo sapiens OX=9606 GN=RPS27L PE=1 SV=3;	PF01667	Ribosomal_S27e	Ribosomal protein S27
TRINITY_DN827_c0_g1	hemoglobin subunit beta-H0 [Microtus fortis])	0.206	-2.27961670762	4.10130902171E-5	0.000389726379675	yes	down	0.21	0.4	0.23	1.77	1.45	1.84	0.28	1.68666666667	GO:0098869;GO:0042744;GO:0005833;GO:0031838;GO:0005344;GO:0019825;GO:0020037;GO:0043177;GO:0031721;GO:0046872	BP:cellular oxidant detoxification;BP:hydrogen peroxide catabolic process;CC:hemoglobin complex;CC:haptoglobin-hemoglobin complex;MF:oxygen transporter activity;MF:oxygen binding;MF:heme binding;MF:organic acid binding;MF:hemoglobin alpha binding;MF:metal ion binding;	K13825	HBE	------	------	COG1018	C:Energy production and conversion)	sp|P04443|HBB0_MOUSE;	Hemoglobin subunit beta-H0 OS=Mus musculus OX=10090 GN=Hbb-bh0 PE=2 SV=5;	PF00042	Globin	Globin
TRINITY_DN8164_c0_g1	6-phosphogluconate dehydrogenase, decarboxylating [Microtus fortis])	2.459	1.29797582113	4.16537413068E-5	0.000394831989558	yes	up	0.78	0.7	0.53	0.28	0.4	0.25	0.67	0.31	GO:0006739;GO:0005975;GO:0019521;GO:0006098;GO:0046177;GO:0019322;GO:0009051;GO:0043231;GO:0005829;GO:0050661;GO:0031406;GO:0030246;GO:0004616	BP:NADP metabolic process;BP:carbohydrate metabolic process;BP:D-gluconate metabolic process;BP:pentose-phosphate shunt;BP:D-gluconate catabolic process;BP:pentose biosynthetic process;BP:pentose-phosphate shunt, oxidative branch;CC:intracellular membrane-bounded organelle;CC:cytosol;MF:NADP binding;MF:carboxylic acid binding;MF:carbohydrate binding;MF:phosphogluconate dehydrogenas;	K00033	PGD, gnd, gntZ	map00480;map00030	Glutathione metabolism);Pentose phosphate pathway)	COG0362	G:Carbohydrate transport and metabolism)	sp|Q9DCD0|6PGD_MOUSE;	6-phosphogluconate dehydrogenase, decarboxylating OS=Mus musculus OX=10090 GN=Pgd PE=1 SV=3;	PF00393;PF03446	6PGD;NAD_binding_2	6-phosphogluconate dehydrogenase, C-terminal domain;NAD binding domain of 6-phosphogluconate dehydrogenase
TRINITY_DN11024_c0_g1	complement C1q subcomponent subunit C [Microtus fortis])	7.050	2.81763668035	4.35697180684E-5	0.000411971096588	yes	up	0.33	0.66	0.45	0.05	0.14	0.05	0.48	0.08	GO:0045650;GO:0030853;GO:0098883;GO:0006958;GO:0062167;GO:0005576;GO:0098794	BP:negative regulation of macrophage differentiation;BP:negative regulation of granulocyte differentiation;BP:synapse disassembly;BP:complement activation, classical pathway;CC:complement component C1q complex;CC:extracellular region;CC:postsynapse;	K03988	C1QG	map05142;map05150;map05322;map05133;map04610;map05020	Chagas disease (American trypanosomiasis));Staphylococcus aureus infection);Systemic lupus erythematosus);Pertussis);Complement and coagulation cascades);Prion diseases)	ENOG4111MQB	O:Posttranslational modification, protein turnover, chaperones)	sp|P31722|C1QC_RAT;	Complement C1q subcomponent subunit C OS=Rattus norvegicus OX=10116 GN=C1qc PE=1 SV=2;	PF00386;PF01391	C1q;Collagen	C1q domain;Collagen triple helix repeat (20 copies)
TRINITY_DN1534_c0_g1	chloride intracellular channel protein 1 [Microtus ochrogaster])	2.226	1.15418051485	4.38130183921E-5	0.000413248716686	yes	up	2.51	1.91	1.61	1.09	0.97	1.04	2.01	1.03333333333	GO:0006821;GO:0007165;GO:0034765;GO:0045669;GO:0051881;GO:0051726;GO:0070527;GO:0016020;GO:0034707;GO:0005737;GO:0031982;GO:0005634;GO:0005635;GO:0005739;GO:0048471;GO:0070062;GO:0031965;GO:0005886;GO:0005615;GO:0005903;GO:0072562;GO:0005254;GO:0045296;GO:0005247;GO:0005244	BP:chloride transport;BP:signal transduction;BP:regulation of ion transmembrane transport;BP:positive regulation of osteoblast differentiation;BP:regulation of mitochondrial membrane potential;BP:regulation of cell cycle;BP:platelet aggregation;CC:membrane;CC:chloride channel complex;CC:cytoplasm;CC:vesicle;CC:nucleus;CC:nuclear envelope;CC:mitochondrion;CC:perinuclear region of cytoplasm;CC:extr…	K05021	CLIC1	------	------	ENOG410ZZZX	U:Intracellular trafficking, secretion, and vesicular transport)	sp|Q6MG61|CLIC1_RAT;	Chloride intracellular channel protein 1 OS=Rattus norvegicus OX=10116 GN=Clic1 PE=1 SV=1;	PF13410;PF13409;PF13417;PF00043	GST_C_2;GST_N_2;GST_N_3;GST_C	Glutathione S-transferase, C-terminal domain;Glutathione S-transferase, N-terminal domain;Glutathione S-transferase, N-terminal domain;Glutathione S-transferase, C-terminal domain
TRINITY_DN5722_c0_g1	caseinolytic peptidase B protein homolog [Microtus fortis])	0.301	-1.7329149713	4.61344913712E-5	0.000433006774049	yes	down	0.11	0.13	0.1	0.37	0.51	0.46	0.113333333333	0.446666666667	GO:0016887;GO:0005524	MF:ATPase activity;MF:ATP binding;	K03695	clpB	map04213	Longevity regulating pathway - multiple species)	COG0542	O:Posttranslational modification, protein turnover, chaperones)	sp|Q9WTT2|CLPB_RAT;	Caseinolytic peptidase B protein homolog OS=Rattus norvegicus OX=10116 GN=Clpb PE=2 SV=1;	PF07724;PF12796;PF00023;PF13857;PF13606;PF10431;PF13637;PF07728;PF00004;PF00158;PF06414	AAA_2;Ank_2;Ank;Ank_5;Ank_3;ClpB_D2-small;Ank_4;AAA_5;AAA;Sigma54_activat;Zeta_toxin	AAA domain (Cdc48 subfamily);Ankyrin repeats (3 copies);Ankyrin repeat;Ankyrin repeats (many copies);Ankyrin repeat;C-terminal, D2-small domain, of ClpB protein;Ankyrin repeats (many copies);AAA domain (dynein-related subfamily);ATPase family associated with various cellular activities (AAA);Sigma-54 interaction domain;Zeta toxin
TRINITY_DN3833_c0_g1	Transcription elongation factor B polypeptide 1 [Microtus ochrogaster])	0.299	-1.74323467853	4.72146389049E-5	0.000440977801019	yes	down	2.89	1.19	0.47	4.91	6.27	5.7	1.51666666667	5.62666666667	GO:0006511;GO:0003746	BP:ubiquitin-dependent protein catabolic process;MF:translation elongation factor activity;	K03872	ELOC, TCEB1	map04120;map05211;map04066;map05200	Ubiquitin mediated proteolysis);Renal cell carcinoma);HIF-1 signaling pathway);Pathways in cancer)	ENOG41123WR	K:Transcription)	sp|Q2KII4|ELOC_BOVIN;	Elongin-C OS=Bos taurus OX=9913 GN=ELOC PE=1 SV=1;	PF03931	Skp1_POZ	Skp1 family, tetramerisation domain
TRINITY_DN3151_c0_g1	nuclear pore membrane glycoprotein 210 [Microtus fortis])	0.395	-1.33853235918	4.74883331249E-5	0.000442452274481	yes	down	0.12	0.09	0.05	0.23	0.23	0.27	0.0866666666667	0.243333333333	GO:0006913;GO:0065003;GO:0015031;GO:0051028;GO:0005643;GO:0016021;GO:0005635;GO:0031965;GO:0005789	BP:nucleocytoplasmic transport;BP:macromolecular complex assembly;BP:protein transport;BP:mRNA transport;CC:nuclear pore;CC:integral component of membrane;CC:nuclear envelope;CC:nuclear membrane;CC:endoplasmic reticulum membrane;	K14314	NUP210, GP210	map03013;map05014	RNA transport);Amyotrophic lateral sclerosis (ALS))	ENOG410XNNU	U:Intracellular trafficking, secretion, and vesicular transport)	sp|Q9QY81|PO210_MOUSE;	Nuclear pore membrane glycoprotein 210 OS=Mus musculus OX=10090 GN=Nup210 PE=1 SV=2;	PF02368	Big_2	Bacterial Ig-like domain (group 2)
TRINITY_DN3979_c0_g1	rho guanine nucleotide exchange factor 1 isoform X4 [Microtus oregoni])	2.484	1.31256782008	4.76245366873E-5	0.000442641679186	yes	up	0.51	0.55	0.33	0.14	0.26	0.24	0.463333333333	0.213333333333	------	------	K12330	ARHGEF1	map05205;map04810;map05200;map04270;map05130;map04611	Proteoglycans in cancer);Regulation of actin cytoskeleton);Pathways in cancer);Vascular smooth muscle contraction);Pathogenic Escherichia coli infection);Platelet activation)	ENOG410XPQJ;COG5422	T:Signal transduction mechanisms);	sp|Q61210|ARHG1_MOUSE;	Rho guanine nucleotide exchange factor 1 OS=Mus musculus OX=10090 GN=Arhgef1 PE=1 SV=2;	PF09128;PF17838;PF00621	RGS-like;PH_16;RhoGEF	Regulator of G protein signalling-like domain;PH domain;RhoGEF domain
TRINITY_DN4343_c0_g1	hypothetical protein A6R68_18966, partial [Neotoma lepida])	0.307	-1.70162155766	4.83193509491E-5	0.000448009516081	yes	down	0.33	0.29	0.2	1.05	1.13	0.88	0.273333333333	1.02	------	------	K12602	WDR61, REC14, SKI8	map03018	RNA degradation)	ENOG410XP1Z	S:Function unknown)	sp|Q9GZS3|WDR61_HUMAN;	WD repeat-containing protein 61 OS=Homo sapiens OX=9606 GN=WDR61 PE=1 SV=1;	PF00400;PF12894;PF08662;PF20426	WD40;ANAPC4_WD40;eIF2A;NBCH_WD40	WD domain, G-beta repeat;Anaphase-promoting complex subunit 4 WD40 domain;Eukaryotic translation initiation factor eIF2A;Neurobeachin beta propeller domain
TRINITY_DN8536_c0_g1	leukotriene B4 receptor 1-like isoform X2 [Microtus fortis])	3.988	1.99579124013	4.96093781862E-5	0.000457748368772	yes	up	0.63	0.51	0.48	0.15	0.11	0.21	0.54	0.156666666667	GO:0016021;GO:0005886;GO:0004974	CC:integral component of membrane;CC:plasma membrane;MF:leukotriene receptor activity;	K04296	LTB4R1	map04080	Neuroactive ligand-receptor interaction)	ENOG410XRW9	U:Intracellular trafficking, secretion, and vesicular transport)	sp|Q9R0Q2|LT4R1_RAT;	Leukotriene B4 receptor 1 OS=Rattus norvegicus OX=10116 GN=Ltb4r PE=1 SV=1;	PF00001;PF10328;PF10320	7tm_1;7TM_GPCR_Srx;7TM_GPCR_Srsx	7 transmembrane receptor (rhodopsin family);Serpentine type 7TM GPCR chemoreceptor Srx;Serpentine type 7TM GPCR chemoreceptor Srsx
TRINITY_DN574_c0_g1	complement component receptor 1-like protein [Microtus fortis])	0.387	-1.36860747712	5.29707443139E-5	0.000486414046344	yes	down	0.48	0.37	0.22	0.69	1.37	1.1	0.356666666667	1.05333333333	------	------	K04011	CR1, CD35	map04640;map05140;map05144;map05152;map05134;map04610	Hematopoietic cell lineage);Leishmaniasis);Malaria);Tuberculosis);Legionellosis);Complement and coagulation cascades)	ENOG410XPJ1	S:Function unknown)	sp|Q63135|CR1L_RAT;	Complement component receptor 1-like protein OS=Rattus norvegicus OX=10116 GN=Cr1l PE=1 SV=1;	PF00084	Sushi	Sushi repeat (SCR repeat)
TRINITY_DN1804_c0_g1	acid sphingomyelinase-like phosphodiesterase 3a [Microtus fortis])	0.289	-1.79227062109	5.35255003088E-5	0.000489156486075	yes	down	0.24	0.13	0.14	0.37	1.06	0.6	0.17	0.676666666667	GO:0009143;GO:0006685;GO:0005615;GO:0004767;GO:0008270;GO:0046872	BP:nucleoside triphosphate catabolic process;BP:sphingomyelin catabolic process;CC:extracellular space;MF:sphingomyelin phosphodiesterase activity;MF:zinc ion binding;MF:metal ion binding;	K01128	SMPDL3	------	------	ENOG410YYPB;ENOG410XRWF	S:Function unknown);	sp|Q641Z7|ASM3A_RAT;	Acid sphingomyelinase-like phosphodiesterase 3a OS=Rattus norvegicus OX=10116 GN=Smpdl3a PE=2 SV=1;	PF19272;PF00149	ASMase_C;Metallophos	Acid sphingomyelin phosphodiesterase C-terminal region;Calcineurin-like phosphoesterase
TRINITY_DN1355_c0_g1	placenta-specific gene 8 protein [Microtus ochrogaster])	2.578	1.3659832559	5.45297884009E-5	0.000497145087569	yes	up	1.84	1.67	1.41	0.64	0.79	0.9	1.64	0.776666666667	GO:0008284;GO:0040015;GO:0120162;GO:0050873;GO:0043066;GO:0045944;GO:0042742;GO:0006366;GO:0009409;GO:0003682	BP:positive regulation of cell proliferation;BP:negative regulation of multicellular organism growth;BP:positive regulation of cold-induced thermogenesis;BP:brown fat cell differentiation;BP:negative regulation of apoptotic process;BP:positive regulation of transcription from RNA polymerase II promoter;BP:defense response to bacterium;BP:transcription from RNA polymerase II promoter;BP:response t…	------	------	------	------	ENOG410YWYC	S:Function unknown)	sp|Q9JI48|PLAC8_MOUSE;	Placenta-specific gene 8 protein OS=Mus musculus OX=10090 GN=Plac8 PE=1 SV=1;	PF04749	PLAC8	PLAC8 family
TRINITY_DN2426_c0_g1	tubulin-specific chaperone cofactor E-like protein isoform X1 [Myodes glareolus])	0.461	-1.1186691342	5.68031008978E-5	0.000515410559215	yes	down	0.53	0.48	0.29	1.21	1.28	0.98	0.433333333333	1.15666666667	GO:0006457;GO:0043014	BP:protein folding;MF:alpha-tubulin binding;	K22449	TBCEL	------	------	ENOG41103AE	S:Function unknown)	sp|Q5QJ74|TBCEL_HUMAN;	Tubulin-specific chaperone cofactor E-like protein OS=Homo sapiens OX=9606 GN=TBCEL PE=1 SV=2;	------	------	------
TRINITY_DN2530_c0_g1	60S ribosomal protein L11-like [Arvicanthis niloticus])	2.121	1.08453027299	5.89087465651E-5	0.000531989153377	yes	up	6.58	5.29	3.42	2.46	3.07	2.7	5.09666666667	2.74333333333	GO:0034504;GO:0032435;GO:0050821;GO:0010628;GO:0000027;GO:0042273;GO:0032092;GO:2000059;GO:0006364;GO:1904667;GO:0002181;GO:1901796;GO:0006605;GO:2000435;GO:1902255;GO:0006412;GO:0022626;GO:0022625;GO:0005654;GO:0070062;GO:0005730;GO:0016020;GO:0042788;GO:0005737;GO:0032991;GO:0005840;GO:0005829;GO:1990904;GO:0003735;GO:0008097;GO:0031625;GO:1990948;GO:0003723	BP:protein localization to nucleus;BP:negative regulation of proteasomal ubiquitin-dependent protein catabolic process;BP:protein stabilization;BP:positive regulation of gene expression;BP:ribosomal large subunit assembly;BP:ribosomal large subunit biogenesis;BP:positive regulation of protein binding;BP:negative regulation of protein ubiquitination involved in ubiquitin-dependent protein cataboli…	K02868	RP-L11e, RPL11	map03010	Ribosome)	COG0094	J:Translation, ribosomal structure and biogenesis)	sp|Q3T087|RL11_BOVIN;	60S ribosomal protein L11 OS=Bos taurus OX=9913 GN=RPL11 PE=2 SV=3;	PF00281;PF00673	Ribosomal_L5;Ribosomal_L5_C	Ribosomal protein L5;ribosomal L5P family C-terminus
TRINITY_DN2183_c0_g1	FH2 domain-containing protein 1 [Microtus fortis])	0.489	-1.03104817869	6.01052863018E-5	0.000541514607719	yes	down	0.41	0.54	0.35	1.04	0.91	1.1	0.433333333333	1.01666666667	GO:0060271;GO:0090161;GO:0030041;GO:0043149;GO:0005881;GO:0005794;GO:0005884;GO:0005929;GO:0005874;GO:0008017;GO:0003779	BP:cilium assembly;BP:Golgi ribbon formation;BP:actin filament polymerization;BP:stress fiber assembly;CC:cytoplasmic microtubule;CC:Golgi apparatus;CC:actin filament;CC:cilium;CC:microtubule;MF:microtubule binding;MF:actin binding;	------	------	------	------	ENOG410XQR0	S:Function unknown)	sp|Q3ULZ2|FHDC1_MOUSE;	FH2 domain-containing protein 1 OS=Mus musculus OX=10090 GN=Fhdc1 PE=1 SV=3;	PF02181	FH2	Formin Homology 2 Domain
TRINITY_DN5107_c0_g1	protein RoBo-1-like [Microtus fortis])	4.423	2.14511776911	6.13113081851E-5	0.000551080464158	yes	up	0.63	0.84	0.39	0.11	0.24	0.13	0.62	0.16	------	------	------	------	------	------	ENOG410ZHEG;ENOG411145D	S:Function unknown);	sp|O55006|ROB1_RAT;	Protein RoBo-1 OS=Rattus norvegicus OX=10116 PE=1 SV=1;	PF00021	UPAR_LY6	u-PAR/Ly-6 domain
TRINITY_DN2650_c0_g1	vesicle-associated membrane protein 5 isoform X1 [Microtus fortis])	3.075	1.62037116043	6.24957423532E-5	0.000558061009926	yes	up	2.17	2.01	2.74	0.98	1.05	0.65	2.30666666667	0.893333333333	GO:0016192;GO:0016021	BP:vesicle-mediated transport;CC:integral component of membrane;	K08514	VAMP5	map04130	SNARE interactions in vesicular transport)	COG5143	U:Intracellular trafficking, secretion, and vesicular transport)	sp|Q9Z2J5|VAMP5_RAT;	Vesicle-associated membrane protein 5 OS=Rattus norvegicus OX=10116 GN=Vamp5 PE=2 SV=1;	PF00957	Synaptobrevin	Synaptobrevin
TRINITY_DN8807_c0_g1	PREDICTED: V-type proton ATPase 21 kDa proteolipid subunit [Propithecus coquereli])	0.439	-1.18723612949	6.25262073948E-5	0.000558061009926	yes	down	0.98	0.81	0.94	2.43	2.23	2.58	0.91	2.41333333333	GO:0030665;GO:0033179;GO:0016021;GO:0005768;GO:0046961	CC:clathrin-coated vesicle membrane;CC:proton-transporting V-type ATPase, V0 domain;CC:integral component of membrane;CC:endosome;MF:proton-transporting ATPase activity, rotational mechanism;	K03661	ATPeV0B, ATP6F	map05152;map05323;map05120;map04145;map00190;map04142;map04721;map05110	Tuberculosis);Rheumatoid arthritis);Epithelial cell signaling in Helicobacter pylori infection);Phagosome);Oxidative phosphorylation);Lysosome);Synaptic vesicle cycle);Vibrio cholerae infection)	COG0636	C:Energy production and conversion)	sp|Q2TA24|VATO_BOVIN;	V-type proton ATPase 21 kDa proteolipid subunit c'' OS=Bos taurus OX=9913 GN=ATP6V0B PE=1 SV=1;	PF00137	ATP-synt_C	ATP synthase subunit C
TRINITY_DN11119_c0_g1	Serglycin [Microtus ochrogaster])	2.099	1.06971666347	6.357087836E-5	0.000566062366749	yes	up	3.42	2.72	1.61	1.15	1.62	1.41	2.58333333333	1.39333333333	------	------	K06849	PGSG	------	------	ENOG4111DTK	O:Posttranslational modification, protein turnover, chaperones)	sp|P04917|SRGN_RAT;	Serglycin OS=Rattus norvegicus OX=10116 GN=Srgn PE=1 SV=1;	PF04360	Serglycin	Serglycin
TRINITY_DN1530_c0_g1	SUN domain-containing protein 2 isoform X1 [Microtus fortis])	2.295	1.19864987058	6.45785752264E-5	0.000573698040383	yes	up	0.5	0.38	0.38	0.18	0.24	0.22	0.42	0.213333333333	GO:0031022;GO:0021817;GO:0090292;GO:0030335;GO:0006998;GO:0051642;GO:0005639;GO:0000781;GO:0034993;GO:0000794;GO:0005521;GO:0140444;GO:0042802	BP:nuclear migration along microfilament;BP:nucleokinesis involved in cell motility in cerebral cortex radial glia guided migration;BP:nuclear matrix anchoring at nuclear membrane;BP:positive regulation of cell migration;BP:nuclear envelope organization;BP:centrosome localization;CC:integral component of nuclear inner membrane;CC:chromosome, telomeric region;CC:LINC complex;CC:condensed nuclear c…	K19347	SUN1_2	------	------	ENOG410YM6S	S:Function unknown)	sp|Q8BJS4|SUN2_MOUSE;	SUN domain-containing protein 2 OS=Mus musculus OX=10090 GN=Sun2 PE=1 SV=3;	PF07738;PF18580	Sad1_UNC;HTH_SUN2	Sad1 / UNC-like C-terminal;SUN2 helix-turn-helix domain
TRINITY_DN9804_c0_g1	CKLF-like MARVEL transmembrane domain-containing protein 7 [Microtus oregoni])	3.016	1.59255782429	6.56449394198E-5	0.000581818256574	yes	up	0.93	0.84	0.98	0.27	0.35	0.45	0.916666666667	0.356666666667	GO:0002337;GO:0006935;GO:0005615;GO:0016021;GO:0005125	BP:B-1a B cell differentiation;BP:chemotaxis;CC:extracellular space;CC:integral component of membrane;MF:cytokine activity;	------	------	------	------	ENOG4111IAF	S:Function unknown)	sp|Q9ESD6|CKLF7_MOUSE;	CKLF-like MARVEL transmembrane domain-containing protein 7 OS=Mus musculus OX=10090 GN=Cmtm7 PE=1 SV=1;	PF01284	MARVEL	Membrane-associating domain
TRINITY_DN1396_c0_g1	tyrosine-protein kinase Fes/Fps isoform X1 [Microtus fortis])	4.087	2.03107153959	6.59428346322E-5	0.000583105621053	yes	up	0.24	0.2	0.17	0.05	0.06	0.06	0.203333333333	0.0566666666667	GO:0031116;GO:0030155;GO:0007098;GO:0046777;GO:0043304;GO:0071305;GO:0042127;GO:2000251;GO:0008360;GO:0010976;GO:0001578;GO:0045657;GO:2000145;GO:0005925;GO:0005737;GO:0031410;GO:0005856;GO:0015630;GO:0005886;GO:0031234;GO:0034987;GO:0004715;GO:0004713;GO:0005524;GO:0008017;GO:0008289;GO:0035091	BP:positive regulation of microtubule polymerization;BP:regulation of cell adhesion;BP:centrosome cycle;BP:protein autophosphorylation;BP:regulation of mast cell degranulation;BP:cellular response to vitamin D;BP:regulation of cell proliferation;BP:positive regulation of actin cytoskeleton reorganization;BP:regulation of cell shape;BP:positive regulation of neuron projection development;BP:microt…	K07527	FES, FPS	map04360	Axon guidance)	ENOG410Y6RP	T:Signal transduction mechanisms)	sp|P16879|FES_MOUSE;	Tyrosine-protein kinase Fes/Fps OS=Mus musculus OX=10090 GN=Fes PE=1 SV=2;	PF07714;PF00069;PF00017;PF00611	PK_Tyr_Ser-Thr;Pkinase;SH2;FCH	Protein tyrosine and serine/threonine kinase;Protein kinase domain;SH2 domain;Fes/CIP4, and EFC/F-BAR homology domain
TRINITY_DN288_c0_g2	antigen peptide transporter 1 [Microtus ochrogaster])	2.784	1.47714333921	6.77377130288E-5	0.000596216736797	yes	up	0.63	0.35	0.38	0.19	0.15	0.22	0.453333333333	0.186666666667	GO:0015833;GO:0042270;GO:0002479;GO:0019885;GO:0006952;GO:0055085;GO:0046968;GO:0046967;GO:0002250;GO:0015031;GO:0042824;GO:0030176;GO:0016021;GO:0034451;GO:0043231;GO:0042825;GO:0015440;GO:0044877;GO:0016887;GO:0046978;GO:0046979;GO:1904680;GO:0042626;GO:0042288;GO:0042605;GO:0000166;GO:0046872;GO:0005524;GO:0042803;GO:0015433;GO:0042287;GO:0043531;GO:0023029;GO:0046980	BP:peptide transport;BP:protection from natural killer cell mediated cytotoxicity;BP:antigen processing and presentation of exogenous peptide antigen via MHC class I, TAP-dependent;BP:antigen processing and presentation of endogenous peptide antigen via MHC class I;BP:defense response;BP:transmembrane transport;BP:peptide antigen transport;BP:cytosol to ER transport;BP:adaptive immune response;BP…	K05653	ABCB2, TAP1	map02010;map05168;map05169;map04145;map04612;map05340	ABC transporters);Herpes simplex infection);Epstein-Barr virus infection);Phagosome);Antigen processing and presentation);Primary immunodeficiency)	COG1132	V:Defense mechanisms)	sp|P36370|TAP1_RAT;	Antigen peptide transporter 1 OS=Rattus norvegicus OX=10116 GN=Tap1 PE=1 SV=2;	PF00664;PF00005;PF02463;PF09818;PF13191;PF13304;PF13555;PF13401;PF13476	ABC_membrane;ABC_tran;SMC_N;ABC_ATPase;AAA_16;AAA_21;AAA_29;AAA_22;AAA_23	ABC transporter transmembrane region;ABC transporter;RecF/RecN/SMC N terminal domain;ATPase of the ABC class;AAA ATPase domain;AAA domain, putative AbiEii toxin, Type IV TA system;P-loop containing region of AAA domain;AAA domain;AAA domain
TRINITY_DN533_c0_g1	leukocyte antigen CD37 isoform X1 [Microtus fortis])	2.131	1.09130051672	6.79065878346E-5	0.000596329116157	yes	up	2.06	1.69	1.78	0.94	1.31	0.77	1.84333333333	1.00666666667	GO:0016021;GO:0001772	CC:integral component of membrane;CC:immunological synapse;	K06475	CD37, TSPAN26	map04640	Hematopoietic cell lineage)	ENOG4111IRY	S:Function unknown)	sp|Q61470|CD37_MOUSE;	Leukocyte antigen CD37 OS=Mus musculus OX=10090 GN=Cd37 PE=1 SV=1;	PF00335	Tetraspanin	Tetraspanin family
TRINITY_DN7130_c0_g8	protein wntless homolog [Microtus ochrogaster])	0.210	-2.25125640001	6.90326396365E-5	0.00060482725553	yes	down	0.13	0.05	0.02	0.18	0.56	0.33	0.0666666666667	0.356666666667	GO:0071529;GO:0001707;GO:0009948;GO:0016055;GO:0061357;GO:0090263;GO:0061355;GO:0030901;GO:0030902;GO:0006886;GO:0031017;GO:0005829;GO:0005802;GO:0016021;GO:0000139;GO:0005886;GO:0005769;GO:0005783;GO:0017147	BP:cementum mineralization;BP:mesoderm formation;BP:anterior/posterior axis specification;BP:Wnt signaling pathway;BP:positive regulation of Wnt protein secretion;BP:positive regulation of canonical Wnt signaling pathway;BP:Wnt protein secretion;BP:midbrain development;BP:hindbrain development;BP:intracellular protein transport;BP:exocrine pancreas development;CC:cytosol;CC:trans-Golgi network;CC…	------	------	------	------	ENOG410XQ06	U:Intracellular trafficking, secretion, and vesicular transport)	sp|Q6DID7|WLS_MOUSE;	Protein wntless homolog OS=Mus musculus OX=10090 GN=Wls PE=1 SV=1;	PF06664	MIG-14_Wnt-bd	Wnt-binding factor required for Wnt secretion
TRINITY_DN1247_c0_g1	lymphocyte-specific protein 1 isoform X6 [Microtus fortis])	2.541	1.34563675776	7.35664866432E-5	0.000643075466766	yes	up	1.48	1.15	0.65	0.52	0.54	0.39	1.09333333333	0.483333333333	GO:0007165;GO:0003779	BP:signal transduction;MF:actin binding;	K14957	LSP1	map05152	Tuberculosis)	ENOG410XRW9	U:Intracellular trafficking, secretion, and vesicular transport)	sp|P19973|LSP1_MOUSE;	Lymphocyte-specific protein 1 OS=Mus musculus OX=10090 GN=Lsp1 PE=1 SV=2;	PF02029	Caldesmon	Caldesmon
TRINITY_DN9183_c0_g1	renin receptor [Microtus fortis])	0.186	-2.42372108117	7.41591779885E-5	0.000646776392502	yes	down	0.04	0.09	0.03	0.18	0.5	0.31	0.0533333333333	0.33	GO:0021903;GO:0060323;GO:0048069;GO:0090263;GO:0021626;GO:0007042;GO:0043408;GO:0002003;GO:0032914;GO:0030177;GO:0016020;GO:0030424;GO:0000220;GO:0032591;GO:0030665;GO:0005615;GO:0009897;GO:0016021;GO:0043005;GO:0010008;GO:0016471;GO:0016324;GO:0070161;GO:0044297;GO:0045211;GO:0005789;GO:0030672;GO:0000421;GO:0005764;GO:0005765;GO:0038023	BP:rostrocaudal neural tube patterning;BP:head morphogenesis;BP:eye pigmentation;BP:positive regulation of canonical Wnt signaling pathway;BP:central nervous system maturation;BP:lysosomal lumen acidification;BP:regulation of MAPK cascade;BP:angiotensin maturation;BP:positive regulation of transforming growth factor beta1 production;BP:positive regulation of Wnt signaling pathway;CC:membrane;CC:a…	K19514	ATP6AP2, PRR	map04614	Renin-angiotensin system)	ENOG4111F0U	U:Intracellular trafficking, secretion, and vesicular transport)	sp|Q9CYN9|RENR_MOUSE;	Renin receptor OS=Mus musculus OX=10090 GN=Atp6ap2 PE=1 SV=2;	PF07850	Renin_r	Renin receptor-like protein
TRINITY_DN4611_c0_g1	ATP-binding cassette sub-family B member 10, mitochondrial isoform X1 [Microtus ochrogaster])	0.291	-1.78003102493	7.57151522243E-5	0.000657863754381	yes	down	0.21	0.18	0.03	0.57	0.65	0.38	0.14	0.533333333333	GO:0045648;GO:0006783;GO:0048821;GO:0034514;GO:0046985;GO:0070455;GO:0032592;GO:0005739;GO:0005743;GO:0140359;GO:0005524;GO:0016887;GO:0042802;GO:0042803	BP:positive regulation of erythrocyte differentiation;BP:heme biosynthetic process;BP:erythrocyte development;BP:mitochondrial unfolded protein response;BP:positive regulation of hemoglobin biosynthetic process;BP:positive regulation of heme biosynthetic process;CC:integral component of mitochondrial membrane;CC:mitochondrion;CC:mitochondrial inner membrane;MF:ABC-type transmembrane transporter a…	K05657	ABCB10	map02010	ABC transporters)	COG1132	V:Defense mechanisms)	sp|Q9JI39|ABCBA_MOUSE;	ATP-binding cassette sub-family B member 10, mitochondrial OS=Mus musculus OX=10090 GN=Abcb10 PE=1 SV=1;	PF00664;PF00005;PF02463;PF13555	ABC_membrane;ABC_tran;SMC_N;AAA_29	ABC transporter transmembrane region;ABC transporter;RecF/RecN/SMC N terminal domain;P-loop containing region of AAA domain
TRINITY_DN945_c0_g1	T-cell differentiation antigen CD6 isoform X2 [Microtus fortis])	2.524	1.33564388744	7.92465738356E-5	0.000686444245016	yes	up	0.51	0.55	0.29	0.22	0.19	0.19	0.45	0.2	------	------	K06456	CD6	map04514	Cell adhesion molecules (CAMs))	ENOG410YC2B	U:Intracellular trafficking, secretion, and vesicular transport)	sp|Q61003|CD6_MOUSE;	T-cell differentiation antigen CD6 OS=Mus musculus OX=10090 GN=Cd6 PE=1 SV=2;	PF00530;PF15494	SRCR;SRCR_2	Scavenger receptor cysteine-rich domain;Scavenger receptor cysteine-rich domain
TRINITY_DN1650_c0_g1	CD63 antigen [Microtus fortis])	4.104	2.03707724934	7.96320836958E-5	0.000688222985788	yes	up	1.15	1.1	0.62	0.37	0.24	0.18	0.956666666667	0.263333333333	GO:0008104;GO:0048757;GO:0007160;GO:0045785;GO:0050931;GO:0035646;GO:0030855;GO:0043473;GO:2001046;GO:1901379;GO:0002092;GO:0016477;GO:0010633;GO:1900746;GO:0015031;GO:0045807;GO:0031226;GO:0010008;GO:0005737;GO:0070062;GO:0005615;GO:0016021;GO:0005770;GO:0005654;GO:0031904;GO:0031902;GO:0009986;GO:0005887;GO:0005886;GO:0097487;GO:0032585;GO:0042470;GO:0032991;GO:0043231;GO:0005764;GO:0005765;GO:…	BP:protein localization;BP:pigment granule maturation;BP:cell-matrix adhesion;BP:positive regulation of cell adhesion;BP:pigment cell differentiation;BP:endosome to melanosome transport;BP:epithelial cell differentiation;BP:pigmentation;BP:positive regulation of integrin-mediated signaling pathway;BP:regulation of potassium ion transmembrane transport;BP:positive regulation of receptor internaliz…	K06497	CD63, MLA1, TSPAN30	map05205;map04142	Proteoglycans in cancer);Lysosome)	ENOG4111IRY	S:Function unknown)	sp|P41731|CD63_MOUSE;	CD63 antigen OS=Mus musculus OX=10090 GN=Cd63 PE=1 SV=2;	PF00335	Tetraspanin	Tetraspanin family
TRINITY_DN8553_c0_g1	proteasome subunit beta type-9 [Microtus fortis])	3.446	1.78482480894	8.4360795802E-5	0.000727445236938	yes	up	1.28	1.06	0.75	0.3	0.29	0.43	1.03	0.34	GO:0009410;GO:0001889;GO:0071257;GO:0014889;GO:2000116;GO:0009617;GO:0048538;GO:0048536;GO:0019882;GO:0098586;GO:0043279;GO:0051603;GO:0010498;GO:0002376;GO:1901423;GO:0071347;GO:0019774;GO:0000502;GO:0005737;GO:0005839;GO:0005634;GO:1990111;GO:0005829;GO:0004175;GO:0070628;GO:0004298	BP:response to xenobiotic stimulus;BP:liver development;BP:cellular response to electrical stimulus;BP:muscle atrophy;BP:regulation of cysteine-type endopeptidase activity;BP:response to bacterium;BP:thymus development;BP:spleen development;BP:antigen processing and presentation;BP:cellular response to virus;BP:response to alkaloid;BP:proteolysis involved in cellular protein catabolic process;BP:…	K02741	PSMB9, LMP2	map03050	Proteasome)	ENOG410XS23	O:Posttranslational modification, protein turnover, chaperones)	sp|P28077|PSB9_RAT;	Proteasome subunit beta type-9 OS=Rattus norvegicus OX=10116 GN=Psmb9 PE=1 SV=2;	PF00227	Proteasome	Proteasome subunit
TRINITY_DN2175_c0_g1	LOW QUALITY PROTEIN: alpha-N-acetyl-neuraminyl-2,3-beta-galactosyl-1,3-N-acetyl-galactosaminide alpha-2,6-sialyltransferase [Onychomys torridus])	2.801	1.4857222066	8.59168237757E-5	0.000739194294647	yes	up	0.84	0.66	0.46	0.27	0.23	0.29	0.653333333333	0.263333333333	GO:0001574;GO:0006486;GO:0009311;GO:0005794;GO:0016021;GO:0000139;GO:0047290;GO:0001665;GO:0008373	BP:ganglioside biosynthetic process;BP:protein glycosylation;BP:oligosaccharide metabolic process;CC:Golgi apparatus;CC:integral component of membrane;CC:Golgi membrane;MF:;MF:alpha-N-acetylgalactosaminide alpha-2,6-sialyltransferase activity;MF:sialyltransferase activity;	K03374	ST6GALNAC4	map00512;map00604	Mucin type O-glycan biosynthesis);Glycosphingolipid biosynthesis - ganglio series)	ENOG410XT8P	S:Function unknown)	sp|Q9R2B6|SIA7D_MOUSE;	Alpha-N-acetyl-neuraminyl-2,3-beta-galactosyl-1,3-N-acetyl-galactosaminide alpha-2,6-sialyltransferase OS=Mus musculus OX=10090 GN=St6galnac4 PE=1 SV=1;	PF00777	Glyco_transf_29	Glycosyltransferase family 29 (sialyltransferase)
TRINITY_DN367_c0_g1	U4/U6.U5 small nuclear ribonucleoprotein 27 kDa protein [Puma yagouaroundi])	0.367	-1.44460697841	8.81296745613E-5	0.000756528891739	yes	down	1.2	0.82	0.29	2.1	2.55	2.34	0.77	2.33	GO:0008380;GO:0006397;GO:0046540;GO:0005634;GO:1990904	BP:RNA splicing;BP:mRNA processing;CC:U4/U6 x U5 tri-snRNP complex;CC:nucleus;CC:ribonucleoprotein complex;	K12846	SNRNP27	map03040	Spliceosome)	ENOG410XWWQ	S:Function unknown)	sp|Q8K194|SNR27_MOUSE;	U4/U6.U5 small nuclear ribonucleoprotein 27 kDa protein OS=Mus musculus OX=10090 GN=Snrnp27 PE=1 SV=1;	PF08648	SNRNP27	U4/U6.U5 small nuclear ribonucleoproteins
TRINITY_DN2851_c0_g1	plastin-2 [Myodes glareolus])	9.644	3.26955989386	9.1597564896E-5	0.000782780084794	yes	up	0.09	0.18	0.19	0.01	0.02	0.02	0.153333333333	0.0166666666667	GO:0033157;GO:0051639;GO:0071803;GO:0002286;GO:0009611;GO:0016477;GO:0022617;GO:0031100;GO:0051017;GO:0010737;GO:0032432;GO:0015629;GO:0030175;GO:0005925;GO:0005737;GO:0001726;GO:0002102;GO:0048471;GO:0005884;GO:0005886;GO:0032587;GO:0001891;GO:0097386;GO:0005829;GO:0001725;GO:0005509;GO:0005178;GO:0051015;GO:0051020	BP:regulation of intracellular protein transport;BP:actin filament network formation;BP:positive regulation of podosome assembly;BP:T cell activation involved in immune response;BP:response to wounding;BP:cell migration;BP:extracellular matrix disassembly;BP:animal organ regeneration;BP:actin filament bundle assembly;BP:protein kinase A signaling;CC:actin filament bundle;CC:actin cytoskeleton;CC:…	K17276	LCP1, PLS2	------	------	COG5069	Z:Cytoskeleton)	sp|Q61233|PLSL_MOUSE;	Plastin-2 OS=Mus musculus OX=10090 GN=Lcp1 PE=1 SV=4;	PF00307;PF00036;PF13499;PF13202;PF13833;PF13405;PF11971	CH;EF-hand_1;EF-hand_7;EF-hand_5;EF-hand_8;EF-hand_6;CAMSAP_CH	Calponin homology (CH) domain;EF hand;EF-hand domain pair;EF hand;EF-hand domain pair;EF-hand domain;CAMSAP CH domain
TRINITY_DN2846_c0_g1	60S ribosomal protein L5 isoform X1 [Microtus oregoni])	5.380	2.42766544764	9.18511272042E-5	0.000783194879286	yes	up	0.35	0.83	0.71	0.05	0.2	0.17	0.63	0.14	GO:0006412;GO:0005737;GO:0005840;GO:0005634;GO:1990904;GO:0008097;GO:0003735	BP:translation;CC:cytoplasm;CC:ribosome;CC:nucleus;CC:ribonucleoprotein complex;MF:5S rRNA binding;MF:structural constituent of ribosome;	K02932	RP-L5e, RPL5	map03010	Ribosome)	COG0256	J:Translation, ribosomal structure and biogenesis)	sp|P09895|RL5_RAT;	60S ribosomal protein L5 OS=Rattus norvegicus OX=10116 GN=Rpl5 PE=1 SV=3;	PF17144;PF14204	Ribosomal_L5e;Ribosomal_L18_c	Ribosomal large subunit proteins 60S L5, and 50S L18;Ribosomal L18 C-terminal region
TRINITY_DN5928_c0_g1	mitotic-spindle organizing protein 2-like [Microtus ochrogaster])	2.606	1.38195811367	9.29409134471E-5	0.000790722248035	yes	up	4.11	2.51	4.11	1.26	1.74	1.55	3.57666666667	1.51666666667	GO:0005737;GO:0005819;GO:0005815	CC:cytoplasm;CC:spindle;CC:microtubule organizing center;	K16574	MZT2A_B	------	------	ENOG410Y69K	S:Function unknown)	sp|Q9CQ25|MZT2_MOUSE;	Mitotic-spindle organizing protein 2 OS=Mus musculus OX=10090 GN=Mzt2 PE=1 SV=1;	PF12926	MOZART2	Mitotic-spindle organizing gamma-tubulin ring associated
TRINITY_DN1365_c0_g2	ankyrin repeat domain-containing protein SOWAHA [Microtus fortis])	0.053	-4.23668074108	9.81623681126E-5	0.000833289435978	yes	down	0	0.01	0.03	0.2	0.32	0.39	0.0133333333333	0.303333333333	------	------	------	------	------	------	ENOG410YDPM	S:Function unknown)	sp|Q8BLS7|SWAHA_MOUSE;	Ankyrin repeat domain-containing protein SOWAHA OS=Mus musculus OX=10090 GN=Sowaha PE=1 SV=2;	PF12796;PF13857;PF00023;PF13606;PF13637	Ank_2;Ank_5;Ank;Ank_3;Ank_4	Ankyrin repeats (3 copies);Ankyrin repeats (many copies);Ankyrin repeat;Ankyrin repeat;Ankyrin repeats (many copies)
TRINITY_DN222_c0_g3	interferon-induced transmembrane protein 1-like [Microtus fortis])	2.062	1.04434818656	0.000102067547005	0.000862606260086	yes	up	4.17	4	2.84	2.05	1.91	2.16	3.67	2.04	GO:0016021	CC:integral component of membrane;	K06566;K19831	IFITM;IFITM1, CD225	map04662	B cell receptor signaling pathway)	ENOG4112C1U	S:Function unknown)	sp|Q9D103|IFM1_MOUSE;	Interferon-induced transmembrane protein 1 OS=Mus musculus OX=10090 GN=Ifitm1 PE=2 SV=1;	PF04505	CD225	Interferon-induced transmembrane protein
TRINITY_DN3674_c0_g1	T-cell surface glycoprotein CD3 delta chain isoform X1 [Microtus fortis])	2.369	1.24397886548	0.000106123708485	0.000889925925208	yes	up	4.69	4.08	2.19	1.23	2.61	1.46	3.65333333333	1.76666666667	GO:0045059;GO:0002250;GO:0007166;GO:0042105;GO:0016021;GO:0042101;GO:0004888;GO:0042802	BP:positive thymic T cell selection;BP:adaptive immune response;BP:cell surface receptor signaling pathway;CC:alpha-beta T cell receptor complex;CC:integral component of membrane;CC:T cell receptor complex;MF:transmembrane signaling receptor activity;MF:identical protein binding;	K06450	CD3D	map05166;map04640;map05142;map05162;map04660;map04659;map04658;map05169;map05340	HTLV-I infection);Hematopoietic cell lineage);Chagas disease (American trypanosomiasis));Measles);T cell receptor signaling pathway);Th17 cell differentiation);Th1 and Th2 cell differentiation);Epstein-Barr virus infection);Primary immunodeficiency)	ENOG410Y2TD	U:Intracellular trafficking, secretion, and vesicular transport)	sp|P04235|CD3D_MOUSE;	T-cell surface glycoprotein CD3 delta chain OS=Mus musculus OX=10090 GN=Cd3d PE=1 SV=1;	PF16680;PF02189;PF16681	Ig_4;ITAM;Ig_5	T-cell surface glycoprotein CD3 delta chain;Immunoreceptor tyrosine-based activation motif;Ig-like domain on T-cell surface glycoprotein CD3 epsilon chain
TRINITY_DN69_c0_g1	mitochondrial fission factor isoform X3 [Microtus fortis])	0.374	-1.41883953075	0.000111990510108	0.000932287264783	yes	down	0.41	0.43	0.13	0.67	1.26	0.89	0.323333333333	0.94	GO:0000266;GO:0090141;GO:0090314;GO:0008021;GO:0016021;GO:0005777;GO:0005741	BP:mitochondrial fission;BP:positive regulation of mitochondrial fission;BP:positive regulation of protein targeting to membrane;CC:synaptic vesicle;CC:integral component of membrane;CC:peroxisome;CC:mitochondrial outer membrane;	K22076	MFF	------	------	ENOG410XSQR	U:Intracellular trafficking, secretion, and vesicular transport)	sp|Q9GZY8|MFF_HUMAN;	Mitochondrial fission factor OS=Homo sapiens OX=9606 GN=MFF PE=1 SV=1;	PF05644	Miff	Mitochondrial and peroxisomal fission factor Mff
TRINITY_DN5961_c0_g1	Suppressor of cytokine signaling 3 [Manis javanica])	5.490	2.45684571849	0.000117343047119	0.000972343687625	yes	up	0.18	0.18	0.22	0.03	0.06	0.03	0.193333333333	0.04	GO:0032094;GO:0030154;GO:0009408;GO:0009410;GO:0060670;GO:0007165;GO:0060674;GO:0032868;GO:0035556;GO:0001666;GO:0032496;GO:0014070;GO:0050728;GO:1990830;GO:0009968;GO:0097398;GO:0009617;GO:0042532;GO:0007259;GO:1905229;GO:0043066;GO:0046854;GO:0010332;GO:0046426;GO:0034097;GO:0031100;GO:0060707;GO:0060708;GO:0032355;GO:0046627;GO:0045597;GO:0045595;GO:0001558;GO:0007568;GO:0043434;GO:0009725;GO:…	BP:response to food;BP:cell differentiation;BP:response to heat;BP:response to xenobiotic stimulus;BP:branching involved in labyrinthine layer morphogenesis;BP:signal transduction;BP:placenta blood vessel development;BP:response to insulin;BP:intracellular signal transduction;BP:response to hypoxia;BP:response to lipopolysaccharide;BP:response to organic cyclic compound;BP:negative regulation of …	K04696	SOCS3, CIS3	map04668;map05164;map04917;map05160;map05168;map04920;map04630;map04380;map04910;map04120;map04932;map04930;map04931	TNF signaling pathway);Influenza A);Prolactin signaling pathway);Hepatitis C);Herpes simplex infection);Adipocytokine signaling pathway);Jak-STAT signaling pathway);Osteoclast differentiation);Insulin signaling pathway);Ubiquitin mediated proteolysis);Non-alcoholic fatty liver disease (NAFLD));Type II diabetes mellitus);Insulin resistance)	ENOG4111V4J	O:Posttranslational modification, protein turnover, chaperones)	sp|O88583|SOCS3_RAT;	Suppressor of cytokine signaling 3 OS=Rattus norvegicus OX=10116 GN=Socs3 PE=1 SV=1;	PF00017;PF07525	SH2;SOCS_box	SH2 domain;SOCS box
TRINITY_DN4162_c0_g1	ornithine aminotransferase, mitochondrial [Microtus fortis])	0.165	-2.60015710016	0.000120163906819	0.000991417114579	yes	down	0.09	0.04	0	0.28	0.33	0.22	0.0433333333333	0.276666666667	GO:0055129;GO:0005654;GO:0005739;GO:0005759;GO:0050155;GO:0030170;GO:0004587;GO:0042802	BP:L-proline biosynthetic process;CC:nucleoplasm;CC:mitochondrion;CC:mitochondrial matrix;MF:ornithin;MF:pyridoxal phosphate binding;MF:ornithine-oxo-acid transaminase activity;MF:identical protein binding;	K00819	rocD, OAT	map00330	Arginine and proline metabolism)	COG4992	E:Amino acid transport and metabolism)	sp|P29758|OAT_MOUSE;	Ornithine aminotransferase, mitochondrial OS=Mus musculus OX=10090 GN=Oat PE=1 SV=1;	PF00202	Aminotran_3	Aminotransferase class-III
TRINITY_DN3888_c0_g1	mitochondrial pyruvate carrier 1 isoform X1 [Microtus ochrogaster])	0.323	-1.63061848942	0.000123367792887	0.0010156572604	yes	down	0.5	0.43	0.23	1.31	1.42	1.36	0.386666666667	1.36333333333	GO:1990830;GO:0006850;GO:0061732;GO:0016021;GO:0005739;GO:0031305;GO:0005743;GO:0050833	BP:cellular response to leukemia inhibitory factor;BP:mitochondrial pyruvate transport;BP:mitochondrial acetyl-CoA biosynthetic process from pyruvate;CC:integral component of membrane;CC:mitochondrion;CC:integral component of mitochondrial inner membrane;CC:mitochondrial inner membrane;MF:pyruvate transmembrane transporter activity;	K22138	MPC1	------	------	ENOG4111TU9	S:Function unknown)	sp|P63030|MPC1_MOUSE;	Mitochondrial pyruvate carrier 1 OS=Mus musculus OX=10090 GN=Mpc1 PE=1 SV=1;	PF03650	MPC	Mitochondrial pyruvate carriers
TRINITY_DN9185_c0_g1	macrophage migration inhibitory factor [Cricetulus griseus])	2.567	1.35984720098	0.00012738512086	0.0010442299607	yes	up	3.15	2.8	3.08	1.11	1.75	1.31	3.01	1.39	GO:2000343;GO:0033138;GO:1902166;GO:0048146;GO:0032760;GO:0019752;GO:0008284;GO:0043406;GO:0010629;GO:0007166;GO:0002906;GO:0051248;GO:0043066;GO:0010760;GO:0045087;GO:0033033;GO:0042127;GO:0030336;GO:0070207;GO:0030890;GO:0030330;GO:0090238;GO:0002821;GO:0001516;GO:0061078;GO:0043518;GO:0006954;GO:0042327;GO:0007568;GO:0007420;GO:0050731;GO:0090398;GO:0031666;GO:0001934;GO:0002035;GO:0061081;GO:…	BP:positive regulation of chemokin;BP:positive regulation of peptidyl-serine phosphorylation;BP:negative regulation of intrinsic apoptotic signaling pathway in response to DNA damage by p53 class mediator;BP:positive regulation of fibroblast proliferation;BP:positive regulation of tumor necrosis factor production;BP:carboxylic acid metabolic process;BP:positive regulation of cell proliferation;BP…	K07253	MIF	map00360;map00350	Phenylalanine metabolism);Tyrosine metabolism)	ENOG41122MF	S:Function unknown)	sp|O55052|MIF_MERUN;	Macrophage migration inhibitory factor OS=Meriones unguiculatus OX=10047 GN=MIF PE=3 SV=3;	PF01187	MIF	Macrophage migration inhibitory factor (MIF)
TRINITY_DN8202_c0_g1	phosphatidylethanolamine-binding protein 1 [Peromyscus maniculatus bairdii])	0.474	-1.07818921072	0.000127680534136	0.00104441036488	yes	down	1.05	0.81	0.94	2.52	2.13	2.18	0.933333333333	2.27666666667	------	------	K06910	PEBP, TFS1	------	------	COG1881	S:Function unknown)	sp|P70296|PEBP1_MOUSE;	Phosphatidylethanolamine-binding protein 1 OS=Mus musculus OX=10090 GN=Pebp1 PE=1 SV=3;	PF01161	PBP	Phosphatidylethanolamine-binding protein
TRINITY_DN10576_c0_g1	galectin-3 [Microtus fortis])	3.610	1.85191476626	0.000128507175981	0.00104892609454	yes	up	1.54	0.97	0.53	0.27	0.22	0.44	1.01333333333	0.31	GO:1902041;GO:0070232;GO:2001237;GO:0048245;GO:1903078;GO:0048246;GO:0090280;GO:0030855;GO:0140693;GO:0008380;GO:0030593;GO:0031334;GO:0042129;GO:0002548;GO:0071677;GO:0045806;GO:0005737;GO:0005654;GO:0001772;GO:0005829;GO:0005743;GO:0005576;GO:0005681;GO:0042056;GO:0030246;GO:0019903;GO:0043236;GO:0019863	BP:regulation of extrinsic apoptotic signaling pathway via death domain receptors;BP:regulation of T cell apoptotic process;BP:negative regulation of extrinsic apoptotic signaling pathway;BP:eosinophil chemotaxis;BP:positive regulation of protein localization to plasma membrane;BP:macrophage chemotaxis;BP:positive regulation of calcium ion import;BP:epithelial cell differentiation;BP:old GO;BP:RN…	K06831	LGALS3	------	------	ENOG4111EA0	S:Function unknown)	sp|P47953|LEG3_CRILO;	Galectin-3 OS=Cricetulus longicaudatus OX=10030 GN=LGALS3 PE=2 SV=2;	PF00337	Gal-bind_lectin	Galactoside-binding lectin
TRINITY_DN10892_c0_g1	synaptogyrin-2 isoform X1 [Microtus fortis])	2.832	1.50177971344	0.000133810169137	0.00108988240107	yes	up	0.83	1.09	0.59	0.41	0.25	0.34	0.836666666667	0.333333333333	GO:0045055;GO:0006605;GO:0048499;GO:0008021;GO:0070161;GO:0030672;GO:0016021;GO:0016020;GO:0031594	BP:regulated exocytosis;BP:protein targeting;BP:synaptic vesicle membrane organization;CC:synaptic vesicle;CC:anchoring junction;CC:synaptic vesicle membrane;CC:integral component of membrane;CC:membrane;CC:neuromuscular junction;	------	------	------	------	ENOG4111G0F	U:Intracellular trafficking, secretion, and vesicular transport)	sp|O55101|SNG2_MOUSE;	Synaptogyrin-2 OS=Mus musculus OX=10090 GN=Syngr2 PE=2 SV=1;	PF01284	MARVEL	Membrane-associating domain
TRINITY_DN740_c1_g1	protein HIDE1 isoform X2 [Microtus fortis])	3.068	1.61729953652	0.000135264405783	0.00109886273878	yes	up	0.77	0.74	0.8	0.42	0.26	0.21	0.77	0.296666666667	GO:0016021	CC:integral component of membrane;	------	------	------	------	ENOG4111B01	S:Function unknown)	sp|Q75VT8|HIDE1_MOUSE;	Protein HIDE1 OS=Mus musculus OX=10090 GN=Hide1 PE=1 SV=1;	PF17737;PF13895	Ig_C19orf38;Ig_2	Ig domain in C19orf38 (HIDE1);Immunoglobulin domain
TRINITY_DN2147_c0_g1	methionine--tRNA ligase, cytoplasmic isoform X2 [Microtus fortis])	0.294	-1.76668208487	0.000135488049729	0.00109886273878	yes	down	0.09	0.08	0.05	0.24	0.25	0.33	0.0733333333333	0.273333333333	GO:0006431;GO:0005737;GO:0017101;GO:0004825;GO:0005524	BP:methionyl-tRNA aminoacylation;CC:cytoplasm;CC:aminoacyl-tRNA synthetase multienzyme complex;MF:methionine-tRNA ligase activity;MF:ATP binding;	K01874	MARS, metG	map00450;map00970	Selenocompound metabolism);Aminoacyl-tRNA biosynthesis)	COG0143	J:Translation, ribosomal structure and biogenesis)	sp|P56192|SYMC_HUMAN;	Methionine--tRNA ligase, cytoplasmic OS=Homo sapiens OX=9606 GN=MARS1 PE=1 SV=2;	PF09334;PF18485;PF19303;PF00458;PF00133;PF13410;PF08264;PF00043	tRNA-synt_1g;GST_N_5;Anticodon_3;WHEP-TRS;tRNA-synt_1;GST_C_2;Anticodon_1;GST_C	tRNA synthetases class I (M);Glutathione S-transferase, N-terminal domain;Anticodon binding domain of methionyl tRNA ligase;WHEP-TRS domain;tRNA synthetases class I (I, L, M and V);Glutathione S-transferase, C-terminal domain;Anticodon-binding domain of tRNA ligase;Glutathione S-transferase, C-terminal domain
TRINITY_DN1748_c0_g2	receptor-type tyrosine-protein phosphatase C isoform X9 [Microtus fortis])	68.943	6.10733115395	0.000138083257307	0.00111753822651	yes	up	0.03	0.25	0.23	0	0	0	0.17	0	------	------	K06478	PTPRC, CD45	map04514;map04666;map05340;map04660;map05132	Cell adhesion molecules (CAMs));Fc gamma R-mediated phagocytosis);Primary immunodeficiency);T cell receptor signaling pathway);Salmonella infection)	COG5599	T:Signal transduction mechanisms)	sp|P06800|PTPRC_MOUSE;	Receptor-type tyrosine-protein phosphatase C OS=Mus musculus OX=10090 GN=Ptprc PE=1 SV=4;	PF00102	Y_phosphatase	Protein-tyrosine phosphatase
TRINITY_DN1830_c0_g5	ATPase, Na+/K+ transporting, alpha 3 polypeptide, isoform CRA_a, partial [Mus musculus])	3.381	1.75762865899	0.00015021726538	0.00121061171677	yes	up	0.25	0.22	0.12	0.05	0.09	0.06	0.196666666667	0.0666666666667	GO:1990535;GO:1902600;GO:0007613;GO:0009410;GO:0060048;GO:0008542;GO:0006883;GO:0006813;GO:1904646;GO:0035235;GO:0006814;GO:0030007;GO:0008344;GO:0086036;GO:0036376;GO:1990573;GO:0005783;GO:0030424;GO:0045202;GO:0044327;GO:0044326;GO:0098984;GO:0044305;GO:0031090;GO:0043209;GO:0005634;GO:0016020;GO:0005737;GO:0043025;GO:0005794;GO:0042383;GO:0099056;GO:0005886;GO:0005890;GO:0098794;GO:0001917;GO:…	BP:neuron projection maintenance;BP:hydrogen ion transmembrane transport;BP:memory;BP:response to xenobiotic stimulus;BP:cardiac muscle contraction;BP:visual learning;BP:cellular sodium ion homeostasis;BP:potassium ion transport;BP:cellular response to beta-amyloid;BP:ionotropic glutamate receptor signaling pathway;BP:sodium ion transport;BP:cellular potassium ion homeostasis;BP:adult locomotory …	K01539	ATP1A	map04918;map04978;map04971;map04972;map04964;map04260;map04261;map04961;map04960;map04974;map04024;map04919;map04925;map04976;map04022;map04973;map04911;map04970	Thyroid hormone synthesis);Mineral absorption);Gastric acid secretion);Pancreatic secretion);Proximal tubule bicarbonate reclamation);Cardiac muscle contraction);Adrenergic signaling in cardiomyocytes);Endocrine and other factor-regulated calcium reabsorption);Aldosterone-regulated sodium reabsorption);Protein digestion and absorption);cAMP signaling pathway);Thyroid hormone signaling pathway);Al…	COG0474	P:Inorganic ion transport and metabolism)	sp|Q6PIC6|AT1A3_MOUSE;	Sodium/potassium-transporting ATPase subunit alpha-3 OS=Mus musculus OX=10090 GN=Atp1a3 PE=1 SV=1;	PF00122;PF00689;PF13246;PF00702;PF00690;PF08282	E1-E2_ATPase;Cation_ATPase_C;Cation_ATPase;Hydrolase;Cation_ATPase_N;Hydrolase_3	E1-E2 ATPase;Cation transporting ATPase, C-terminus;Cation transport ATPase (P-type);haloacid dehalogenase-like hydrolase;Cation transporter/ATPase, N-terminus;haloacid dehalogenase-like hydrolase
TRINITY_DN112_c2_g1	Induced myeloid leukemia cell differentiation protein Mcl-1-like protein [Microtus ochrogaster])	6.554	2.71233241623	0.000153961456643	0.0012355730344	yes	up	0.14	0.19	0.18	0.01	0.07	0.01	0.17	0.03	GO:0006915;GO:0030154;GO:0042981;GO:0016021;GO:0005739;GO:0005654	BP:apoptotic process;BP:cell differentiation;BP:regulation of apoptotic process;CC:integral component of membrane;CC:mitochondrion;CC:nucleoplasm;	K02539	MCL1	map05206;map04210;map04630;map04151	MicroRNAs in cancer);Apoptosis);Jak-STAT signaling pathway);PI3K-Akt signaling pathway)	ENOG41123S0	U:Intracellular trafficking, secretion, and vesicular transport)	sp|Q9Z1P3|MCL1_RAT;	Induced myeloid leukemia cell differentiation protein Mcl-1 homolog OS=Rattus norvegicus OX=10116 GN=Mcl1 PE=1 SV=2;	PF00452	Bcl-2	Apoptosis regulator proteins, Bcl-2 family
TRINITY_DN9383_c0_g1	ganglioside GM2 activator [Microtus fortis])	2.213	1.1458367617	0.000157326313711	0.00125992980792	yes	up	1.26	0.89	0.56	0.41	0.5	0.46	0.903333333333	0.456666666667	GO:0050885;GO:0009313;GO:0007611;GO:0019915;GO:0006689;GO:0051651;GO:0043231;GO:0005829;GO:0004563;GO:0008047	BP:neuromuscular process controlling balance;BP:oligosaccharide catabolic process;BP:learning or memory;BP:lipid storage;BP:ganglioside catabolic process;BP:maintenance of location in cell;CC:intracellular membrane-bounded organelle;CC:cytosol;MF:beta-N-acetylhexosaminidase activity;MF:enzyme activator activity;	K12383	GM2A	map04142	Lysosome)	ENOG4111JSM	O:Posttranslational modification, protein turnover, chaperones)	sp|Q60648|SAP3_MOUSE;	Ganglioside GM2 activator OS=Mus musculus OX=10090 GN=Gm2a PE=1 SV=2;	PF02221	E1_DerP2_DerF2	ML domain
TRINITY_DN513_c0_g2	purine nucleoside phosphorylase [Microtus fortis])	3.456	1.78915792183	0.000162127926034	0.00129296174833	yes	up	0.36	0.39	0.25	0.08	0.14	0.12	0.333333333333	0.113333333333	GO:0006738;GO:0046638;GO:0046059;GO:0009410;GO:0009165;GO:0006204;GO:0034418;GO:0006157;GO:0000255;GO:0032743;GO:0042102;GO:0009116;GO:0006955;GO:0006149;GO:0006148;GO:0006166;GO:0005829;GO:0001882;GO:0004731;GO:0002060;GO:0042802;GO:0042301	BP:nicotinamide riboside catabolic process;BP:positive regulation of alpha-beta T cell differentiation;BP:dAMP catabolic process;BP:response to xenobiotic stimulus;BP:nucleotide biosynthetic process;BP:IMP catabolic process;BP:urate biosynthetic process;BP:deoxyadenosine catabolic process;BP:allantoin metabolic process;BP:positive regulation of interleukin-2 production;BP:positive regulation of T…	K03783	punA, PNP	map00230;map00760	Purine metabolism);Nicotinate and nicotinamide metabolism)	COG0005	F:Nucleotide transport and metabolism)	sp|P85973|PNPH_RAT;	Purine nucleoside phosphorylase OS=Rattus norvegicus OX=10116 GN=Pnp PE=1 SV=1;	PF01048	PNP_UDP_1	Phosphorylase superfamily
TRINITY_DN2682_c0_g1	ubiquitin carboxyl-terminal hydrolase 19 isoform X1 [Microtus fortis])	0.449	-1.15663188396	0.000170830679854	0.00135388630092	yes	down	0.18	0.16	0.1	0.35	0.39	0.35	0.146666666667	0.363333333333	------	------	K11847	USP19	------	------	COG5560	O:Posttranslational modification, protein turnover, chaperones)	sp|Q3UJD6|UBP19_MOUSE;	Ubiquitin carboxyl-terminal hydrolase 19 OS=Mus musculus OX=10090 GN=Usp19 PE=1 SV=1;	PF00443;PF16602;PF04969;PF13423;PF01753	UCH;USP19_linker;CS;UCH_1;zf-MYND	Ubiquitin carboxyl-terminal hydrolase;Linker region of USP19 deubiquitinase;CS domain;Ubiquitin carboxyl-terminal hydrolase;MYND finger
TRINITY_DN2233_c0_g2	DNA damage-inducible transcript 4 protein [Microtus ochrogaster])	3.883	1.95714166574	0.000177755429989	0.00140294574908	yes	up	0.46	0.65	0.33	0.13	0.16	0.14	0.48	0.143333333333	GO:0033137;GO:0010801;GO:1901216;GO:0001764;GO:0001666;GO:0032984;GO:0009968;GO:0042771;GO:1902532;GO:0030182;GO:0006915;GO:0072593;GO:0048011;GO:0007420;GO:0071549;GO:0051607;GO:0045820;GO:0032007;GO:0032006;GO:0005737;GO:0005739;GO:0005829;GO:0071889	BP:negative regulation of peptidyl-serine phosphorylation;BP:negative regulation of peptidyl-threonine phosphorylation;BP:positive regulation of neuron death;BP:neuron migration;BP:response to hypoxia;BP:macromolecular complex disassembly;BP:negative regulation of signal transduction;BP:intrinsic apoptotic signaling pathway in response to DNA damage by p53 class mediator;BP:negative regulation of…	K08270	DDIT4, REDD1	map05206;map04150;map04151;map04140	MicroRNAs in cancer);mTOR signaling pathway);PI3K-Akt signaling pathway);Autophagy - animal)	ENOG4111N0W	O:Posttranslational modification, protein turnover, chaperones)	sp|Q9D3F7|DDIT4_MOUSE;	DNA damage-inducible transcript 4 protein OS=Mus musculus OX=10090 GN=Ddit4 PE=1 SV=1;	PF07809	RTP801_C	RTP801 C-terminal region
TRINITY_DN131_c0_g2	uncharacterized protein C11orf24 homolog [Microtus fortis])	0.114	-3.12761838789	0.000179638564681	0.00141488518986	yes	down	0.03	0.04	0	0.22	0.24	0.21	0.0233333333333	0.223333333333	GO:0016021	CC:integral component of membrane;	------	------	------	------	ENOG410YWNI	S:Function unknown)	sp|Q4V7A5|CK024_RAT;	Uncharacterized protein C11orf24 homolog OS=Rattus norvegicus OX=10116 PE=2 SV=1;	PF17823	DUF5585	Family of unknown function (DUF5585)
TRINITY_DN407_c0_g1	cathelicidin antimicrobial peptide [Microtus fortis])	3.305	1.72469563861	0.000184545092212	0.00145053961368	yes	up	1.71	1.58	1.05	0.59	0.41	0.46	1.44666666667	0.486666666667	GO:0071224;GO:0071222;GO:0019731;GO:0042742;GO:0050829;GO:0061844;GO:0071356;GO:0071354;GO:0042119;GO:0045766;GO:0051873;GO:0002227;GO:0008284;GO:0045087;GO:0050830;GO:0071347;GO:0001934;GO:0005737;GO:0005615;GO:0042581;GO:0042995;GO:0005576;GO:0001530	BP:cellular response to peptidoglycan;BP:cellular response to lipopolysaccharide;BP:antibacterial humoral response;BP:defense response to bacterium;BP:defense response to Gram-negative bacterium;BP:antimicrobial humoral immune response mediated by antimicrobial peptide;BP:cellular response to tumor necrosis factor;BP:cellular response to interleukin-6;BP:neutrophil activation;BP:positive regulati…	K13916	CAMP, LL37	map05152;map04970;map05150;map04621	Tuberculosis);Salivary secretion);Staphylococcus aureus infection);NOD-like receptor signaling pathway)	ENOG41119S0	O:Posttranslational modification, protein turnover, chaperones)	sp|P51437|CAMP_MOUSE;	Cathelicidin antimicrobial peptide OS=Mus musculus OX=10090 GN=Camp PE=1 SV=2;	PF00666;PF12153	Cathelicidins;CAP18_C	Cathelicidin;LPS binding domain of CAP18 (C terminal)
TRINITY_DN1926_c0_g1		9.998	3.32168340884	0.000185533709828	0.00145531575265	yes	up	0.37	0.65	0.26	0.1	0.02	0.02	0.426666666667	0.0466666666667	------	------	------	------	------	------	------	------	------	------	------	------	------
TRINITY_DN936_c0_g1	mCG49427 [Mus musculus])	0.419	-1.25568626126	0.000189101601093	0.00148026253315	yes	down	9.56	5.3	1.82	11.19	20.14	12.75	5.56	14.6933333333	GO:0002181;GO:0006412;GO:0005737;GO:0042788;GO:0022626;GO:0005840;GO:0022625;GO:0005829;GO:0016020;GO:1990904;GO:0005925;GO:0070062;GO:0003735;GO:0003723	BP:cytoplasmic translation;BP:translation;CC:cytoplasm;CC:polysomal ribosome;CC:cytosolic ribosome;CC:ribosome;CC:cytosolic large ribosomal subunit;CC:cytosol;CC:membrane;CC:ribonucleoprotein complex;CC:focal adhesion;CC:extracellular exosome;MF:structural constituent of ribosome;MF:RNA binding;	K02910	RP-L31e, RPL31	map03010	Ribosome)	COG2097	J:Translation, ribosomal structure and biogenesis)	sp|Q56JX3|RL31_BOVIN;	60S ribosomal protein L31 OS=Bos taurus OX=9913 GN=RPL31 PE=2 SV=1;	PF01198	Ribosomal_L31e	Ribosomal protein L31e
TRINITY_DN5266_c0_g1		0.422	-1.24476221416	0.000193325401547	0.0015071490488	yes	down	0.75	0.71	0.32	1.26	1.89	1.62	0.593333333333	1.59	------	------	------	------	------	------	------	------	------	------	------	------	------
TRINITY_DN11098_c0_g1	activator of 90 kDa heat shock protein ATPase homolog 1 [Microtus fortis])	0.483	-1.04853047435	0.000194766612448	0.00151529217831	yes	down	1.44	0.97	0.53	1.85	2.53	2.45	0.98	2.27666666667	GO:0006457;GO:0032781;GO:0005737;GO:0005783;GO:0005829;GO:0051087;GO:0051879;GO:0001671	BP:protein folding;BP:positive regulation of ATPase activity;CC:cytoplasm;CC:endoplasmic reticulum;CC:cytosol;MF:chaperone binding;MF:Hsp90 protein binding;MF:ATPase activator activity;	------	------	------	------	COG5580	O:Posttranslational modification, protein turnover, chaperones)	sp|Q8BK64|AHSA1_MOUSE;	Activator of 90 kDa heat shock protein ATPase homolog 1 OS=Mus musculus OX=10090 GN=Ahsa1 PE=1 SV=2;	PF09229;PF08327	Aha1_N;AHSA1	Activator of Hsp90 ATPase, N-terminal;Activator of Hsp90 ATPase homolog 1-like protein
TRINITY_DN1428_c0_g1	lymphocyte antigen 6A-2/6E-1-like isoform X1 [Microtus fortis])	3.517	1.81442798962	0.000195300777741	0.0015163596971	yes	up	0.95	0.94	0.91	0.23	0.45	0.26	0.933333333333	0.313333333333	GO:0016021	CC:integral component of membrane;	K06846	LY6D_E_F_G6_H	------	------	ENOG41117PH	O:Posttranslational modification, protein turnover, chaperones)	sp|P05533|LY6A_MOUSE;	Lymphocyte antigen 6A-2/6E-1 OS=Mus musculus OX=10090 GN=Ly6a PE=1 SV=1;	PF00021;PF00087	UPAR_LY6;Toxin_TOLIP	u-PAR/Ly-6 domain;Snake toxin and toxin-like protein
TRINITY_DN22_c0_g1	growth hormone-inducible transmembrane protein [Microtus ochrogaster])	0.287	-1.802252054	0.000196121058723	0.00151928455643	yes	down	7.79	5.35	1.84	13.99	23.21	18.38	4.99333333333	18.5266666667	GO:0006915;GO:0090201;GO:0007007;GO:0016020;GO:0016021;GO:0005739;GO:0031305	BP:apoptotic process;BP:negative regulation of release of cytochrome c from mitochondria;BP:inner mitochondrial membrane organization;CC:membrane;CC:integral component of membrane;CC:mitochondrion;CC:integral component of mitochondrial inner membrane;	K21890	GHITM, DERP2, TMBIM5	------	------	ENOG410XPHY	S:Function unknown)	sp|Q91VC9|GHITM_MOUSE;	Growth hormone-inducible transmembrane protein OS=Mus musculus OX=10090 GN=Ghitm PE=1 SV=1;	PF01027	Bax1-I	Inhibitor of apoptosis-promoting Bax1
TRINITY_DN1060_c0_g1	Coiled-coil domain-containing protein 6 [Microtus ochrogaster])	0.174	-2.52073496494	0.000196472924313	0.00151928455643	yes	down	0.21	0.03	0.06	0.6	0.63	0.62	0.1	0.616666666667	------	------	------	------	------	------	------	------	------	------	------	------	------
TRINITY_DN817_c0_g1	tyrosine-protein kinase JAK3 isoform X1 [Microtus fortis])	2.721	1.44421442415	0.000200706413302	0.00154888585619	yes	up	0.23	0.23	0.19	0.12	0.1	0.06	0.216666666667	0.0933333333333	GO:0035556;GO:0005856;GO:0016020;GO:0004715;GO:0005524	BP:intracellular signal transduction;CC:cytoskeleton;CC:membrane;MF:non-membrane spanning protein tyrosine kinase activity;MF:ATP binding;	K11218	JAK3	map05166;map05162;map05161;map04550;map04659;map04658;map05169;map04151;map04630;map05200;map05203;map05340;map04062;map05223	HTLV-I infection);Measles);Hepatitis B);Signaling pathways regulating pluripotency of stem cells);Th17 cell differentiation);Th1 and Th2 cell differentiation);Epstein-Barr virus infection);PI3K-Akt signaling pathway);Jak-STAT signaling pathway);Pathways in cancer);Viral carcinogenesis);Primary immunodeficiency);Chemokine signaling pathway);Non-small cell lung cancer)	COG0515	T:Signal transduction mechanisms)	sp|Q62137|JAK3_MOUSE;	Tyrosine-protein kinase JAK3 OS=Mus musculus OX=10090 GN=Jak3 PE=1 SV=2;	PF07714;PF00069;PF18377;PF18379;PF17887	PK_Tyr_Ser-Thr;Pkinase;FERM_F2;FERM_F1;Jak1_Phl	Protein tyrosine and serine/threonine kinase;Protein kinase domain;FERM F2 acyl-CoA binding protein-like domain;FERM F1 ubiquitin-like domain;Jak1 pleckstrin homology-like domain
TRINITY_DN836_c0_g1	UDP-glucuronic acid decarboxylase 1 isoform X1 [Microtus ochrogaster])	0.254	-1.97426327823	0.000210896637459	0.00162097616719	yes	down	0.06	0.08	0.07	0.31	0.43	0.26	0.07	0.333333333333	GO:0042732;GO:0033320;GO:0016021;GO:0032580;GO:0070403;GO:0048040	BP:D-xylose metabolic process;BP:UDP-D-xylose biosynthetic process;CC:integral component of membrane;CC:Golgi cisterna membrane;MF:NAD+ binding;MF:UDP-glucuronate decarboxylase activity;	K08678	UXS1, uxs	map00520	Amino sugar and nucleotide sugar metabolism)	COG0451	M:Cell wall/membrane/envelope biogenesis)	sp|Q91XL3|UXS1_MOUSE;	UDP-glucuronic acid decarboxylase 1 OS=Mus musculus OX=10090 GN=Uxs1 PE=1 SV=1;	PF16363;PF01370;PF11803;PF04321;PF07993;PF01073;PF02719	GDP_Man_Dehyd;Epimerase;UXS1_N;RmlD_sub_bind;NAD_binding_4;3Beta_HSD;Polysacc_synt_2	GDP-mannose 4,6 dehydratase;NAD dependent epimerase/dehydratase family;UDP-glucuronate decarboxylase N-terminal;RmlD substrate binding domain;Male sterility protein;3-beta hydroxysteroid dehydrogenase/isomerase family;Polysaccharide biosynthesis protein
TRINITY_DN82_c0_g1	monoglyceride lipase isoform X1 [Microtus fortis])	0.391	-1.35651196485	0.000211782042683	0.00162451285753	yes	down	0.15	0.2	0.2	0.51	0.6	0.55	0.183333333333	0.553333333333	------	------	K01054	MGLL	map04723;map04923;map00561	Retrograde endocannabinoid signaling);Regulation of lipolysis in adipocytes);Glycerolipid metabolism)	COG2267	I:Lipid transport and metabolism)	sp|O35678|MGLL_MOUSE;	Monoglyceride lipase OS=Mus musculus OX=10090 GN=Mgll PE=1 SV=1;	PF12146;PF00561;PF12697;PF20408;PF00756;PF01764;PF07859;PF10230	Hydrolase_4;Abhydrolase_1;Abhydrolase_6;Abhydrolase_11;Esterase;Lipase_3;Abhydrolase_3;LIDHydrolase	Serine aminopeptidase, S33;alpha/beta hydrolase fold;Alpha/beta hydrolase family;Alpha/beta hydrolase domain;Putative esterase;Lipase (class 3);alpha/beta hydrolase fold;Lipid-droplet associated hydrolase
TRINITY_DN1768_c0_g1	MAU2 chromatid cohesion factor homolog isoform X3 [Loxodonta africana])	0.185	-2.43619282812	0.000220234544784	0.00168259192215	yes	down	0.03	0.06	0.01	0.14	0.23	0.2	0.0333333333333	0.19	GO:0071921;GO:0034088;GO:0007064;GO:0051301;GO:0016604;GO:0005634;GO:0005654;GO:0032116;GO:0000785;GO:0090694;GO:0047485;GO:0003690	BP:cohesin loading;BP:maintenance of mitotic sister chromatid cohesion;BP:mitotic sister chromatid cohesion;BP:cell division;CC:nuclear body;CC:nucleus;CC:nucleoplasm;CC:SMC loading complex;CC:chromatin;CC:Scc2-Scc4 cohesin loading complex;MF:protein N-terminus binding;MF:double-stranded DNA binding;	K11266	MAU2	------	------	ENOG410XSAK	S:Function unknown)	sp|Q9Y6X3|SCC4_HUMAN;	MAU2 chromatid cohesion factor homolog OS=Homo sapiens OX=9606 GN=MAU2 PE=1 SV=2;	PF10345;PF13424;PF17874	Cohesin_load;TPR_12;TPR_MalT	Cohesin loading factor;Tetratricopeptide repeat;MalT-like TPR region
TRINITY_DN1739_c0_g1	lymphotoxin-beta isoform X1 [Microtus fortis])	2.811	1.49091672873	0.000220852253407	0.00168394332937	yes	up	1.01	1.03	1.2	0.51	0.27	0.57	1.08	0.45	GO:0010467;GO:0006955;GO:0032735;GO:0048535;GO:0043588;GO:0005615;GO:0016021;GO:0016020;GO:0005886;GO:0005125;GO:0005164	BP:gene expression;BP:immune response;BP:positive regulation of interleukin-12 production;BP:lymph node development;BP:skin development;CC:extracellular space;CC:integral component of membrane;CC:membrane;CC:plasma membrane;MF:cytokine activity;MF:tumor necrosis factor receptor binding;	K03157	LTB, TNFC	map04060;map05323;map04064	Cytokine-cytokine receptor interaction);Rheumatoid arthritis);NF-kappa B signaling pathway)	ENOG410ZHBF	U:Intracellular trafficking, secretion, and vesicular transport)	sp|P41155|TNFC_MOUSE;	Lymphotoxin-beta OS=Mus musculus OX=10090 GN=Ltb PE=2 SV=1;	PF00229	TNF	TNF(Tumour Necrosis Factor) family
TRINITY_DN2200_c0_g1	alpha-(1,3)-fucosyltransferase 7 [Microtus fortis])	5.703	2.51177624412	0.000233219238012	0.00177469619363	yes	up	0.26	0.25	0.17	0.05	0.06	0.03	0.226666666667	0.0466666666667	GO:0022407;GO:1902624;GO:2000389;GO:0022409;GO:0036065;GO:0006486;GO:0045785;GO:0072678;GO:0001807;GO:0002361;GO:0097021;GO:0097022;GO:1903037;GO:0060353;GO:0046626;GO:1903236;GO:0006954;GO:0002523;GO:0002522;GO:0007566;GO:1903238;GO:1904996;GO:1904994;GO:0006672;GO:0016021;GO:0016020;GO:0032580;GO:0005802;GO:0046920;GO:0008417;GO:0017083	BP:regulation of cell-cell adhesion;BP:positive regulation of neutrophil migration;BP:regulation of neutrophil extravasation;BP:positive regulation of cell-cell adhesion;BP:fucosylation;BP:protein glycosylation;BP:positive regulation of cell adhesion;BP:T cell migration;BP:regulation of type IV hypersensitivity;BP:CD4-positive, CD25-positive, alpha-beta regulatory T cell differentiation;BP:lympho…	K07635	FUT7	map00601	Glycosphingolipid biosynthesis - lacto and neolacto series)	ENOG410ZIMX	S:Function unknown)	sp|Q712G6|FUT7_RAT;	Alpha;	PF00852;PF17039	Glyco_transf_10;Glyco_tran_10_N	Glycosyltransferase family 10 (fucosyltransferase) C-term;Fucosyltransferase, N-terminal
TRINITY_DN280_c0_g1	leukocyte-specific transcript 1 protein [Microtus fortis])	5.852	2.54895973663	0.000234963027322	0.00178350204626	yes	up	1.41	1.49	1.23	0.5	0.09	0.18	1.37666666667	0.256666666667	GO:0000902;GO:0006955;GO:0016021;GO:0016020	BP:cell morphogenesis;BP:immune response;CC:integral component of membrane;CC:membrane;	------	------	------	------	ENOG4111AGB	U:Intracellular trafficking, secretion, and vesicular transport)	sp|O08843|LST1_MOUSE;	Leukocyte-specific transcript 1 protein OS=Mus musculus OX=10090 GN=Lst1 PE=1 SV=1;	PF05083	LST1	LST-1 protein
TRINITY_DN782_c0_g1	annexin A2 [Microtus ochrogaster])	2.803	1.48685896375	0.000235310217622	0.00178350204626	yes	up	0.96	1.08	0.47	0.31	0.26	0.41	0.836666666667	0.326666666667	GO:0032804;GO:1905581;GO:0006900;GO:1905597;GO:0001765;GO:1905602;GO:0031340;GO:0001525;GO:1905599;GO:0042789;GO:0001921;GO:0044090;GO:0050767;GO:0002091;GO:0042730;GO:0036035;GO:0030199;GO:0045944;GO:0010756;GO:0019897;GO:0090575;GO:0005737;GO:0043220;GO:0070062;GO:0016020;GO:1990667;GO:0031902;GO:0042383;GO:0035749;GO:0009986;GO:0016323;GO:0045121;GO:1990665;GO:0001533;GO:0005604;GO:0005829;GO:…	BP:negative regulation of low-density lipoprotein particle receptor catabolic process;BP:positive regulation of low-density lipoprotein particle clearance;BP:membrane budding;BP:positive regulation of low-density lipoprotein particle receptor binding;BP:membrane raft assembly;BP:positive regulation of receptor-mediated endocytosis involved in cholesterol transport;BP:positive regulation of vesicl…	K17092	ANXA2	map05132	Salmonella infection)	ENOG410XPUN	S:Function unknown)	sp|P07356|ANXA2_MOUSE;	Annexin A2 OS=Mus musculus OX=10090 GN=Anxa2 PE=1 SV=2;	PF00191	Annexin	Annexin
TRINITY_DN7497_c0_g1	glutamate--cysteine ligase regulatory subunit [Microtus ochrogaster])	0.238	-2.0724043708	0.000237973681758	0.00179656020616	yes	down	0.13	0.1	0.03	0.39	0.39	0.47	0.0866666666667	0.416666666667	GO:2001237;GO:0035229;GO:0009410;GO:0043524;GO:0044752;GO:0071372;GO:1990830;GO:0097069;GO:0044344;GO:0006749;GO:0071333;GO:0007568;GO:0007584;GO:0035729;GO:0051409;GO:0006979;GO:0008637;GO:0014823;GO:0097746;GO:0006534;GO:0006536;GO:0035733;GO:0051900;GO:0006750;GO:0017109;GO:0035226;GO:0030234;GO:0016874;GO:0004357;GO:0044877	BP:negative regulation of extrinsic apoptotic signaling pathway;BP:positive regulation of glutamate-cysteine ligase activity;BP:response to xenobiotic stimulus;BP:negative regulation of neuron apoptotic process;BP:response to human chorionic gonadotropin;BP:cellular response to follicle-stimulating hormone stimulus;BP:cellular response to leukemia inhibitory factor;BP:cellular response to thyroxi…	K11205	GCLM	map00270;map00480;map04216	Cysteine and methionine metabolism);Glutathione metabolism);Ferroptosis)	COG0656	S:Function unknown)	sp|O09172|GSH0_MOUSE;	Glutamate--cysteine ligase regulatory subunit OS=Mus musculus OX=10090 GN=Gclm PE=1 SV=1;	PF00248	Aldo_ket_red	Aldo/keto reductase family
TRINITY_DN192_c0_g1	long-chain-fatty-acid--CoA ligase 1 [Microtus fortis])	0.437	-1.19382820969	0.000240145806755	0.001809368462	yes	down	0.71	0.49	0.37	1.59	1.6	1.39	0.523333333333	1.52666666667	GO:0016021;GO:0005741;GO:0005789;GO:0004467;GO:0005524	CC:integral component of membrane;CC:mitochondrial outer membrane;CC:endoplasmic reticulum membrane;MF:long-chain fatty acid-CoA ligase activity;MF:ATP binding;	K01897	ACSL, fadD	map03320;map04920;map00061;map00071;map04146;map04216	PPAR signaling pathway);Adipocytokine signaling pathway);Fatty acid biosynthesis);Fatty acid degradation);Peroxisome);Ferroptosis)	COG1022	I:Lipid transport and metabolism)	sp|P41216|ACSL1_MOUSE;	Long-chain-fatty-acid--CoA ligase 1 OS=Mus musculus OX=10090 GN=Acsl1 PE=1 SV=2;	PF00501;PF13193	AMP-binding;AMP-binding_C	AMP-binding enzyme;AMP-binding enzyme C-terminal domain
TRINITY_DN5657_c0_g1		0.377	-1.40588854279	0.000262818536773	0.00196854671123	yes	down	1.13	1.61	0.64	2.53	4.04	4.25	1.12666666667	3.60666666667	------	------	------	------	------	------	------	------	------	------	------	------	------
TRINITY_DN771_c0_g1	STE20-related kinase adapter protein beta [Microtus fortis])	0.341	-1.55170961657	0.000263331772105	0.00196854671123	yes	down	0.15	0.1	0.21	0.44	0.73	0.53	0.153333333333	0.566666666667	GO:0006468;GO:0000902;GO:0006611;GO:0007254;GO:0032147;GO:2001240;GO:0005829;GO:0005634;GO:0016235;GO:0004672;GO:0005524	BP:protein phosphorylation;BP:cell morphogenesis;BP:protein export from nucleus;BP:JNK cascade;BP:activation of protein kinase activity;BP:negative regulation of extrinsic apoptotic signaling pathway in absence of ligand;CC:cytosol;CC:nucleus;CC:aggresome;MF:protein kinase activity;MF:ATP binding;	K17532	STRADB	map04150;map04152	mTOR signaling pathway);AMPK signaling pathway)	ENOG410XSWS	T:Signal transduction mechanisms)	sp|Q8K4T3|STRAB_MOUSE;	STE20-related kinase adapter protein beta OS=Mus musculus OX=10090 GN=Stradb PE=2 SV=1;	PF00069;PF07714	Pkinase;PK_Tyr_Ser-Thr	Protein kinase domain;Protein tyrosine and serine/threonine kinase
TRINITY_DN3099_c0_g1	LOW QUALITY PROTEIN: N-acetylneuraminate lyase isoform X2 [Cricetulus griseus])	8.413	3.07262738591	0.000267235666054	0.0019938286022	yes	up	0.33	0.31	0.15	0.05	0.04	0.01	0.263333333333	0.0333333333333	GO:0005975;GO:0019262;GO:0007165;GO:0005737;GO:0008747;GO:0042802	BP:carbohydrate metabolic process;BP:N-acetylneuraminate catabolic process;BP:signal transduction;CC:cytoplasm;MF:N-acetylneuraminate lyase activity;MF:identical protein binding;	K01639	E4.1.3.3, nanA, NPL	map00520	Amino sugar and nucleotide sugar metabolism)	COG0329	E:Amino acid transport and metabolism)	sp|Q66H59|NPL_RAT;	N-acetylneuraminate lyase OS=Rattus norvegicus OX=10116 GN=Npl PE=2 SV=1;	PF00701	DHDPS	Dihydrodipicolinate synthetase family
TRINITY_DN3016_c0_g2	pro-interleukin-16 isoform X4 [Microtus fortis])	3.098	1.63110577347	0.000272295359407	0.00202367368275	yes	up	0.43	0.38	0.25	0.07	0.13	0.18	0.353333333333	0.126666666667	------	------	K22628	IL16	map04060	Cytokine-cytokine receptor interaction)	ENOG4110362	O:Posttranslational modification, protein turnover, chaperones)	sp|O54824|IL16_MOUSE;	Pro-interleukin-16 OS=Mus musculus OX=10090 GN=Il16 PE=1 SV=3;	PF00595;PF17820	PDZ;PDZ_6	PDZ domain;PDZ domain
TRINITY_DN3302_c0_g1	metal transporter CNNM2 isoform X1 [Microtus oregoni])	0.230	-2.1179768833	0.000273435824532	0.00202820359167	yes	down	0.07	0.08	0.03	0.12	0.41	0.34	0.06	0.29	GO:0006811;GO:0015693;GO:0010960;GO:0043231;GO:0016323;GO:0005886;GO:0016021;GO:0022857;GO:0005524;GO:0015095	BP:ion transport;BP:magnesium ion transport;BP:magnesium ion homeostasis;CC:intracellular membrane-bounded organelle;CC:basolateral plasma membrane;CC:plasma membrane;CC:integral component of membrane;MF:transmembrane transporter activity;MF:ATP binding;MF:magnesium ion transmembrane transporter activity;	K16302	CNNM	------	------	COG1253	P:Inorganic ion transport and metabolism)	sp|Q3TWN3|CNNM2_MOUSE;	Metal transporter CNNM2 OS=Mus musculus OX=10090 GN=Cnnm2 PE=1 SV=3;	PF01595;PF00571;PF00027	CNNM;CBS;cNMP_binding	Cyclin M transmembrane N-terminal domain;CBS domain;Cyclic nucleotide-binding domain
TRINITY_DN2376_c0_g1	ATP synthase F(0) complex subunit B1, mitochondrial [Microtus fortis])	0.385	-1.37605682804	0.000277363854966	0.00204931367721	yes	down	0.61	0.38	0.25	0.9	1.58	1.18	0.413333333333	1.22	GO:0015986;GO:0046034;GO:0071456;GO:0042776;GO:0043209;GO:0000276;GO:0005739;GO:0005743;GO:0005753;GO:0046933;GO:0044877;GO:0016887;GO:0015078	BP:ATP synthesis coupled proton transport;BP:ATP metabolic process;BP:cellular response to hypoxia;BP:mitochondrial ATP synthesis coupled proton transport;CC:myelin sheath;CC:mitochondrial proton-transporting ATP synthase complex, coupling factor;CC:mitochondrion;CC:mitochondrial inner membrane;CC:mitochondrial proton-transporting ATP synthase complex;MF:proton-transporting ATP synthase activity,…	K02127	ATPeF0B, ATP5F1, ATP4	map05012;map05010;map05016;map05014;map00190;map05020	Parkinson's disease);Alzheimer's disease);Huntington's disease);Amyotrophic lateral sclerosis (ALS));Oxidative phosphorylation);Prion diseases)	ENOG4111WYE	Z:Cytoskeleton)	sp|Q9CQQ7|AT5F1_MOUSE;	ATP synthase;	PF05405;PF19027	Mt_ATP-synt_B;DUF5752	Mitochondrial ATP synthase B chain precursor (ATP-synt_B);Family of unknown function (DUF5752)
TRINITY_DN1463_c0_g1	hypothetical protein I79_015263 [Cricetulus griseus])	0.357	-1.48736972997	0.000277485963861	0.00204931367721	yes	down	1.07	0.76	0.38	1.8	2.24	2.06	0.736666666667	2.03333333333	------	------	------	------	------	------	------	------	------	------	------	------	------
TRINITY_DN8035_c0_g1	26S proteasome non-ATPase regulatory subunit 2 [Mesocricetus auratus])	0.357	-1.48760797233	0.000277891226386	0.00204931367721	yes	down	0.18	0.11	0.07	0.3	0.36	0.46	0.12	0.373333333333	GO:0042176;GO:0000502;GO:0008540;GO:0030234	BP:regulation of protein catabolic process;CC:proteasome complex;CC:proteasome regulatory particle, base subcomplex;MF:enzyme regulator activity;	K03028	PSMD2, RPN1	map03050;map05169;map05012;map05010;map05016;map05014;map05020	Proteasome);Epstein-Barr virus infection);Parkinson's disease);Alzheimer's disease);Huntington's disease);Amyotrophic lateral sclerosis (ALS));Prion diseases)	COG5110	O:Posttranslational modification, protein turnover, chaperones)	sp|P56701|PSMD2_BOVIN;	26S proteasome non-ATPase regulatory subunit 2 OS=Bos taurus OX=9913 GN=PSMD2 PE=1 SV=2;	PF17781;PF18051;PF01851	RPN1_RPN2_N;RPN1_C;PC_rep	RPN1 N-terminal domain;26S proteasome non-ATPase regulatory subunit RPN1 C-terminal;Proteasome/cyclosome repeat
TRINITY_DN6337_c0_g1	carabin isoform X1 [Arvicola amphibius])	3.024	1.59667527441	0.000281613821995	0.00207276454725	yes	up	0.55	0.36	0.5	0.19	0.17	0.19	0.47	0.183333333333	GO:0050869;GO:0042113;GO:0070885;GO:0042147;GO:0033173;GO:0070373;GO:0070371;GO:0005829;GO:0031527	BP:negative regulation of B cell activation;BP:B cell activation;BP:negative regulation of calcineurin-NFAT signaling cascade;BP:retrograde transport, endosome to Golgi;BP:calcineurin-NFAT signaling cascade;BP:negative regulation of ERK1 and ERK2 cascade;BP:ERK1 and ERK2 cascade;CC:cytosol;CC:filopodium membrane;	K19944	TBC1D10	------	------	ENOG410XPSR	S:Function unknown)	sp|Q8C9V1|TB10C_MOUSE;	Carabin OS=Mus musculus OX=10090 GN=Tbc1d10c PE=1 SV=1;	PF00566	RabGAP-TBC	Rab-GTPase-TBC domain
TRINITY_DN164_c0_g1	dual specificity mitogen-activated protein kinase kinase 7 isoform X1 [Microtus ochrogaster])	0.393	-1.34834480672	0.000286398489396	0.00209988911611	yes	down	0.32	0.17	0.07	0.45	0.67	0.47	0.186666666667	0.53	GO:0071222;GO:0000165;GO:0009411;GO:0043525;GO:0043507;GO:0072709;GO:0106310;GO:0007254;GO:0032212;GO:0009611;GO:0051973;GO:0006468;GO:1904355;GO:0034612;GO:0006915;GO:0046330;GO:0051403;GO:0006970;GO:0045893;GO:0009408;GO:0071347;GO:0001934;GO:2000671;GO:0070374;GO:0005829;GO:0005737;GO:0005634;GO:0008022;GO:0019899;GO:0008545;GO:0031435;GO:0000287;GO:0004713;GO:0004672;GO:0005524;GO:0019901;GO:…	BP:cellular response to lipopolysaccharide;BP:MAPK cascade;BP:response to UV;BP:positive regulation of neuron apoptotic process;BP:positive regulation of JUN kinase activity;BP:cellular response to sorbitol;BP:old GO;BP:JNK cascade;BP:positive regulation of telomere maintenance via telomerase;BP:response to wounding;BP:positive regulation of telomerase activity;BP:protein phosphorylation;BP:posit…	K04431	MAP2K7, MKK7	map05418;map05161;map04010;map04013;map05169;map04214;map04620;map05010;map05016;map04624;map04380;map04530;map04722;map04141;map04664;map04660;map05132;map04668;map04012;map04912	Fluid shear stress and atherosclerosis);Hepatitis B);MAPK signaling pathway);MAPK signaling pathway - fly);Epstein-Barr virus infection);Apoptosis - fly);Toll-like receptor signaling pathway);Alzheimer's disease);Huntington's disease);Toll and Imd signaling pathway);Osteoclast differentiation);Tight junction);Neurotrophin signaling pathway);Protein processing in endoplasmic reticulum);Fc epsilon …	ENOG410XTNQ	T:Signal transduction mechanisms)	sp|Q8CE90|MP2K7_MOUSE;	Dual specificity mitogen-activated protein kinase kinase 7 OS=Mus musculus OX=10090 GN=Map2k7 PE=1 SV=1;	PF00069;PF07714;PF14531;PF03109	Pkinase;PK_Tyr_Ser-Thr;Kinase-like;ABC1	Protein kinase domain;Protein tyrosine and serine/threonine kinase;Kinase-like;ABC1 atypical kinase-like domain
TRINITY_DN578_c0_g4	methylthioribulose-1-phosphate dehydratase isoform X1 [Microtus oregoni])	0.367	-1.44654480533	0.000287361319087	0.00210291233508	yes	down	1.06	0.59	0.37	1.44	2.34	1.83	0.673333333333	1.87	GO:0019509;GO:0051289;GO:0006915;GO:0070269;GO:0043066;GO:0070372;GO:0019284;GO:0005737;GO:0005856;GO:0005886;GO:0042802;GO:0008270;GO:0046570	BP:L-methionine biosynthetic process from methylthioadenosine;BP:protein homotetramerization;BP:apoptotic process;BP:pyroptosis;BP:negative regulation of apoptotic process;BP:regulation of ERK1 and ERK2 cascade;BP:L-methionine biosynthetic process from S-adenosylmethionine;CC:cytoplasm;CC:cytoskeleton;CC:plasma membrane;MF:identical protein binding;MF:zinc ion binding;MF:methylthioribulose 1-phos…	K08964	mtnB	map00270	Cysteine and methionine metabolism)	COG0235	G:Carbohydrate transport and metabolism)	sp|Q9WVQ5|MTNB_MOUSE;	Methylthioribulose-1-phosphate dehydratase OS=Mus musculus OX=10090 GN=Apip PE=1 SV=1;	PF00596	Aldolase_II	Class II Aldolase and Adducin N-terminal domain
TRINITY_DN513_c0_g1		0.019	-5.68806706491	0.000289833411414	0.00211694767037	yes	down	0	0	0	0.39	0.68	0.71	0	0.593333333333	------	------	------	------	------	------	------	------	------	------	------	------	------
TRINITY_DN419_c0_g1	actin-related protein 8 isoform X1 [Microtus fortis])	0.429	-1.2216788995	0.000302231409628	0.00219876069307	yes	down	0.52	0.39	0.22	0.78	1.45	0.74	0.376666666667	0.99	GO:0006310;GO:0060382;GO:0006338;GO:0006281;GO:0051726;GO:0006275;GO:1904507;GO:0045893;GO:0045995;GO:0045739;GO:0000723;GO:0005813;GO:0031011;GO:0005654;GO:0005524	BP:DNA recombination;BP:regulation of DNA strand elongation;BP:chromatin remodeling;BP:DNA repair;BP:regulation of cell cycle;BP:regulation of DNA replication;BP:positive regulation of telomere maintenance in response to DNA damage;BP:positive regulation of transcription, DNA-templated;BP:regulation of embryonic development;BP:positive regulation of DNA repair;BP:telomere maintenance;CC:centrosom…	K11673	ACTR8, ARP8, INO80N	------	------	COG5277	Z:Cytoskeleton)	sp|D2I1E3|ARP8_AILME;	Actin-related protein 8 OS=Ailuropoda melanoleuca OX=9646 GN=ACTR8 PE=3 SV=1;	PF00022;PF17003	Actin;Actin_micro	Actin;Putative actin-like family
TRINITY_DN7335_c0_g1	parathymosin [Myodes glareolus])	6.102	2.60929535913	0.000306109113104	0.00221885543085	yes	up	0.64	0.59	0.4	0.12	0.14	0.05	0.543333333333	0.103333333333	GO:0045905;GO:0045901;GO:0002376;GO:0043066;GO:0045944;GO:0015031;GO:0051028;GO:0005829;GO:0005643;GO:0005634;GO:0005789;GO:0042393;GO:0004857;GO:0003723;GO:0003746;GO:0043022;GO:0008270	BP:positive regulation of translational termination;BP:positive regulation of translational elongation;BP:immune system process;BP:negative regulation of apoptotic process;BP:positive regulation of transcription from RNA polymerase II promoter;BP:protein transport;BP:mRNA transport;CC:cytosol;CC:nuclear pore;CC:nucleus;CC:endoplasmic reticulum membrane;MF:histone binding;MF:enzyme inhibitor activ…	------	------	------	------	ENOG4111CKZ	S:Function unknown)	sp|P04550|PTMS_RAT;	Parathymosin OS=Rattus norvegicus OX=10116 GN=Ptms PE=1 SV=2;	PF03247	Prothymosin	Prothymosin/parathymosin family
TRINITY_DN1697_c0_g1	regulator of G-protein signaling 14 isoform X1 [Microtus fortis])	3.204	1.68006862193	0.0003109177769	0.00224519075191	yes	up	0.3	0.32	0.27	0.13	0.08	0.11	0.296666666667	0.106666666667	GO:0007616;GO:0007612;GO:0050804;GO:0043407;GO:0008277;GO:0035556;GO:0008542;GO:0051301;GO:0043547;GO:0050769;GO:0045744;GO:0007186;GO:0000278;GO:0006913;GO:0007051;GO:0007059;GO:0006979;GO:0043620;GO:0010070;GO:0060291;GO:0070373;GO:0048008;GO:0031914;GO:0030425;GO:0000922;GO:0005874;GO:0005737;GO:0016605;GO:0016604;GO:0005813;GO:0005634;GO:0070161;GO:0005819;GO:0014069;GO:0005886;GO:0043197;GO:…	BP:long-term memory;BP:learning;BP:modulation of synaptic transmission;BP:negative regulation of MAP kinase activity;BP:regulation of G-protein coupled receptor protein signaling pathway;BP:intracellular signal transduction;BP:visual learning;BP:cell division;BP:positive regulation of GTPase activity;BP:positive regulation of neurogenesis;BP:negative regulation of G-protein coupled receptor prote…	K17706	RGS14	map04015	Rap1 signaling pathway)	ENOG410YMJD	K:Transcription)	sp|P97492|RGS14_MOUSE;	Regulator of G-protein signaling 14 OS=Mus musculus OX=10090 GN=Rgs14 PE=1 SV=2;	PF02196;PF00615;PF02188	RBD;RGS;GoLoco	Raf-like Ras-binding domain;Regulator of G protein signaling domain;GoLoco motif
TRINITY_DN1500_c1_g1	gamma-parvin isoform X1 [Arvicola amphibius])	2.708	1.43725202424	0.000315819521406	0.00227628409768	yes	up	0.4	0.34	0.28	0.1	0.22	0.12	0.34	0.146666666667	GO:0034446;GO:0031532;GO:0030031;GO:0007163;GO:0007155;GO:0005856;GO:0005737;GO:0015629;GO:0005886;GO:0005925;GO:0003779	BP:substrate adhesion-dependent cell spreading;BP:actin cytoskeleton reorganization;BP:cell projection assembly;BP:establishment or maintenance of cell polarity;BP:cell adhesion;CC:cytoskeleton;CC:cytoplasm;CC:actin cytoskeleton;CC:plasma membrane;CC:focal adhesion;MF:actin binding;	K06275	PARV	map04510	Focal adhesion)	ENOG410XQWH	Z:Cytoskeleton)	sp|Q9ERD8|PARVG_MOUSE;	Gamma-parvin OS=Mus musculus OX=10090 GN=Parvg PE=1 SV=2;	PF00307	CH	Calponin homology (CH) domain
TRINITY_DN7041_c0_g4	H-2 class I histocompatibility antigen, alpha chain-like [Microtus fortis])	0.076	-3.72512632414	0.000316444637114	0.00227649437623	yes	down	0.96	0	0.37	7.46	5.17	6.8	0.443333333333	6.47666666667	------	------	K06751	MHC1	map05166;map05203;map05320;map05332;map05330;map05168;map05169;map04514;map04940;map05416;map04145;map04144;map04612	HTLV-I infection);Viral carcinogenesis);Autoimmune thyroid disease);Graft-versus-host disease);Allograft rejection);Herpes simplex infection);Epstein-Barr virus infection);Cell adhesion molecules (CAMs));Type I diabetes mellitus);Viral myocarditis);Phagosome);Endocytosis);Antigen processing and presentation)	------	------	sp|P01896|HA1Z_MOUSE;	H-2 class I histocompatibility antigen, alpha chain;	------	------	------
TRINITY_DN3417_c0_g2	retinoic acid receptor alpha isoform X1 [Arvicola amphibius])	5.244	2.39068652179	0.000322143708303	0.00230879730903	yes	up	0.21	0.19	0.14	0.03	0.07	0.01	0.18	0.0366666666667	GO:0071222;GO:0001843;GO:0030154;GO:0031076;GO:0060348;GO:0021766;GO:0048167;GO:0035264;GO:1902894;GO:0048384;GO:0000122;GO:0032355;GO:0032689;GO:0045787;GO:0042981;GO:0002068;GO:0001657;GO:0030853;GO:0030850;GO:0045666;GO:0031641;GO:0033189;GO:0060534;GO:0042789;GO:0032720;GO:0008284;GO:0008285;GO:0006468;GO:0060173;GO:0034097;GO:0060010;GO:0071391;GO:0007281;GO:0045471;GO:0008584;GO:0060324;GO:…	BP:cellular response to lipopolysaccharide;BP:neural tube closure;BP:cell differentiation;BP:embryonic camera-type eye development;BP:bone development;BP:hippocampus development;BP:regulation of synaptic plasticity;BP:multicellular organism growth;BP:negative regulation of pri-miRNA transcription from RNA polymerase II promoter;BP:retinoic acid receptor signaling pathway;BP:negative regulation of…	K08527	RARA, NR1B1	map04915;map04659;map05221;map05202;map05200	Estrogen signaling pathway);Th17 cell differentiation);Acute myeloid leukemia);Transcriptional misregulation in cancer);Pathways in cancer)	ENOG410XRZC	K:Transcription)	sp|P11416|RARA_MOUSE;	Retinoic acid receptor alpha OS=Mus musculus OX=10090 GN=Rara PE=1 SV=1;	PF00105;PF00104	zf-C4;Hormone_recep	Zinc finger, C4 type (two domains);Ligand-binding domain of nuclear hormone receptor
TRINITY_DN4864_c0_g1	tumor necrosis factor receptor superfamily member 18 isoform X2 [Microtus fortis])	5.129	2.35881466799	0.000324551033814	0.00231925265428	yes	up	0.37	0.73	0.43	0.11	0.19	0.05	0.51	0.116666666667	GO:0045785;GO:0042531;GO:0002687;GO:0043066;GO:0009897;GO:0005887;GO:0005031	BP:positive regulation of cell adhesion;BP:positive regulation of tyrosine phosphorylation of STAT protein;BP:positive regulation of leukocyte migration;BP:negative regulation of apoptotic process;CC:external side of plasma membrane;CC:integral component of plasma membrane;MF:tumor necrosis factor-activated receptor activity;	K05154	TNFRSF18, GITR, CD357	map04060	Cytokine-cytokine receptor interaction)	ENOG410YX1D	U:Intracellular trafficking, secretion, and vesicular transport)	sp|O35714|TNR18_MOUSE;	Tumor necrosis factor receptor superfamily member 18 OS=Mus musculus OX=10090 GN=Tnfrsf18 PE=1 SV=1;	------	------	------
TRINITY_DN5954_c0_g1	low-density lipoprotein receptor-related protein 10 isoform X1 [Microtus fortis])	2.637	1.39873615358	0.000327302501011	0.00232829712079	yes	up	0.43	0.3	0.32	0.14	0.2	0.12	0.35	0.153333333333	GO:0006869;GO:0048839;GO:0006629;GO:0016021;GO:0005041	BP:lipid transport;BP:inner ear development;BP:lipid metabolic process;CC:integral component of membrane;MF:low-density lipoprotein receptor activity;	K20050	LRP3_10_12	------	------	ENOG410XV08	U:Intracellular trafficking, secretion, and vesicular transport)	sp|Q7TQH7|LRP10_MOUSE;	Low-density lipoprotein receptor-related protein 10 OS=Mus musculus OX=10090 GN=Lrp10 PE=2 SV=2;	PF00057;PF00431	Ldl_recept_a;CUB	Low-density lipoprotein receptor domain class A;CUB domain
TRINITY_DN1252_c0_g1	Synaptojanin-2-binding protein [Cricetulus griseus])	0.137	-2.87238398442	0.000351446365643	0.00249077016096	yes	down	0.07	0.11	0.02	0.41	0.7	0.58	0.0666666666667	0.563333333333	GO:0032926;GO:0032927;GO:0007268;GO:0045197;GO:1903671;GO:0007028;GO:2000010;GO:0097120;GO:0048312;GO:0098609;GO:0006605;GO:0002092;GO:0008593;GO:0007266;GO:0030100;GO:0006897;GO:0010596;GO:0043113;GO:0070373;GO:0001937;GO:0016525;GO:0031594;GO:0031307;GO:0030054;GO:0016021;GO:0005739;GO:0043005;GO:0048471;GO:0009986;GO:0016323;GO:0005741;GO:0098839;GO:0008022;GO:0070699	BP:negative regulation of activin receptor signaling pathway;BP:positive regulation of activin receptor signaling pathway;BP:chemical synaptic transmission;BP:establishment or maintenance of epithelial cell apical/basal polarity;BP:negative regulation of sprouting angiogenesis;BP:cytoplasm organization;BP:positive regulation of protein localization to cell surface;BP:receptor localization to syna…	K20057	SYNJ2BP, OMP25	------	------	ENOG4111VAQ	U:Intracellular trafficking, secretion, and vesicular transport)	sp|Q9WVJ4|SYJ2B_RAT;	Synaptojanin-2-binding protein OS=Rattus norvegicus OX=10116 GN=Synj2bp PE=1 SV=2;	PF00595;PF17820;PF13180;PF02163	PDZ;PDZ_6;PDZ_2;Peptidase_M50	PDZ domain;PDZ domain;PDZ domain;Peptidase family M50
TRINITY_DN8029_c0_g1	NFAT activation molecule 1 [Microtus fortis])	3.483	1.80024014793	0.000357876096167	0.00253164201363	yes	up	0.26	0.3	0.14	0.08	0.11	0.03	0.233333333333	0.0733333333333	GO:0050861;GO:0045577;GO:0001819;GO:0016021;GO:0004888	BP:positive regulation of B cell receptor signaling pathway;BP:regulation of B cell differentiation;BP:positive regulation of cytokine production;CC:integral component of membrane;MF:transmembrane signaling receptor activity;	------	------	------	------	ENOG4111559	U:Intracellular trafficking, secretion, and vesicular transport)	sp|Q8R4V1|NFAM1_MOUSE;	NFAT activation molecule 1 OS=Mus musculus OX=10090 GN=Nfam1 PE=1 SV=1;	------	------	------
TRINITY_DN2263_c0_g1	short-chain dehydrogenase/reductase 3 isoform X1 [Microtus ochrogaster])	3.865	1.95053030891	0.000366406790305	0.00258719766907	yes	up	0.43	0.62	0.3	0.04	0.2	0.16	0.45	0.133333333333	GO:0003151;GO:0048385;GO:0060349;GO:0001523;GO:0030278;GO:0042572;GO:0060021;GO:0060411;GO:0048387;GO:0016021;GO:0005811;GO:0016616;GO:0052650;GO:0004745	BP:outflow tract morphogenesis;BP:regulation of retinoic acid receptor signaling pathway;BP:bone morphogenesis;BP:retinoid metabolic process;BP:regulation of ossification;BP:retinol metabolic process;BP:palate development;BP:cardiac septum morphogenesis;BP:negative regulation of retinoic acid receptor signaling pathway;CC:integral component of membrane;CC:lipid particle;MF:oxidoreductase activity…	K11146	DHRS3	map00830	Retinol metabolism)	COG1028	S:Function unknown)	sp|O88876|DHRS3_MOUSE;	Short-chain dehydrogenase/reductase 3 OS=Mus musculus OX=10090 GN=Dhrs3 PE=1 SV=2;	PF00106;PF13561;PF08659;PF02719	adh_short;adh_short_C2;KR;Polysacc_synt_2	short chain dehydrogenase;Enoyl-(Acyl carrier protein) reductase;KR domain;Polysaccharide biosynthesis protein
TRINITY_DN544_c0_g1	Forkhead box protein O3 [Microtus ochrogaster])	0.362	-1.46642549977	0.000382230379116	0.00267911935454	yes	down	0.11	0.04	0.24	0.28	0.46	0.32	0.13	0.353333333333	GO:0001547;GO:0007568;GO:0048854;GO:0006915;GO:0005737;GO:0005829;GO:0005759;GO:0016020;GO:0043565;GO:0003700;GO:0001228;GO:0008013;GO:0031490;GO:0016887;GO:0003677;GO:0005524	BP:antral ovarian follicle growth;BP:aging;BP:brain morphogenesis;BP:apoptotic process;CC:cytoplasm;CC:cytosol;CC:mitochondrial matrix;CC:membrane;MF:sequence-specific DNA binding;MF:transcription factor activity, sequence-specific DNA binding;MF:transcriptional activator activity, RNA polymerase II transcription regulatory region sequence-specific binding;MF:beta-catenin binding;MF:chromatin DNA…	K09408	FOXO3	map04137;map05213;map04151;map04722;map04068;map05131;map04152;map04213;map04212;map04062;map01521;map04211;map05223;map04917	Mitophagy - animal);Endometrial cancer);PI3K-Akt signaling pathway);Neurotrophin signaling pathway);FoxO signaling pathway);Shigellosis);AMPK signaling pathway);Longevity regulating pathway - multiple species);Longevity regulating pathway - worm);Chemokine signaling pathway);EGFR tyrosine kinase inhibitor resistance);Longevity regulating pathway);Non-small cell lung cancer);Prolactin signaling pa…	COG5025	K:Transcription)	sp|Q9WVH4|FOXO3_MOUSE;	Forkhead box protein O3 OS=Mus musculus OX=10090 GN=Foxo3 PE=1 SV=1;	PF16675;PF00250;PF16676	FOXO_KIX_bdg;Forkhead;FOXO-TAD	KIX-binding domain of forkhead box O, CR2;Forkhead domain;Transactivation domain of FOXO protein family
TRINITY_DN246_c0_g1	1,5-anhydro-D-fructose reductase [Microtus fortis])	0.332	-1.58884643349	0.000388808155825	0.00272023288508	yes	down	0.34	0.23	0.15	0.54	1.09	0.89	0.24	0.84	GO:0005829;GO:0004032;GO:0050571;GO:0016491	CC:cytosol;MF:aldito;MF:1,5-anhydro-D-fructose reductase activity;MF:oxidoreductase activity;	K13981	AKR1E2, AKR1CL2	------	------	COG0656	S:Function unknown)	sp|Q5U1Y4|AKCL2_RAT;	1,5-anhydro-D-fructose reductase OS=Rattus norvegicus OX=10116 GN=Akr1e2 PE=2 SV=1;	PF00248	Aldo_ket_red	Aldo/keto reductase family
TRINITY_DN828_c0_g1	DNA-binding protein RFX2 isoform X2 [Microtus fortis])	0.418	-1.2582630899	0.000393047599584	0.00274486623475	yes	down	0.87	0.33	0.52	0.59	0.49	0.59	0.573333333333	0.556666666667	GO:0006450;GO:0032543;GO:0070681;GO:0030956;GO:0005739;GO:0050567;GO:0005524	BP:regulation of translational fidelity;BP:mitochondrial translation;BP:glutaminyl-tRNAGln biosynthesis via transamidation;CC:glutamyl-tRN;CC:mitochondrion;MF:glutaminyl-tRNA synthas;MF:ATP binding;	K12965;K03847	ZBP1, DAI;ALG12	map00510;map04623;map00513	N-Glycan biosynthesis);Cytosolic DNA-sensing pathway);Various types of N-glycan biosynthesis)	------	------	------	------	------	------	------
TRINITY_DN1298_c0_g1	cytochrome P450 2J3 isoform X1 [Microtus fortis])	53.718	5.74734376089	0.000413012408768	0.00287378397358	yes	up	0.14	0.13	0.04	0	0	0	0.103333333333	0	GO:0006690;GO:0043651;GO:0006805;GO:0006082;GO:0019373;GO:0005737;GO:0005789;GO:0016021;GO:0005783;GO:0043231;GO:0070330;GO:0016853;GO:0020037;GO:0008404;GO:0008405;GO:0008395;GO:0071614;GO:0005506;GO:0016712;GO:0008392	BP:icosanoid metabolic process;BP:linoleic acid metabolic process;BP:xenobiotic metabolic process;BP:organic acid metabolic process;BP:epoxygenase P450 pathway;CC:cytoplasm;CC:endoplasmic reticulum membrane;CC:integral component of membrane;CC:endoplasmic reticulum;CC:intracellular membrane-bounded organelle;MF:aromatase activity;MF:isomerase activity;MF:heme binding;MF:arachidonic acid 14,15-epo…	K07418	CYP2J	map04750;map00590;map00591;map04726;map04913	Inflammatory mediator regulation of TRP channels);Arachidonic acid metabolism);Linoleic acid metabolism);Serotonergic synapse);Ovarian steroidogenesis)	COG2124	Q:Secondary metabolites biosynthesis, transport and catabolism)	sp|P51590|CP2J3_RAT;	Cytochrome P450 2J3 OS=Rattus norvegicus OX=10116 GN=Cyp2j3 PE=2 SV=1;	PF00067	p450	Cytochrome P450
TRINITY_DN3925_c0_g1	mRNA export factor [Mesocricetus auratus])	0.328	-1.6064584999	0.000431807197187	0.00299909726046	yes	down	0.15	0.33	0.11	0.75	0.65	0.68	0.196666666667	0.693333333333	GO:0007049;GO:0071407;GO:0000972;GO:0060236;GO:0006913;GO:0051301;GO:0006405;GO:0006406;GO:0005737;GO:0005654;GO:0005643;GO:0005635;GO:0097431;GO:0001650;GO:0000922;GO:0043130;GO:0003723	BP:cell cycle;BP:cellular response to organic cyclic compound;BP:transcription-dependent tethering of RNA polymerase II gene DNA at nuclear periphery;BP:regulation of mitotic spindle organization;BP:nucleocytoplasmic transport;BP:cell division;BP:RNA export from nucleus;BP:mRNA export from nucleus;CC:cytoplasm;CC:nucleoplasm;CC:nuclear pore;CC:nuclear envelope;CC:mitotic spindle pole;CC:fibrillar…	K14298	RAE1, GLE2	map05164;map03013;map05014	Influenza A);RNA transport);Amyotrophic lateral sclerosis (ALS))	ENOG410XQ1M	S:Function unknown)	sp|Q8C570|RAE1L_MOUSE;	mRNA export factor OS=Mus musculus OX=10090 GN=Rae1 PE=1 SV=1;	PF00400	WD40	WD domain, G-beta repeat
TRINITY_DN5207_c1_g3	tripartite motif-containing protein 15 isoform X3 [Microtus fortis])	0.183	-2.45031130142	0.000435880797777	0.00302189591199	yes	down	0.06	0.02	0.03	0.23	0.18	0.28	0.0366666666667	0.23	GO:0008270	MF:zinc ion binding;	K12005	TRIM15	------	------	ENOG4111G04	S:Function unknown)	sp|Q7YR33|TRI15_PANTR;	Tripartite motif-containing protein 15 OS=Pan troglodytes OX=9598 GN=TRIM15 PE=3 SV=1;	PF00643;PF15227;PF14634;PF13923;PF00097;PF14643;PF13920	zf-B_box;zf-C3HC4_4;zf-RING_5;zf-C3HC4_2;zf-C3HC4;DUF4455;zf-C3HC4_3	B-box zinc finger;zinc finger of C3HC4-type, RING;zinc-RING finger domain;Zinc finger, C3HC4 type (RING finger);Zinc finger, C3HC4 type (RING finger);Domain of unknown function (DUF4455);Zinc finger, C3HC4 type (RING finger)
[truncated: 265 more rows]
