# Supplementary material for: Time-course whole blood transcriptome profiling provides new insights into Microtus fortis natural resistance mechanism to Schistosoma japonicum
Source: Heliyon. 2024 Sep 26;10(19):e38067. doi: 10.1016/j.heliyon.2024.e38067 (PMC11471165; doi:10.1016/j.heliyon.2024.e38067)
Supplement: Multimedia component 4 [file mmc4.csv]

Gene_id	NR description	FC(Dpi14/Control)	Log2FC(Dpi14/Control)	Pvalue	Padjust	Significant	Regulate	Mf14_1	Mf14_2	Mf14_3	Mf0_1	Mf0_2	Mf0_3	Dpi14	Control	GO_id	GO_term	KO_id	KO_name	Pathway_id	Pathway_definition	EggNOG_id	EggNOG_Functional Categories	Swiss-Prot_hit-name	Swiss-Prot_description	Pfam_id	Domain	Domain description
TRINITY_DN787_c0_g1	interferon regulatory factor 7 isoform X1 [Microtus fortis])	14.598	3.8676666543	3.64611739834E-133	7.55475524935E-130	yes	up	13.59	12.2	11.58	0.64	0.74	0.6	12.4566666667	0.66	------	------	K09447	IRF7	map05164;map05162;map05160;map05161;map05168;map05169;map04622;map04623;map04620;map04621;map05203	Influenza A);Measles);Hepatitis C);Hepatitis B);Herpes simplex infection);Epstein-Barr virus infection);RIG-I-like receptor signaling pathway);Cytosolic DNA-sensing pathway);Toll-like receptor signaling pathway);NOD-like receptor signaling pathway);Viral carcinogenesis)	ENOG4111G85	K:Transcription)	sp|P70434|IRF7_MOUSE;	Interferon regulatory factor 7 OS=Mus musculus OX=10090 GN=Irf7 PE=1 SV=1;	PF10401;PF00605	IRF-3;IRF	Interferon-regulatory factor 3;Interferon regulatory factor transcription factor
TRINITY_DN4270_c0_g1	protein FAM83E [Microtus fortis])	0.158	-2.66222803824	7.95037925333E-118	8.23659290645E-115	yes	down	6.99	6.26	6.62	32.78	32.39	32.75	6.62333333333	32.64	GO:0019901	MF:protein kinase binding;	K23930	FAM83	------	------	ENOG4110FKM	S:Function unknown)	sp|Q80XS7|FA83E_MOUSE;	Protein FAM83E OS=Mus musculus OX=10090 GN=Fam83e PE=2 SV=2;	------	------	------
TRINITY_DN2496_c0_g1	ubiquitin-like protein ISG15 [Microtus fortis])	6.128	2.61553085661	4.03766422112E-80	2.78868008872E-77	yes	up	68.72	59.41	58.39	7.61	7.23	8.59	62.1733333333	7.81	------	------	K12159	ISG15	map04622;map05169	RIG-I-like receptor signaling pathway);Epstein-Barr virus infection)	COG5272	O:Posttranslational modification, protein turnover, chaperones)	sp|Q64339|ISG15_MOUSE;	Ubiquitin-like protein ISG15 OS=Mus musculus OX=10090 GN=Isg15 PE=1 SV=4;	PF00240;PF11976;PF18037	ubiquitin;Rad60-SLD;Ubiquitin_5	Ubiquitin family;Ubiquitin-2 like Rad60 SUMO-like;Ubiquitin-like domain
TRINITY_DN416_c0_g1		0.264	-1.9187561306	3.87203838114E-67	2.00571588143E-64	yes	down	0.88	0.74	0.76	2.05	2.37	2.35	0.793333333333	2.25666666667	------	------	------	------	------	------	------	------	sp|Q9YN02|RPOA_PRRS1;	Replicase polyprotein 1ab OS=Porcine reproductive and respiratory syndrome virus;	PF05579;PF05410;PF16749;PF05411;PF05412;PF14757	Peptidase_S32;Peptidase_C31;Arteri_nsp7a;Peptidase_C32;Peptidase_C33;NSP2-B_epitope	Equine arteritis virus serine endopeptidase S32;Porcine arterivirus-type cysteine proteinase alpha;Arterivirus nonstructural protein 7 alpha;Equine arteritis virus putative proteinase;Equine arterivirus Nsp2-type cysteine proteinase;Immunogenic region of nsp2 protein of arterivirus polyprotein
TRINITY_DN7628_c0_g1	2'-5'-oligoadenylate synthase-like protein isoform X1 [Microtus fortis])	4.198	2.06963756509	1.7218955596E-50	7.13553519897E-48	yes	up	11.58	10.02	9.73	1.7	1.97	2.16	10.4433333333	1.94333333333	GO:0045087;GO:0051607;GO:0001730;GO:0003725	BP:innate immune response;BP:defense response to virus;MF:2'-5'-oligoadenylate synthetase activity;MF:double-stranded RNA binding;	K14608	OASL	------	------	COG5272	O:Posttranslational modification, protein turnover, chaperones)	sp|G3V645|OASL1_RAT;	2'-5'-oligoadenylate synthase-like protein 1 OS=Rattus norvegicus OX=10116 GN=Oasl PE=2 SV=1;	PF10421;PF00240;PF11976	OAS1_C;ubiquitin;Rad60-SLD	2'-5'-oligoadenylate synthetase 1, domain 2, C-terminus;Ubiquitin family;Ubiquitin-2 like Rad60 SUMO-like
TRINITY_DN2205_c0_g1	protein S100-A8 isoform X1 [Microtus ochrogaster])	6.177	2.62679081058	1.66324162464E-43	5.74372774375E-41	yes	up	51.22	51.09	56.94	6.28	6.36	7.11	53.0833333333	6.58333333333	GO:0045087;GO:0050729;GO:0050727;GO:2001244;GO:0030593;GO:0006919;GO:0006914;GO:0018119;GO:0070488;GO:0014002;GO:0002523;GO:0002790;GO:0002793;GO:0045111;GO:0005615;GO:0005829;GO:0050786;GO:0008270;GO:0005509;GO:0035662;GO:0008017;GO:0050544	BP:innate immune response;BP:positive regulation of inflammatory response;BP:regulation of inflammatory response;BP:positive regulation of intrinsic apoptotic signaling pathway;BP:neutrophil chemotaxis;BP:activation of cysteine-type endopeptidase activity involved in apoptotic process;BP:autophagy;BP:peptidyl-cysteine S-nitrosylation;BP:neutrophil aggregation;BP:astrocyte development;BP:leukocyte…	K21127	S100A8	map04657	IL-17 signaling pathway)	ENOG4111CN5	S:Function unknown)	sp|P50115|S10A8_RAT;	Protein S100-A8 OS=Rattus norvegicus OX=10116 GN=S100a8 PE=1 SV=3;	PF01023;PF13833;PF00036;PF13499	S_100;EF-hand_8;EF-hand_1;EF-hand_7	S-100/ICaBP type calcium binding domain;EF-hand domain pair;EF hand;EF-hand domain pair
TRINITY_DN553_c0_g1	inhibitor of carbonic anhydrase [Microtus fortis])	0.417	-1.26204808588	2.92093938282E-30	8.64598057315E-28	yes	down	9.63	8.36	8.31	15.53	16.39	17.33	8.76666666667	16.4166666667	------	------	K14736	TF	map04978;map04216;map04066	Mineral absorption);Ferroptosis);HIF-1 signaling pathway)	ENOG410XQ36	O:Posttranslational modification, protein turnover, chaperones)	sp|Q9DBD0|ICA_MOUSE;	Inhibitor of carbonic anhydrase OS=Mus musculus OX=10090 GN=Ica PE=1 SV=1;	PF00405;PF12974	Transferrin;Phosphonate-bd	Transferrin;ABC transporter, phosphonate, periplasmic substrate-binding protein
TRINITY_DN289_c0_g1		0.242	-2.04421844684	8.27060919729E-30	2.1420877821E-27	yes	down	0.97	1.28	1.19	4.01	4.32	3.84	1.14666666667	4.05666666667	------	------	------	------	------	------	------	------	sp|Q04565|M_PRRSL;	Membrane protein OS=Porcine reproductive and respiratory syndrome virus;	PF00951	Arteri_Gl	Arterivirus GL envelope glycoprotein
TRINITY_DN8298_c0_g1	COX3 gene product [Microtus fortis calamorum])	0.313	-1.67671548799	1.84284601839E-29	4.24264105568E-27	yes	down	19.49	19.27	16.94	35.66	62.45	41.94	18.5666666667	46.6833333333	GO:0019646;GO:0016021;GO:0005739;GO:0004129	BP:aerobic electron transport chain;CC:integral component of membrane;CC:mitochondrion;MF:cytochrome-c oxidase activity;	K02262	COX3	map00190;map04260;map05012;map05010;map05016;map05014;map04932;map05020	Oxidative phosphorylation);Cardiac muscle contraction);Parkinson's disease);Alzheimer's disease);Huntington's disease);Amyotrophic lateral sclerosis (ALS));Non-alcoholic fatty liver disease (NAFLD));Prion diseases)	COG1845	C:Energy production and conversion)	sp|P00416|COX3_MOUSE;	Cytochrome c oxidase subunit 3 OS=Mus musculus OX=10090 GN=mt-Co3 PE=1 SV=2;	------	------	------
TRINITY_DN5846_c0_g1	ubiquitin/ISG15-conjugating enzyme E2 L6 isoform X4 [Microtus fortis])	2.486	1.31383181354	1.78291468811E-28	3.69419923377E-26	yes	up	5.67	5.19	5.27	1.48	1.9	1.72	5.37666666667	1.7	GO:0019941;GO:0032020;GO:0016740;GO:0042296;GO:0005524	BP:modification-dependent protein catabolic process;BP:ISG15-protein conjugation;MF:transferase activity;MF:ISG15 transferase activity;MF:ATP binding;	K04553	UBE2L6, UBCH8	map05012;map04120	Parkinson's disease);Ubiquitin mediated proteolysis)	COG5078	O:Posttranslational modification, protein turnover, chaperones)	sp|Q9QZU9|UB2L6_MOUSE;	Ubiquitin/ISG15-conjugating enzyme E2 L6 OS=Mus musculus OX=10090 GN=Ube2l6 PE=1 SV=3;	PF00179	UQ_con	Ubiquitin-conjugating enzyme
TRINITY_DN706_c0_g1	2'-5'-oligoadenylate synthase 1A-like isoform X2 [Microtus fortis])	21.840	4.44890783909	4.23515086354E-26	7.97748417204E-24	yes	up	2.06	2.1	2.01	0.06	0.12	0.05	2.05666666667	0.0766666666667	GO:2000342;GO:1901857;GO:0034138;GO:0042593;GO:0042742;GO:0035457;GO:0009615;GO:0045071;GO:0043129;GO:0032728;GO:0032760;GO:0045087;GO:0060700;GO:0060337;GO:0034142;GO:0060339;GO:0051259;GO:0051607;GO:0071659;GO:0035458;GO:0071639;GO:0006164;GO:0048525;GO:0006006;GO:0005783;GO:0005737;GO:0005634;GO:0016020;GO:0005739;GO:0005654;GO:0005840;GO:0005829;GO:0001730;GO:0046872;GO:0005524;GO:0003725	BP:negative regulation of chemokin;BP:positive regulation of cellular respiration;BP:toll-like receptor 3 signaling pathway;BP:glucose homeostasis;BP:defense response to bacterium;BP:cellular response to interferon-alpha;BP:response to virus;BP:negative regulation of viral genome replication;BP:surfactant homeostasis;BP:positive regulation of interferon-beta production;BP:positive regulation of t…	K14216	OAS	map05164;map05162;map05160;map05168;map05169;map04621	Influenza A);Measles);Hepatitis C);Herpes simplex infection);Epstein-Barr virus infection);NOD-like receptor signaling pathway)	COG5272	O:Posttranslational modification, protein turnover, chaperones)	sp|P11928|OAS1A_MOUSE;	2'-5'-oligoadenylate synthase 1A OS=Mus musculus OX=10090 GN=Oas1a PE=1 SV=2;	PF10421;PF01909	OAS1_C;NTP_transf_2	2'-5'-oligoadenylate synthetase 1, domain 2, C-terminus;Nucleotidyltransferase domain
TRINITY_DN480_c0_g1	interferon regulatory factor 9 isoform X2 [Microtus fortis])	3.342	1.74065418748	1.5836727634E-24	2.73447497146E-22	yes	up	7.18	6.78	6.82	1.17	1.84	1.87	6.92666666667	1.62666666667	------	------	K04693	IRF9, ISGF3G, P48	map05164;map05162;map05160;map05168;map05169;map04621;map04630;map04380;map05203	Influenza A);Measles);Hepatitis C);Herpes simplex infection);Epstein-Barr virus infection);NOD-like receptor signaling pathway);Jak-STAT signaling pathway);Osteoclast differentiation);Viral carcinogenesis)	ENOG4111AEC	K:Transcription)	sp|Q61179|IRF9_MOUSE;	Interferon regulatory factor 9 OS=Mus musculus OX=10090 GN=Irf9 PE=1 SV=1;	PF10401;PF00605	IRF-3;IRF	Interferon-regulatory factor 3;Interferon regulatory factor transcription factor
TRINITY_DN573_c1_g1	prenylcysteine oxidase 1 [Microtus fortis])	0.076	-3.70880293914	4.03945773714E-24	6.43827417796E-22	yes	down	0.03	0.07	0.1	0.57	0.72	0.76	0.0666666666667	0.683333333333	GO:0030327;GO:0030328;GO:1902476;GO:0034361;GO:0005764;GO:0005886;GO:0102149;GO:0001735;GO:0071949	BP:prenylated protein catabolic process;BP:prenylcysteine catabolic process;BP:chloride transmembrane transport;CC:very-low-density lipoprotein particle;CC:lysosome;CC:plasma membrane;MF:farnesylcysteine lyase activity;MF:prenylcysteine oxidase activity;MF:FAD binding;	K05906	PCYOX1, FCLY	map00900	Terpenoid backbone biosynthesis)	ENOG410Y3UN	O:Posttranslational modification, protein turnover, chaperones)	sp|Q9CQF9|PCYOX_MOUSE;	Prenylcysteine oxidase 1 OS=Mus musculus OX=10090 GN=Pcyox1 PE=1 SV=1;	PF07156;PF13450;PF01593;PF01266	Prenylcys_lyase;NAD_binding_8;Amino_oxidase;DAO	Prenylcysteine lyase;NAD(P)-binding Rossmann-like domain;Flavin containing amine oxidoreductase;FAD dependent oxidoreductase
TRINITY_DN6536_c0_g1	stomatin [Microtus fortis])	0.497	-1.00992582442	8.40373916665E-23	1.24375339666E-20	yes	down	10.59	10.42	9.14	12.57	15.71	15.54	10.05	14.6066666667	GO:0044829;GO:0090314;GO:0034765;GO:0048524;GO:1901585;GO:0005737;GO:0045121;GO:0005783;GO:0042470;GO:0005856;GO:0005739;GO:0005886;GO:0005887;GO:0048471;GO:0070063;GO:0042802;GO:0042803	BP:positive regulation by host of viral genome replication;BP:positive regulation of protein targeting to membrane;BP:regulation of ion transmembrane transport;BP:positive regulation of viral process;BP:regulation of acid-sensing ion channel activity;CC:cytoplasm;CC:membrane raft;CC:endoplasmic reticulum;CC:melanosome;CC:cytoskeleton;CC:mitochondrion;CC:plasma membrane;CC:integral component of pl…	K17286	STOM	------	------	COG0330	O:Posttranslational modification, protein turnover, chaperones)	sp|P54116|STOM_MOUSE;	Stomatin OS=Mus musculus OX=10090 GN=Stom PE=1 SV=3;	PF01145	Band_7	SPFH domain / Band 7 family
TRINITY_DN839_c0_g1	radical S-adenosyl methionine domain-containing protein 2 [Microtus fortis])	2.964	1.56767460993	4.76121710067E-22	6.16577614537E-20	yes	up	8.71	8.71	7.61	1.76	3.18	1.78	8.34333333333	2.24	GO:0034157;GO:2000553;GO:0045071;GO:0043367;GO:0050709;GO:0034165;GO:0051607;GO:0005743;GO:0005789;GO:0005811;GO:0001650;GO:0005741;GO:0016021;GO:0051539;GO:0051536;GO:0003824;GO:0046872;GO:0043621	BP:positive regulation of toll-like receptor 7 signaling pathway;BP:positive regulation of T-helper 2 cell cytokine production;BP:negative regulation of viral genome replication;BP:CD4-positive, alpha-beta T cell differentiation;BP:negative regulation of protein secretion;BP:positive regulation of toll-like receptor 9 signaling pathway;BP:defense response to virus;CC:mitochondrial inner membrane;…	K15045	RSAD2	map05164;map05160	Influenza A);Hepatitis C)	ENOG410XQM5	O:Posttranslational modification, protein turnover, chaperones)	sp|Q8CBB9|RSAD2_MOUSE;	Radical S-adenosyl methionine domain-containing protein 2 OS=Mus musculus OX=10090 GN=Rsad2 PE=1 SV=1;	PF04055;PF13394;PF13353	Radical_SAM;Fer4_14;Fer4_12	Radical SAM superfamily;4Fe-4S single cluster domain;4Fe-4S single cluster domain
TRINITY_DN2579_c0_g2	translationally-controlled tumor protein-like [Microtus oregoni])	0.440	-1.18541112056	3.22989836017E-19	3.34617470114E-17	yes	down	123.41	130.17	124.22	164.37	290.52	223.73	125.933333333	226.206666667	GO:0019827;GO:2000384;GO:1902230;GO:0009615;GO:0005737;GO:0005881;GO:0005615;GO:0005829;GO:0000922;GO:0005654;GO:0005634;GO:0005771;GO:0140297;GO:0005509	BP:stem cell population maintenance;BP:negative regulation of ectoderm development;BP:negative regulation of intrinsic apoptotic signaling pathway in response to DNA damage;BP:response to virus;CC:cytoplasm;CC:cytoplasmic microtubule;CC:extracellular space;CC:cytosol;CC:spindle pole;CC:nucleoplasm;CC:nucleus;CC:multivesicular body;MF:DNA-binding transcription factor binding;MF:calcium ion binding;	------	------	------	------	ENOG4111FVP	S:Function unknown)	sp|P63028|TCTP_MOUSE;	Translationally-controlled tumor protein OS=Mus musculus OX=10090 GN=Tpt1 PE=1 SV=1;	PF00838	TCTP	Translationally controlled tumour protein
TRINITY_DN5019_c0_g1	nodal modulator 1 isoform X2 [Microtus fortis])	0.435	-1.20045615589	1.33885811295E-18	1.32100667144E-16	yes	down	1.97	1.77	1.81	2.71	4.1	3.26	1.85	3.35666666667	GO:0030246	MF:carbohydrate binding;	------	------	------	------	ENOG410XTI0	S:Function unknown)	sp|Q6GQT9|NOMO1_MOUSE;	Nodal modulator 1 OS=Mus musculus OX=10090 GN=Nomo1 PE=1 SV=1;	PF13620;PF17210;PF17802;PF13715;PF09430	CarboxypepD_reg;SdrD_B;SpaA;CarbopepD_reg_2;EMC7_beta-sandw	Carboxypeptidase regulatory-like domain;SdrD B-like domain;Prealbumin-like fold domain;CarboxypepD_reg-like domain;ER membrane protein complex subunit 7, beta-sandwich domain
TRINITY_DN659_c0_g3	serine/threonine-protein phosphatase 2A activator isoform X4 [Arvicola amphibius])	0.478	-1.06422028086	5.99734373902E-18	5.64840737602E-16	yes	down	12.14	9.02	8.55	17.6	16.53	18.37	9.90333333333	17.5	GO:0032515;GO:0032516;GO:0043065;GO:0035308;GO:0007052;GO:0035307;GO:0043666;GO:0034704;GO:0005737;GO:0005654;GO:0005634;GO:1904949;GO:0000159;GO:0008160;GO:0003755;GO:0005524;GO:0042803;GO:0019211;GO:0019888;GO:0051721;GO:0004721;GO:0005102	BP:negative regulation of phosphoprotein phosphatase activity;BP:positive regulation of phosphoprotein phosphatase activity;BP:positive regulation of apoptotic process;BP:negative regulation of protein dephosphorylation;BP:mitotic spindle organization;BP:positive regulation of protein dephosphorylation;BP:regulation of phosphoprotein phosphatase activity;CC:calcium channel complex;CC:cytoplasm;CC…	K17605	PPP2R4, PTPA	map04931	Insulin resistance)	COG5057	T:Signal transduction mechanisms)	sp|P58389|PTPA_MOUSE;	Serine/threonine-protein phosphatase 2A activator OS=Mus musculus OX=10090 GN=Ptpa PE=1 SV=1;	PF03095	PTPA	Phosphotyrosyl phosphate activator (PTPA) protein
TRINITY_DN1866_c0_g1	interferon-induced 35 kDa protein [Microtus fortis])	6.226	2.63831894625	1.2046531013E-17	1.0852353156E-15	yes	up	3.52	3.02	2.64	0.49	0.45	0.21	3.06	0.383333333333	GO:0008285;GO:0002281;GO:0045089;GO:0034145;GO:0045087;GO:1901224;GO:0050729;GO:1901223;GO:0006412;GO:0005737;GO:0005829;GO:0005840;GO:0016020;GO:0005576;GO:0005634;GO:0005615;GO:0003735;GO:0042802	BP:negative regulation of cell proliferation;BP:macrophage activation involved in immune response;BP:positive regulation of innate immune response;BP:positive regulation of toll-like receptor 4 signaling pathway;BP:innate immune response;BP:positive regulation of NIK/NF-kappaB signaling;BP:positive regulation of inflammatory response;BP:negative regulation of NIK/NF-kappaB signaling;BP:translatio…	------	------	------	------	ENOG4111RNW	S:Function unknown)	sp|Q9D8C4|IN35_MOUSE;	Interferon-induced 35 kDa protein homolog OS=Mus musculus OX=10090 GN=Ifi35 PE=1 SV=3;	PF07292;PF07334	NID;IFP_35_N	Nmi/IFP 35 domain (NID);Interferon-induced 35 kDa protein (IFP 35) N-terminus
TRINITY_DN2470_c0_g1	Lymphocyte antigen 6E, partial [Microtus ochrogaster])	5.161	2.36760904419	6.87226731423E-17	5.93305744795E-15	yes	up	2.95	3.52	3.14	0.45	0.5	0.5	3.20333333333	0.483333333333	GO:2000272;GO:0030325;GO:0055010;GO:0046597;GO:0042415;GO:0001701;GO:0035265;GO:0095500;GO:0048242;GO:0016021;GO:0005886;GO:0045202;GO:0031225;GO:0030550;GO:0033130	BP:negative regulation of receptor activity;BP:adrenal gland development;BP:ventricular cardiac muscle tissue morphogenesis;BP:negative regulation of viral entry into host cell;BP:norepinephrine metabolic process;BP:in utero embryonic development;BP:organ growth;BP:acetylcholine receptor signaling pathway;BP:epinephrine secretion;CC:integral component of membrane;CC:plasma membrane;CC:synapse;CC:…	K06846	LY6D_E_F_G6_H	------	------	ENOG4111AYX	U:Intracellular trafficking, secretion, and vesicular transport)	sp|Q64253|LY6E_MOUSE;	Lymphocyte antigen 6E OS=Mus musculus OX=10090 GN=Ly6e PE=1 SV=3;	PF00021;PF00087	UPAR_LY6;Toxin_TOLIP	u-PAR/Ly-6 domain;Snake toxin and toxin-like protein
TRINITY_DN1056_c0_g1	resistin-like gamma [Microtus fortis])	2.902	1.53698724763	2.08182186308E-16	1.72541396012E-14	yes	up	15.53	13.52	13.51	3.07	4.69	3.67	14.1866666667	3.81	GO:0002408;GO:0005615;GO:0005179	BP:myeloid dendritic cell chemotaxis;CC:extracellular space;MF:hormone activity;	K13438	RETN	------	------	ENOG410ZE8R	S:Function unknown)	sp|Q8K426|RETNG_MOUSE;	Resistin-like gamma OS=Mus musculus OX=10090 GN=Retnlg PE=1 SV=1;	PF06954	Resistin	Resistin
TRINITY_DN449_c0_g1	ribonucleoside-diphosphate reductase subunit M2 [Microtus fortis])	0.356	-1.48836695579	1.40876077237E-15	1.08109345198E-13	yes	down	1.12	1.55	1.3	2.34	3.17	3.28	1.32333333333	2.93	GO:0009185;GO:1900087;GO:0001824;GO:0051290;GO:0009263;GO:0009265;GO:0005971;GO:0046872;GO:0008199;GO:0004748;GO:0016491;GO:0042803	BP:ribonucleoside diphosphate metabolic process;BP:positive regulation of G1/S transition of mitotic cell cycle;BP:blastocyst development;BP:protein heterotetramerization;BP:deoxyribonucleotide biosynthetic process;BP:2'-deoxyribonucleotide biosynthetic process;CC:ribonucleoside-diphosphate reductase complex;MF:metal ion binding;MF:ferric iron binding;MF:ribonucleoside-diphosphate reductase activ…	K10808	RRM2	map00480;map00983;map00230;map00240;map04115	Glutathione metabolism);Drug metabolism - other enzymes);Purine metabolism);Pyrimidine metabolism);p53 signaling pathway)	COG0208	F:Nucleotide transport and metabolism)	sp|Q4KLN6|RIR2_RAT;	Ribonucleoside-diphosphate reductase subunit M2 OS=Rattus norvegicus OX=10116 GN=Rrm2 PE=2 SV=1;	PF00268	Ribonuc_red_sm	Ribonucleotide reductase, small chain
TRINITY_DN659_c0_g1	carnitine O-acetyltransferase isoform X2 [Microtus oregoni])	0.338	-1.56700090931	4.95370123924E-15	3.66573891704E-13	yes	down	1.34	0.97	1	2.26	2.29	2.55	1.10333333333	2.36666666667	GO:0016746	MF:transferase activity, transferring acyl groups;	K00624	E2.3.1.7	map04146	Peroxisome)	ENOG410XNZ9	S:Function unknown)	sp|P47934|CACP_MOUSE;	Carnitine O-acetyltransferase OS=Mus musculus OX=10090 GN=Crat PE=1 SV=3;	PF00755	Carn_acyltransf	Choline/Carnitine o-acyltransferase
TRINITY_DN3398_c0_g1	COX2 gene product [Microtus fortis calamorum])	0.463	-1.10998091494	5.6683925269E-14	3.91496977191E-12	yes	down	8.85	9.39	8.23	11.96	20.19	13.13	8.82333333333	15.0933333333	GO:0005743;GO:0016021;GO:0070469;GO:0004129;GO:0005507	CC:mitochondrial inner membrane;CC:integral component of membrane;CC:respiratory chain;MF:cytochrome-c oxidase activity;MF:copper ion binding;	K02261	COX2	map00190;map04260;map05012;map05010;map05016;map05014;map04932;map05020	Oxidative phosphorylation);Cardiac muscle contraction);Parkinson's disease);Alzheimer's disease);Huntington's disease);Amyotrophic lateral sclerosis (ALS));Non-alcoholic fatty liver disease (NAFLD));Prion diseases)	COG1622;COG0356	C:Energy production and conversion);	sp|P24988|COX2_MICPE;	Cytochrome c oxidase subunit 2 OS=Microtus pennsylvanicus OX=10058 GN=MT-CO2 PE=3 SV=1;	PF02790	COX2_TM	Cytochrome C oxidase subunit II, transmembrane domain
TRINITY_DN4929_c0_g1	UMP-CMP kinase 2, mitochondrial [Microtus fortis])	3.798	1.92530197828	1.23494706301E-13	7.5259126899E-12	yes	up	1.71	1.26	1.45	0.36	0.25	0.29	1.47333333333	0.3	GO:0006235;GO:0071222;GO:0006165;GO:0006227;GO:0016310;GO:0009142;GO:0006233;GO:0005737;GO:0005739;GO:0005654;GO:0033862;GO:0004127;GO:0036431;GO:0050145;GO:0004550;GO:0036430;GO:0004798;GO:0009041;GO:0005524	BP:dTTP biosynthetic process;BP:cellular response to lipopolysaccharide;BP:nucleoside diphosphate phosphorylation;BP:dUDP biosynthetic process;BP:phosphorylation;BP:nucleoside triphosphate biosynthetic process;BP:dTDP biosynthetic process;CC:cytoplasm;CC:mitochondrion;CC:nucleoplasm;MF:UMP kinase activity;MF:cytidylate kinase activity;MF:dCMP kinase activity;MF:nucleoside phosphate kinase activit…	K13809	CMPK2	map00240	Pyrimidine metabolism)	COG0125	F:Nucleotide transport and metabolism)	sp|Q3U5Q7|CMPK2_MOUSE;	UMP-CMP kinase 2, mitochondrial OS=Mus musculus OX=10090 GN=Cmpk2 PE=1 SV=2;	PF02223;PF13238;PF13671	Thymidylate_kin;AAA_18;AAA_33	Thymidylate kinase;AAA domain;AAA domain
TRINITY_DN340_c0_g1	protein S100-A9 [Microtus fortis])	3.267	1.70794168285	2.14053315122E-13	1.26719562552E-11	yes	up	15.29	15.75	14.79	2.34	4.74	3.85	15.2766666667	3.64333333333	GO:0006412;GO:0005840;GO:0003735;GO:0005509	BP:translation;CC:ribosome;MF:structural constituent of ribosome;MF:calcium ion binding;	K21128	S100A9	map04657	IL-17 signaling pathway)	ENOG4111C30	S:Function unknown)	sp|P31725|S10A9_MOUSE;	Protein S100-A9 OS=Mus musculus OX=10090 GN=S100a9 PE=1 SV=3;	PF01023;PF00036;PF13499	S_100;EF-hand_1;EF-hand_7	S-100/ICaBP type calcium binding domain;EF hand;EF-hand domain pair
TRINITY_DN4607_c0_g1	haptoglobin isoform X3 [Microtus fortis])	9.265	3.21181661041	2.52908639128E-13	1.45562972298E-11	yes	up	1.51	1.23	1.58	0.11	0.15	0.1	1.44	0.12	GO:0006207;GO:0002376;GO:0006953;GO:0042742;GO:0006508;GO:0005737;GO:0016020;GO:0005576;GO:0004252;GO:0030492;GO:0016209;GO:0004152	BP:'de novo' pyrimidine nucleobase biosynthetic process;BP:immune system process;BP:acute-phase response;BP:defense response to bacterium;BP:proteolysis;CC:cytoplasm;CC:membrane;CC:extracellular region;MF:serine-type endopeptidase activity;MF:hemoglobin binding;MF:antioxidant activity;MF:dihydroorotate dehydrogenase activity;	K16142	HP	------	------	COG5640	O:Posttranslational modification, protein turnover, chaperones)	sp|O35086|HPT_MESAU;	Haptoglobin OS=Mesocricetus auratus OX=10036 GN=HP PE=2 SV=1;	PF00089	Trypsin	Trypsin
TRINITY_DN318_c0_g1	Small nuclear ribonucleoprotein-associated protein N [Camelus dromedarius])	0.124	-3.01538749921	9.34750600747E-13	5.09685064407E-11	yes	down	0.21	0.15	0.11	0.8	1.09	1.03	0.156666666667	0.973333333333	GO:0009725;GO:0000398;GO:0005737;GO:0046540;GO:0071004;GO:0005634;GO:1990904;GO:0005682;GO:0005654;GO:0005687;GO:0005686;GO:0005685;GO:0071013;GO:0003723	BP:response to hormone;BP:mRNA splicing, via spliceosome;CC:cytoplasm;CC:U4/U6 x U5 tri-snRNP complex;CC:U2-type prespliceosome;CC:nucleus;CC:ribonucleoprotein complex;CC:U5 snRNP;CC:nucleoplasm;CC:U4 snRNP;CC:U2 snRNP;CC:U1 snRNP;CC:catalytic step 2 spliceosome;MF:RNA binding;	K11100	SNRPN, SMN	------	------	COG1958	K:Transcription)	sp|P63162|RSMN_HUMAN;	Small nuclear ribonucleoprotein-associated protein N OS=Homo sapiens OX=9606 GN=SNRPN PE=1 SV=1;	PF01423	LSM	LSM domain
TRINITY_DN11135_c0_g1	peptidoglycan recognition protein 1 [Microtus fortis])	3.292	1.71885387013	1.57966150159E-12	8.18264657826E-11	yes	up	7.36	6.45	7.55	1.38	1.87	1.8	7.12	1.68333333333	GO:0045087;GO:0042742;GO:0051239;GO:0009253;GO:0005576;GO:0008745;GO:0042834;GO:0008270	BP:innate immune response;BP:defense response to bacterium;BP:regulation of multicellular organismal process;BP:peptidoglycan catabolic process;CC:extracellular region;MF:N-acetylmuramoyl-L-alanine amidase activity;MF:peptidoglycan binding;MF:zinc ion binding;	K01446	PGRP	map04624	Toll and Imd signaling pathway)	ENOG4111PQD	M:Cell wall/membrane/envelope biogenesis)	sp|O88593|PGRP1_MOUSE;	Peptidoglycan recognition protein 1 OS=Mus musculus OX=10090 GN=Pglyrp1 PE=1 SV=1;	PF01510	Amidase_2	N-acetylmuramoyl-L-alanine amidase
TRINITY_DN1338_c0_g1	immunity-related GTPase family M protein-like [Microtus ochrogaster])	6.886	2.78362534187	3.76898257118E-12	1.85936473512E-10	yes	up	0.97	0.7	0.6	0.05	0.11	0.1	0.756666666667	0.0866666666667	GO:0016020;GO:0005525	CC:membrane;MF:GTP binding;	K14139;K14140	IRGM, LRG47;IGTP	map05145	Toxoplasmosis)	ENOG41125KF;ENOG4111A9F	S:Function unknown);	sp|Q6AYC2|IRGM_RAT;	Immunity-related GTPase family M protein OS=Rattus norvegicus OX=10116 GN=Irgm PE=2 SV=1;	PF05049	IIGP	Interferon-inducible GTPase (IIGP)
TRINITY_DN302_c0_g1	PREDICTED: myosin regulatory light polypeptide 9 [Dipodomys ordii])	0.193	-2.37529071519	5.89652288003E-12	2.84130125754E-10	yes	down	0.39	0.32	0.45	1.32	1.78	1.61	0.386666666667	1.57	GO:0005509	MF:calcium ion binding;	K12755	MYL9	map04921;map04510;map04810;map05132;map04270;map04024;map05131;map04022;map04360;map04670;map04530	Oxytocin signaling pathway);Focal adhesion);Regulation of actin cytoskeleton);Salmonella infection);Vascular smooth muscle contraction);cAMP signaling pathway);Shigellosis);cGMP-PKG signaling pathway);Axon guidance);Leukocyte transendothelial migration);Tight junction)	COG5126;COG5126;COG5126	D:Cell cycle control, cell division, chromosome partitioning);T:Signal transduction mechanisms);Z:Cytoskeleton)	sp|P24844|MYL9_HUMAN;	Myosin regulatory light polypeptide 9 OS=Homo sapiens OX=9606 GN=MYL9 PE=1 SV=4;	PF00036;PF13499;PF13405;PF13833;PF13202;PF08976	EF-hand_1;EF-hand_7;EF-hand_6;EF-hand_8;EF-hand_5;EF-hand_11	EF hand;EF-hand domain pair;EF-hand domain;EF-hand domain pair;EF hand;EF-hand domain
TRINITY_DN2671_c0_g1	3-ketoacyl-CoA thiolase, mitochondrial [Microtus fortis])	0.424	-1.23682541628	9.78731982491E-12	4.60893788119E-10	yes	down	3.18	2.86	2.92	4.17	7.53	5.01	2.98666666667	5.57	GO:0016747	MF:transferase activity, transferring acyl groups other than amino-acyl groups;	K07508	ACAA2	map00280;map00071;map00062	Valine, leucine and isoleucine degradation);Fatty acid degradation);Fatty acid elongation)	COG0183	I:Lipid transport and metabolism)	sp|Q8BWT1|THIM_MOUSE;	3-ketoacyl-CoA thiolase, mitochondrial OS=Mus musculus OX=10090 GN=Acaa2 PE=1 SV=3;	PF00108;PF02803;PF00109	Thiolase_N;Thiolase_C;ketoacyl-synt	Thiolase, N-terminal domain;Thiolase, C-terminal domain;Beta-ketoacyl synthase, N-terminal domain
TRINITY_DN113_c0_g1	interferon alpha-inducible protein 27-like protein 2B isoform X1 [Microtus oregoni])	16.342	4.03052211927	2.83427800491E-11	1.30502756137E-9	yes	up	1.25	0.94	0.98	0.03	0.05	0.07	1.05666666667	0.05	GO:0016021	CC:integral component of membrane;	------	------	------	------	ENOG410Z2RX	U:Intracellular trafficking, secretion, and vesicular transport)	------	------	PF06140	Ifi-6-16	Interferon-induced 6-16 family
TRINITY_DN200_c1_g2	intraflagellar transport 46, partial [Homo sapiens])	0.465	-1.10440987949	4.30891337319E-11	1.94088445853E-9	yes	down	2.94	2.42	2.5	3.51	5.13	4.64	2.62	4.42666666667	GO:0042073;GO:0005737;GO:0005856;GO:0031514	BP:intraciliary transport;CC:cytoplasm;CC:cytoskeleton;CC:motile cilium;	K19682	IFT46	------	------	ENOG410ZYJI	U:Intracellular trafficking, secretion, and vesicular transport)	sp|Q9DB07|IFT46_MOUSE;	Intraflagellar transport protein 46 homolog OS=Mus musculus OX=10090 GN=Ift46 PE=1 SV=1;	PF12317	IFT46_B_C	Intraflagellar transport complex B protein 46 C terminal
TRINITY_DN856_c0_g1	granulocyte colony-stimulating factor receptor isoform X1 [Microtus fortis])	3.839	1.94056905648	9.61569856568E-11	4.23909094215E-9	yes	up	0.84	0.76	0.71	0.14	0.21	0.12	0.77	0.156666666667	GO:0016021;GO:0004896	CC:integral component of membrane;MF:cytokine receptor activity;	K05061	CSF3R, CD114	map04640;map04060;map04151;map04630;map05200	Hematopoietic cell lineage);Cytokine-cytokine receptor interaction);PI3K-Akt signaling pathway);Jak-STAT signaling pathway);Pathways in cancer)	ENOG410XVIU	U:Intracellular trafficking, secretion, and vesicular transport)	sp|P40223|CSF3R_MOUSE;	Granulocyte colony-stimulating factor receptor OS=Mus musculus OX=10090 GN=Csf3r PE=1 SV=2;	PF06328;PF00041;PF09240;PF09067	Lep_receptor_Ig;fn3;IL6Ra-bind;EpoR_lig-bind	Ig-like C2-type domain;Fibronectin type III domain;Interleukin-6 receptor alpha chain, binding;Erythropoietin receptor, ligand binding
TRINITY_DN1428_c0_g1	lymphocyte antigen 6A-2/6E-1-like isoform X1 [Microtus fortis])	6.155	2.62186950545	1.02044567474E-10	4.37259648408E-9	yes	up	2.88	2.09	2.43	0.23	0.45	0.26	2.46666666667	0.313333333333	GO:0016021	CC:integral component of membrane;	K06846	LY6D_E_F_G6_H	------	------	ENOG41117PH	O:Posttranslational modification, protein turnover, chaperones)	sp|P05533|LY6A_MOUSE;	Lymphocyte antigen 6A-2/6E-1 OS=Mus musculus OX=10090 GN=Ly6a PE=1 SV=1;	PF00021;PF00087	UPAR_LY6;Toxin_TOLIP	u-PAR/Ly-6 domain;Snake toxin and toxin-like protein
TRINITY_DN1205_c0_g1	hypothetical protein Cadr_000022161 [Camelus dromedarius])	0.460	-1.1213971473	1.5029130629E-10	6.22807173266E-9	yes	down	8.2	6.19	6.62	9.79	14.4	11.35	7.00333333333	11.8466666667	------	------	------	------	------	------	ENOG410ZJ3Y	S:Function unknown)	sp|A1A4Q4|TMA7_BOVIN;	Translation machinery-associated protein 7 OS=Bos taurus OX=9913 GN=TMA7 PE=3 SV=1;	PF09072	TMA7	Translation machinery associated TMA7
TRINITY_DN245_c0_g1	nucleosome assembly protein 1-like 4 [Arvicola amphibius])	0.438	-1.19136505407	2.24723208268E-10	8.95435552943E-9	yes	down	4.4	3.54	3.16	3.9	8.96	6.05	3.7	6.30333333333	GO:0006334;GO:0005634	BP:nucleosome assembly;CC:nucleus;	K11282	NAP1L4, NAP2	------	------	ENOG410XQN9	S:Function unknown)	sp|Q5U2Z3|NP1L4_RAT;	Nucleosome assembly protein 1-like 4 OS=Rattus norvegicus OX=10116 GN=Nap1l4 PE=1 SV=1;	PF00956	NAP	Nucleosome assembly protein (NAP)
TRINITY_DN10386_c0_g1	kinesin-like protein KIFC1 [Microtus oregoni])	2.814	1.49245735353	4.5946213098E-10	1.79623685923E-8	yes	up	1.66	1.57	1.58	0.5	0.42	0.41	1.60333333333	0.443333333333	GO:0010826;GO:0051301;GO:0047496;GO:0007018;GO:0007080;GO:0090307;GO:0072382;GO:0005634;GO:0072686;GO:0005769;GO:0030139;GO:0031616;GO:0005871;GO:0005815;GO:0005874;GO:0008569;GO:0008017;GO:0005524;GO:0016887;GO:0003777	BP:negative regulation of centrosome duplication;BP:cell division;BP:vesicle transport along microtubule;BP:microtubule-based movement;BP:mitotic metaphase plate congression;BP:mitotic spindle assembly;BP:minus-end-directed vesicle transport along microtubule;CC:nucleus;CC:mitotic spindle;CC:early endosome;CC:endocytic vesicle;CC:spindle pole centrosome;CC:kinesin complex;CC:microtubule organizin…	K10405	KIFC1	------	------	COG5059	Z:Cytoskeleton)	sp|Q9QWT9|KIFC1_MOUSE;	Kinesin-like protein KIFC1 OS=Mus musculus OX=10090 GN=Kifc1 PE=1 SV=2;	PF00225;PF16796;PF19220	Kinesin;Microtub_bd;Crescentin	Kinesin motor domain;Microtubule binding;Crescentin protein
TRINITY_DN9761_c0_g1	aldehyde dehydrogenase 1A1 [Microtus fortis])	0.359	-1.47649112897	7.08491821336E-10	2.66908191601E-8	yes	down	0.83	0.71	0.87	1.22	2.3	1.79	0.803333333333	1.77	GO:0007494;GO:0009410;GO:0001889;GO:0110095;GO:0009449;GO:0042572;GO:0042573;GO:0001523;GO:0048048;GO:0042905;GO:0032355;GO:0106373;GO:0043065;GO:0042904;GO:0014070;GO:0032526;GO:0036438;GO:0006915;GO:0045471;GO:0044849;GO:0006979;GO:0120163;GO:0030392;GO:0002138;GO:0001822;GO:0002072;GO:0006001;GO:0030424;GO:0045202;GO:0005737;GO:0005634;GO:0005829;GO:0043878;GO:0051287;GO:0016620;GO:0042802;GO:…	BP:midgut development;BP:response to xenobiotic stimulus;BP:liver development;BP:cellular detoxification of aldehyde;BP:gamma-aminobutyric acid biosynthetic process;BP:retinol metabolic process;BP:retinoic acid metabolic process;BP:retinoid metabolic process;BP:embryonic eye morphogenesis;BP:9-cis-retinoic acid metabolic process;BP:response to estradiol;BP:old GO;BP:positive regulation of apoptot…	K07249	ALDH1A	map00830	Retinol metabolism)	COG1012	C:Energy production and conversion)	sp|P24549|AL1A1_MOUSE;	Aldehyde dehydrogenase 1A1 OS=Mus musculus OX=10090 GN=Aldh1a1 PE=1 SV=5;	PF00171;PF05893	Aldedh;LuxC	Aldehyde dehydrogenase family;Acyl-CoA reductase (LuxC)
TRINITY_DN10432_c0_g1	phosphoglycerate mutase 2 [Microtus fortis])	5.843	2.54680488467	7.50984292692E-10	2.77864188296E-8	yes	up	2.46	1.95	1.96	0.22	0.31	0.32	2.12333333333	0.283333333333	GO:0007219;GO:0006941;GO:0061621;GO:0006096;GO:0005829;GO:0016787;GO:0004082;GO:0004619;GO:0042802	BP:Notch signaling pathway;BP:striated muscle contraction;BP:canonical glycolysis;BP:glycolytic process;CC:cytosol;MF:hydrolase activity;MF:bisphosphoglycerate mutase activity;MF:phosphoglycerate mutase activity;MF:identical protein binding;	K01834	PGAM, gpmA	map00010;map05230;map04922;map00260	Glycolysis / Gluconeogenesis);Central carbon metabolism in cancer);Glucagon signaling pathway);Glycine, serine and threonine metabolism)	COG0588	G:Carbohydrate transport and metabolism)	sp|Q32KV0|PGAM2_BOVIN;	Phosphoglycerate mutase 2 OS=Bos taurus OX=9913 GN=PGAM2 PE=2 SV=1;	PF00300	His_Phos_1	Histidine phosphatase superfamily (branch 1)
TRINITY_DN1335_c0_g1	ubiquitin-like modifier-activating enzyme 7 isoform X3 [Microtus fortis])	5.223	2.38485500197	1.09881076375E-9	3.92540672842E-8	yes	up	0.57	0.53	0.4	0.08	0.07	0.07	0.5	0.0733333333333	GO:0036211;GO:0008641	BP:protein modification process;MF:small protein activating enzyme activity;	K10698	UBE1L, UBA7	map05012;map04120	Parkinson's disease);Ubiquitin mediated proteolysis)	COG0476	H:Coenzyme transport and metabolism)	sp|P41226|UBA7_HUMAN;	Ubiquitin-like modifier-activating enzyme 7 OS=Homo sapiens OX=9606 GN=UBA7 PE=1 SV=2;	PF00899;PF10585;PF16190;PF16191;PF09358	ThiF;UBA_E1_SCCH;E1_FCCH;E1_4HB;E1_UFD	ThiF family;Ubiquitin-activating enzyme, SCCH domain;Ubiquitin-activating enzyme E1 FCCH domain;Ubiquitin-activating enzyme E1 four-helix bundle;Ubiquitin fold domain
TRINITY_DN156_c2_g1	spectrin alpha chain, erythrocytic 1 [Microtus fortis])	2.670	1.41678572937	3.50090432134E-9	1.18915963177E-7	yes	up	0.87	0.81	0.71	0.21	0.36	0.15	0.796666666667	0.24	GO:0030036;GO:0006779;GO:0007009;GO:0002260;GO:0051693;GO:0032092;GO:0042102;GO:0008360;GO:0030097;GO:0032437;GO:0030054;GO:0005856;GO:0016021;GO:0016020;GO:0009898;GO:0030424;GO:0014731;GO:0005938;GO:0005886;GO:0042995;GO:0008091;GO:0030863;GO:0030864;GO:0004930;GO:0003779;GO:0005509;GO:0051015;GO:0004984	BP:actin cytoskeleton organization;BP:porphyrin-containing compound biosynthetic process;BP:plasma membrane organization;BP:lymphocyte homeostasis;BP:actin filament capping;BP:positive regulation of protein binding;BP:positive regulation of T cell proliferation;BP:regulation of cell shape;BP:hemopoiesis;CC:cuticular plate;CC:cell junction;CC:cytoskeleton;CC:integral component of membrane;CC:membr…	K06114	SPTA	map04210	Apoptosis)	COG5069	Z:Cytoskeleton)	sp|P08032|SPTA1_MOUSE;	Spectrin alpha chain, erythrocytic 1 OS=Mus musculus OX=10090 GN=Spta1 PE=1 SV=3;	PF00435;PF08726;PF00018;PF14604;PF13499;PF07653	Spectrin;EFhand_Ca_insen;SH3_1;SH3_9;EF-hand_7;SH3_2	Spectrin repeat;Ca2+ insensitive EF hand;SH3 domain;Variant SH3 domain;EF-hand domain pair;Variant SH3 domain
TRINITY_DN692_c0_g1	DNA damage-binding protein 1 isoform X1 [Microtus ochrogaster])	0.395	-1.33951852951	3.91217926075E-9	1.30742506908E-7	yes	down	0.59	0.5	0.41	0.7	1.35	0.95	0.5	1	GO:0035518;GO:2000242;GO:0070914;GO:1901990;GO:0045732;GO:0043161;GO:0019076;GO:0045070;GO:0043066;GO:0045722;GO:0006281;GO:0035234;GO:0006915;GO:0042752;GO:0046726;GO:0051702;GO:0051093;GO:0016055;GO:0016567;GO:0005737;GO:0005634;GO:0005654;GO:0031464;GO:0031465;GO:0044877;GO:0003676;GO:0071987;GO:0030674;GO:0097602;GO:0003684	BP:histone H2A monoubiquitination;BP:negative regulation of reproductive process;BP:UV-damage excision repair;BP:regulation of mitotic cell cycle phase transition;BP:positive regulation of protein catabolic process;BP:proteasome-mediated ubiquitin-dependent protein catabolic process;BP:viral release from host cell;BP:positive regulation of viral genome replication;BP:negative regulation of apopto…	K10610	DDB1	map05203;map03420;map04120;map05161	Viral carcinogenesis);Nucleotide excision repair);Ubiquitin mediated proteolysis);Hepatitis B)	ENOG410XPF6	L:Replication, recombination and repair)	sp|Q16531|DDB1_HUMAN;	DNA damage-binding protein 1 OS=Homo sapiens OX=9606 GN=DDB1 PE=1 SV=1;	PF10433;PF03178	MMS1_N;CPSF_A	Mono-functional DNA-alkylating methyl methanesulfonate N-term;CPSF A subunit region
TRINITY_DN10490_c0_g1	retinol dehydrogenase 12 [Microtus fortis])	0.189	-2.40695682134	2.21743730563E-8	6.38129180175E-7	yes	down	0.13	0.17	0.17	0.54	0.6	0.78	0.156666666667	0.64	GO:0007601;GO:0110095;GO:0001917;GO:0052650;GO:0004745	BP:visual perception;BP:cellular detoxification of aldehyde;CC:photoreceptor inner segment;MF:NADP-retinol dehydrogenase activity;MF:retinol dehydrogenase activity;	K11153	RDH12	map00830	Retinol metabolism)	COG1028	S:Function unknown)	sp|Q8BYK4|RDH12_MOUSE;	Retinol dehydrogenase 12 OS=Mus musculus OX=10090 GN=Rdh12 PE=2 SV=1;	PF00106;PF13561;PF08659;PF01370	adh_short;adh_short_C2;KR;Epimerase	short chain dehydrogenase;Enoyl-(Acyl carrier protein) reductase;KR domain;NAD dependent epimerase/dehydratase family
TRINITY_DN2889_c0_g1	Diacylglycerol O-acyltransferase 2 [Microtus ochrogaster])	10.500	3.39235086556	3.40792852935E-8	9.54219988217E-7	yes	up	0.43	0.69	0.37	0	0.05	0.06	0.496666666667	0.0366666666667	GO:0006651;GO:0090181;GO:0035356;GO:0046322;GO:0060613;GO:0019915;GO:0035336;GO:0010867;GO:0038183;GO:0006071;GO:0050746;GO:0097006;GO:0045722;GO:0006629;GO:0006640;GO:0055089;GO:0042632;GO:0044255;GO:0046339;GO:0034383;GO:0071400;GO:0019432;GO:0016020;GO:0005783;GO:0005789;GO:0016021;GO:0005811;GO:0005739;GO:0048471;GO:0030176;GO:0043231;GO:0005829;GO:1990578;GO:0008374;GO:0050252;GO:0004144;GO:…	BP:diacylglycerol biosynthetic process;BP:regulation of cholesterol metabolic process;BP:cellular triglyceride homeostasis;BP:negative regulation of fatty acid oxidation;BP:fat pad development;BP:lipid storage;BP:long-chain fatty-acyl-CoA metabolic process;BP:positive regulation of triglyceride biosynthetic process;BP:bile acid signaling pathway;BP:glycerol metabolic process;BP:regulation of lipo…	K11160	DGAT2	map00561;map04975	Glycerolipid metabolism);Fat digestion and absorption)	ENOG410XTG3	S:Function unknown)	sp|Q9DCV3|DGAT2_MOUSE;	Diacylglycerol O-acyltransferase 2 OS=Mus musculus OX=10090 GN=Dgat2 PE=1 SV=1;	PF03982	DAGAT	Diacylglycerol acyltransferase
TRINITY_DN4044_c0_g1	uridine phosphorylase 1 [Microtus fortis])	4.720	2.23884878366	4.3126692973E-8	1.16114706658E-6	yes	up	1.42	1.33	1.3	0.27	0.29	0.11	1.35	0.223333333333	GO:0044206;GO:0006218;GO:0046050;GO:0042149;GO:0009166;GO:0046108;GO:0009164;GO:0009116;GO:0046079;GO:0006220;GO:0006248;GO:0006249;GO:0046074;GO:0005737;GO:0005654;GO:0005829;GO:0009032;GO:0047847;GO:0004850;GO:0042802	BP:UMP salvage;BP:uridine catabolic process;BP:UMP catabolic process;BP:cellular response to glucose starvation;BP:nucleotide catabolic process;BP:uridine metabolic process;BP:nucleoside catabolic process;BP:nucleoside metabolic process;BP:dUMP catabolic process;BP:pyrimidine nucleotide metabolic process;BP:CMP catabolic process;BP:dCMP catabolic process;BP:dTMP catabolic process;CC:cytoplasm;CC:…	K00757	udp, UPP	map00240;map00983	Pyrimidine metabolism);Drug metabolism - other enzymes)	COG2820	F:Nucleotide transport and metabolism)	sp|P52624|UPP1_MOUSE;	Uridine phosphorylase 1 OS=Mus musculus OX=10090 GN=Upp1 PE=1 SV=2;	PF01048	PNP_UDP_1	Phosphorylase superfamily
TRINITY_DN199_c0_g1	uncharacterized protein LOC125417154 isoform X1 [Myodes glareolus])	0.494	-1.01660154796	1.15834123791E-7	2.89166631922E-6	yes	down	3.04	2.99	2.65	4.32	4.93	4.24	2.89333333333	4.49666666667	------	------	------	------	------	------	------	------	------	------	------	------	------
TRINITY_DN470_c0_g1	V-type proton ATPase subunit E 1 [Microtus ochrogaster])	0.386	-1.37214148016	1.36628086188E-7	3.37015945931E-6	yes	down	1.91	1.23	1.82	2.27	4.86	3.01	1.65333333333	3.38	GO:1902600;GO:0030665;GO:0005737;GO:0030672;GO:0005829;GO:0070161;GO:0005739;GO:0033178;GO:0016324;GO:0005902;GO:0000221;GO:0005768;GO:0051117;GO:0046961	BP:hydrogen ion transmembrane transport;CC:clathrin-coated vesicle membrane;CC:cytoplasm;CC:synaptic vesicle membrane;CC:cytosol;CC:anchoring junction;CC:mitochondrion;CC:proton-transporting two-sector ATPase complex, catalytic domain;CC:apical plasma membrane;CC:microvillus;CC:vacuolar proton-transporting V-type ATPase, V1 domain;CC:endosome;MF:ATPase binding;MF:proton-transporting ATPase activi…	K02150	ATPeV1E, ATP6E	map05323;map00190;map04966;map05120;map04145;map04150;map04721;map05110	Rheumatoid arthritis);Oxidative phosphorylation);Collecting duct acid secretion);Epithelial cell signaling in Helicobacter pylori infection);Phagosome);mTOR signaling pathway);Synaptic vesicle cycle);Vibrio cholerae infection)	COG1390	C:Energy production and conversion)	sp|P50518|VATE1_MOUSE;	V-type proton ATPase subunit E 1 OS=Mus musculus OX=10090 GN=Atp6v1e1 PE=1 SV=2;	PF01991	vATP-synt_E	ATP synthase (E/31 kDa) subunit
TRINITY_DN6954_c0_g1	leucine-rich alpha-2-glycoprotein [Microtus fortis])	6.549	2.71128552906	1.83102587725E-7	4.41149490426E-6	yes	up	0.92	0.8	1.23	0.21	0.08	0.06	0.983333333333	0.116666666667	GO:0060054;GO:0051546;GO:0010718;GO:0009617;GO:0061756;GO:0045766;GO:0050873;GO:0001938;GO:0030511;GO:0035313;GO:0010838;GO:0005615;GO:0043231;GO:0030215;GO:0034713;GO:0005114	BP:positive regulation of epithelial cell proliferation involved in wound healing;BP:keratinocyte migration;BP:positive regulation of epithelial to mesenchymal transition;BP:response to bacterium;BP:leukocyte adhesion to vascular endothelial cell;BP:positive regulation of angiogenesis;BP:brown fat cell differentiation;BP:positive regulation of endothelial cell proliferation;BP:positive regulation…	K25431	LRG1	------	------	COG4886	S:Function unknown)	sp|P02750|A2GL_HUMAN;	Leucine-rich alpha-2-glycoprotein OS=Homo sapiens OX=9606 GN=LRG1 PE=1 SV=2;	PF13855;PF12799;PF14580;PF01463	LRR_8;LRR_4;LRR_9;LRRCT	Leucine rich repeat;Leucine Rich repeats (2 copies);Leucine-rich repeat;Leucine rich repeat C-terminal domain
TRINITY_DN11024_c0_g1	complement C1q subcomponent subunit C [Microtus fortis])	9.244	3.20853114443	2.19338037888E-7	5.22377487936E-6	yes	up	1.08	0.67	1.1	0.05	0.14	0.05	0.95	0.08	GO:0045650;GO:0030853;GO:0098883;GO:0006958;GO:0062167;GO:0005576;GO:0098794	BP:negative regulation of macrophage differentiation;BP:negative regulation of granulocyte differentiation;BP:synapse disassembly;BP:complement activation, classical pathway;CC:complement component C1q complex;CC:extracellular region;CC:postsynapse;	K03988	C1QG	map05142;map05150;map05322;map05133;map04610;map05020	Chagas disease (American trypanosomiasis));Staphylococcus aureus infection);Systemic lupus erythematosus);Pertussis);Complement and coagulation cascades);Prion diseases)	ENOG4111MQB	O:Posttranslational modification, protein turnover, chaperones)	sp|P31722|C1QC_RAT;	Complement C1q subcomponent subunit C OS=Rattus norvegicus OX=10116 GN=C1qc PE=1 SV=2;	PF00386;PF01391	C1q;Collagen	C1q domain;Collagen triple helix repeat (20 copies)
TRINITY_DN524_c0_g1	galectin-9 isoform X1 [Microtus ochrogaster])	4.272	2.09498255523	2.81873409405E-7	6.63683754871E-6	yes	up	0.92	1.03	1	0.11	0.23	0.22	0.983333333333	0.186666666667	GO:0098586;GO:0007565;GO:0071346;GO:0070371;GO:0005737;GO:0005615;GO:0005829;GO:0005634;GO:0030246;GO:0019899;GO:0048030;GO:0016936	BP:cellular response to virus;BP:female pregnancy;BP:cellular response to interferon-gamma;BP:ERK1 and ERK2 cascade;CC:cytoplasm;CC:extracellular space;CC:cytosol;CC:nucleus;MF:carbohydrate binding;MF:enzyme binding;MF:disaccharide binding;MF:galactoside binding;	K10093	LGALS9	------	------	ENOG4111EA0	S:Function unknown)	sp|P97840|LEG9_RAT;	Galectin-9 OS=Rattus norvegicus OX=10116 GN=Lgals9 PE=2 SV=2;	PF00337	Gal-bind_lectin	Galactoside-binding lectin
TRINITY_DN311_c0_g1	hexokinase-3 isoform X1 [Microtus fortis])	4.660	2.22042828186	4.21709308738E-7	9.49762704027E-6	yes	up	0.42	0.36	0.4	0.06	0.06	0.09	0.393333333333	0.07	GO:0006096;GO:0001678;GO:0004396;GO:0005524;GO:0005536	BP:glycolytic process;BP:cellular glucose homeostasis;MF:hexokinase activity;MF:ATP binding;MF:glucose binding;	K00844	HK	map00520;map00051;map00524;map00052;map00010;map00500;map05131;map04930;map04973;map04910;map05230;map04066	Amino sugar and nucleotide sugar metabolism);Fructose and mannose metabolism);Neomycin, kanamycin and gentamicin biosynthesis);Galactose metabolism);Glycolysis / Gluconeogenesis);Starch and sucrose metabolism);Shigellosis);Type II diabetes mellitus);Carbohydrate digestion and absorption);Insulin signaling pathway);Central carbon metabolism in cancer);HIF-1 signaling pathway)	COG5026	G:Carbohydrate transport and metabolism)	sp|P27926|HXK3_RAT;	Hexokinase-3 OS=Rattus norvegicus OX=10116 GN=Hk3 PE=1 SV=1;	PF03727;PF00349	Hexokinase_2;Hexokinase_1	Hexokinase;Hexokinase
TRINITY_DN451_c0_g1	cytosolic non-specific dipeptidase [Arvicola amphibius])	2.638	1.39935040219	4.35908889447E-7	9.53242585969E-6	yes	up	1.32	1.39	1.12	0.42	0.35	0.37	1.27666666667	0.38	GO:0006508;GO:0005829;GO:0005654;GO:0103046;GO:0004180;GO:0016805;GO:0070573;GO:0008233;GO:0046872	BP:proteolysis;CC:cytosol;CC:nucleoplasm;MF:alanylglutamate dipeptidase activity;MF:carboxypeptidase activity;MF:dipeptidase activity;MF:metallodipeptidase activity;MF:peptidase activity;MF:metal ion binding;	K08660	CNDP2	map00340;map00330;map00410	Histidine metabolism);Arginine and proline metabolism);beta-Alanine metabolism)	COG0624	E:Amino acid transport and metabolism)	sp|Q9D1A2|CNDP2_MOUSE;	Cytosolic non-specific dipeptidase OS=Mus musculus OX=10090 GN=Cndp2 PE=1 SV=1;	PF01546;PF07687	Peptidase_M20;M20_dimer	Peptidase family M20/M25/M40;Peptidase dimerisation domain
TRINITY_DN316_c0_g1	TYRO protein tyrosine kinase-binding protein [Microtus oregoni])	2.487	1.31463266653	5.21373988204E-7	1.10233357506E-5	yes	up	7.2	6.49	7.81	2.29	2.37	2.07	7.16666666667	2.24333333333	GO:0002274;GO:0034241;GO:0016310;GO:0030889;GO:0050821;GO:2000010;GO:0030316;GO:0002223;GO:0002222;GO:0016021;GO:0005887;GO:0005886;GO:0009986;GO:0016301;GO:0005102;GO:0042803	BP:myeloid leukocyte activation;BP:positive regulation of macrophage fusion;BP:phosphorylation;BP:negative regulation of B cell proliferation;BP:protein stabilization;BP:positive regulation of protein localization to cell surface;BP:osteoclast differentiation;BP:stimulatory C-type lectin receptor signaling pathway;BP:stimulatory killer cell immunoglobulin-like receptor signaling pathway;CC:integr…	K07992	TYROBP, DAP12	map04380;map04650	Osteoclast differentiation);Natural killer cell mediated cytotoxicity)	ENOG410Z4TN	U:Intracellular trafficking, secretion, and vesicular transport)	sp|O54885|TYOBP_MOUSE;	TYRO protein tyrosine kinase-binding protein OS=Mus musculus OX=10090 GN=Tyrobp PE=1 SV=1;	PF07213	DAP10	DAP10 membrane protein
TRINITY_DN174_c0_g1		2.408	1.26768933332	7.12995677346E-7	1.47732704346E-5	yes	up	1.49	1.55	1.59	0.36	0.56	0.58	1.54333333333	0.5	------	------	------	------	------	------	------	------	------	------	------	------	------
TRINITY_DN1370_c0_g1	regulator of MON1-CCZ1 complex isoform X1 [Microtus fortis])	0.342	-1.5478739187	1.30824416206E-6	2.4438279652E-5	yes	down	0.43	0.61	0.5	0.7	1.84	1.07	0.513333333333	1.20333333333	GO:0010506;GO:0031902;GO:0035658	BP:regulation of autophagy;CC:late endosome membrane;CC:Mon1-Ccz1 complex;	K24763	RMC1	------	------	ENOG410YC1K	S:Function unknown)	sp|Q8VC42|RMC1_MOUSE;	Regulator of MON1-CCZ1 complex OS=Mus musculus OX=10090 GN=Rmc1 PE=2 SV=1;	PF07035	Mic1	Colon cancer-associated protein Mic1-like
TRINITY_DN766_c0_g1	cytochrome P450 4F3 [Microtus fortis])	3.576	1.83838068624	1.30919355279E-6	2.4438279652E-5	yes	up	0.94	0.83	0.74	0.15	0.21	0.18	0.836666666667	0.18	GO:0036101;GO:0036102;GO:0042376;GO:0097267;GO:0042361;GO:0019369;GO:0010430;GO:0043231;GO:0016021;GO:0005789;GO:0004497;GO:0102033;GO:0020037;GO:0050051;GO:0102207;GO:0016705;GO:0005506;GO:0120319;GO:0008391	BP:leukotriene B4 catabolic process;BP:leukotriene B4 metabolic process;BP:phylloquinone catabolic process;BP:omega-hydroxylase P450 pathway;BP:menaquinone catabolic process;BP:arachidonic acid metabolic process;BP:fatty acid omega-oxidation;CC:intracellular membrane-bounded organelle;CC:integral component of membrane;CC:endoplasmic reticulum membrane;MF:monooxygenase activity;MF:cytochrome P450 …	K17726;K00490	CYP4F2_3;CYP4F	map00590	Arachidonic acid metabolism)	COG2124	Q:Secondary metabolites biosynthesis, transport and catabolism)	sp|Q3MID2|CP4F3_RAT;	Cytochrome P450 4F3 OS=Rattus norvegicus OX=10116 GN=Cyp4f3 PE=2 SV=1;	PF00067	p450	Cytochrome P450
TRINITY_DN1165_c0_g1	syntaxin-11 [Microtus fortis])	3.268	1.70829641866	1.38658173911E-6	2.56517621735E-5	yes	up	1.26	1.33	0.95	0.37	0.24	0.23	1.18	0.28	GO:0042267;GO:0006906;GO:0043320;GO:0048278;GO:0006887;GO:0016192;GO:0043316;GO:0071346;GO:0043312;GO:0031629;GO:0001913;GO:0006886;GO:0008021;GO:0031201;GO:0016021;GO:0016020;GO:0048787;GO:0005794;GO:0045335;GO:0005886;GO:0012505;GO:0005484;GO:0000149	BP:natural killer cell mediated cytotoxicity;BP:vesicle fusion;BP:natural killer cell degranulation;BP:vesicle docking;BP:exocytosis;BP:vesicle-mediated transport;BP:cytotoxic T cell degranulation;BP:cellular response to interferon-gamma;BP:neutrophil degranulation;BP:synaptic vesicle fusion to presynaptic active zone membrane;BP:T cell mediated cytotoxicity;BP:intracellular protein transport;CC:…	K08487	STX11	map04130	SNARE interactions in vesicular transport)	COG5074	U:Intracellular trafficking, secretion, and vesicular transport)	sp|Q9D3G5|STX11_MOUSE;	Syntaxin-11 OS=Mus musculus OX=10090 GN=Stx11 PE=1 SV=1;	PF00804;PF05739	Syntaxin;SNARE	Syntaxin;SNARE domain
TRINITY_DN10325_c0_g1	dual specificity tyrosine-phosphorylation-regulated kinase 3 [Microtus fortis])	0.420	-1.2515410178	2.09159777038E-6	3.80157068441E-5	yes	down	0.88	1.09	0.99	1.22	2.87	1.56	0.986666666667	1.88333333333	GO:0018107;GO:0035063;GO:1903432;GO:1903008;GO:0018105;GO:0007049;GO:0106310;GO:0043066;GO:0051301;GO:0006468;GO:0030218;GO:0043518;GO:0080135;GO:1902751;GO:0035617;GO:0000242;GO:0016607;GO:0005634;GO:0005737;GO:0005856;GO:0010494;GO:0005829;GO:0000287;GO:0004674;GO:0004712;GO:0004672;GO:0005524;GO:0004713	BP:peptidyl-threonine phosphorylation;BP:nuclear speck organization;BP:regulation of TORC1 signaling;BP:organelle disassembly;BP:peptidyl-serine phosphorylation;BP:cell cycle;BP:old GO;BP:negative regulation of apoptotic process;BP:cell division;BP:protein phosphorylation;BP:erythrocyte differentiation;BP:negative regulation of DNA damage response, signal transduction by p53 class mediator;BP:reg…	K18669	DYRK2_3_4	------	------	ENOG410XPET	T:Signal transduction mechanisms)	sp|Q4V8A3|DYRK3_RAT;	Dual specificity tyrosine-phosphorylation-regulated kinase 3 OS=Rattus norvegicus OX=10116 GN=Dyrk3 PE=2 SV=1;	PF00069;PF07714;PF01636;PF03109	Pkinase;PK_Tyr_Ser-Thr;APH;ABC1	Protein kinase domain;Protein tyrosine and serine/threonine kinase;Phosphotransferase enzyme family;ABC1 atypical kinase-like domain
TRINITY_DN672_c0_g1	E3 ubiquitin-protein ligase RNF114 isoform X1 [Microtus fortis])	3.018	1.59370958267	3.44623612724E-6	6.00050525685E-5	yes	up	1.28	0.89	0.94	0.38	0.2	0.22	1.03666666667	0.266666666667	GO:0030154;GO:0016567;GO:0007283;GO:0006511;GO:0000209;GO:0005737;GO:0043231;GO:0005634;GO:0046872;GO:0061630	BP:cell differentiation;BP:protein ubiquitination;BP:spermatogenesis;BP:ubiquitin-dependent protein catabolic process;BP:protein polyubiquitination;CC:cytoplasm;CC:intracellular membrane-bounded organelle;CC:nucleus;MF:metal ion binding;MF:ubiquitin protein ligase activity;	K15697	RNF114	------	------	ENOG4111JWC	S:Function unknown)	sp|Q9ET26|RN114_MOUSE;	E3 ubiquitin-protein ligase RNF114 OS=Mus musculus OX=10090 GN=Rnf114 PE=1 SV=2;	PF05605;PF18574;PF13445;PF00097;PF15227;PF13920;PF13923;PF13639;PF14634;PF14835	zf-Di19;zf_C2HC_14;zf-RING_UBOX;zf-C3HC4;zf-C3HC4_4;zf-C3HC4_3;zf-C3HC4_2;zf-RING_2;zf-RING_5;zf-RING_6	Drought induced 19 protein (Di19), zinc-binding;C2HC Zing finger domain;RING-type zinc-finger;Zinc finger, C3HC4 type (RING finger);zinc finger of C3HC4-type, RING;Zinc finger, C3HC4 type (RING finger);Zinc finger, C3HC4 type (RING finger);Ring finger domain;zinc-RING finger domain;zf-RING of BARD1-type protein
TRINITY_DN9180_c0_g1	synaptogyrin-1 isoform X2 [Arvicola amphibius])	0.220	-2.18527786502	3.88810027789E-6	6.71345314649E-5	yes	down	0.25	0.18	0.22	0.69	1.05	0.6	0.216666666667	0.78	GO:1990830;GO:0048169;GO:0045055;GO:0048172;GO:0006605;GO:0048499;GO:0042470;GO:0008021;GO:0016021;GO:0070161;GO:0031594;GO:0030672;GO:0030285	BP:cellular response to leukemia inhibitory factor;BP:regulation of long-term neuronal synaptic plasticity;BP:regulated exocytosis;BP:regulation of short-term neuronal synaptic plasticity;BP:protein targeting;BP:synaptic vesicle membrane organization;CC:melanosome;CC:synaptic vesicle;CC:integral component of membrane;CC:anchoring junction;CC:neuromuscular junction;CC:synaptic vesicle membrane;CC:…	------	------	------	------	ENOG4111F8S	U:Intracellular trafficking, secretion, and vesicular transport)	sp|O55100|SNG1_MOUSE;	Synaptogyrin-1 OS=Mus musculus OX=10090 GN=Syngr1 PE=1 SV=2;	PF01284	MARVEL	Membrane-associating domain
TRINITY_DN513_c0_g2	purine nucleoside phosphorylase [Microtus fortis])	4.077	2.02755083851	4.20864096388E-6	6.99060277376E-5	yes	up	0.56	0.64	0.53	0.08	0.14	0.12	0.576666666667	0.113333333333	GO:0006738;GO:0046638;GO:0046059;GO:0009410;GO:0009165;GO:0006204;GO:0034418;GO:0006157;GO:0000255;GO:0032743;GO:0042102;GO:0009116;GO:0006955;GO:0006149;GO:0006148;GO:0006166;GO:0005829;GO:0001882;GO:0004731;GO:0002060;GO:0042802;GO:0042301	BP:nicotinamide riboside catabolic process;BP:positive regulation of alpha-beta T cell differentiation;BP:dAMP catabolic process;BP:response to xenobiotic stimulus;BP:nucleotide biosynthetic process;BP:IMP catabolic process;BP:urate biosynthetic process;BP:deoxyadenosine catabolic process;BP:allantoin metabolic process;BP:positive regulation of interleukin-2 production;BP:positive regulation of T…	K03783	punA, PNP	map00230;map00760	Purine metabolism);Nicotinate and nicotinamide metabolism)	COG0005	F:Nucleotide transport and metabolism)	sp|P85973|PNPH_RAT;	Purine nucleoside phosphorylase OS=Rattus norvegicus OX=10116 GN=Pnp PE=1 SV=1;	PF01048	PNP_UDP_1	Phosphorylase superfamily
TRINITY_DN1318_c0_g1	L-serine dehydratase/L-threonine deaminase [Microtus fortis])	5.773	2.52924481211	5.37944145227E-6	8.64046720085E-5	yes	up	0.67	0.84	0.65	0.05	0.18	0.07	0.72	0.1	GO:0006567;GO:0065003;GO:0006565;GO:0006629;GO:0006520;GO:0042866;GO:0006094;GO:0009097;GO:0005829;GO:0005739;GO:0030170;GO:0004794;GO:0003941;GO:0042803	BP:threonine catabolic process;BP:macromolecular complex assembly;BP:L-serine catabolic process;BP:lipid metabolic process;BP:cellular amino acid metabolic process;BP:pyruvate biosynthetic process;BP:gluconeogenesis;BP:isoleucine biosynthetic process;CC:cytosol;CC:mitochondrion;MF:pyridoxal phosphate binding;MF:L-threonine ammonia-lyase activity;MF:L-serine ammonia-lyase activity;MF:protein homod…	K17989	SDS, SDH, CHA1	map00270;map00260;map00290	Cysteine and methionine metabolism);Glycine, serine and threonine metabolism);Valine, leucine and isoleucine biosynthesis)	COG1171	E:Amino acid transport and metabolism)	sp|Q8VBT2|SDHL_MOUSE;	L-serine dehydratase/L-threonine deaminase OS=Mus musculus OX=10090 GN=Sds PE=1 SV=3;	PF00291	PALP	Pyridoxal-phosphate dependent enzyme
TRINITY_DN2810_c1_g1	Proteasome activator complex subunit 1 [Microtus ochrogaster])	2.615	1.38673772899	8.097522274E-6	0.000126150873321	yes	up	2.12	2.24	2.13	0.61	0.69	0.63	2.16333333333	0.643333333333	GO:0019884;GO:2000045;GO:0061136;GO:0010950;GO:0005737;GO:0008537;GO:0005654;GO:0061133	BP:antigen processing and presentation of exogenous antigen;BP:regulation of G1/S transition of mitotic cell cycle;BP:regulation of proteasomal protein catabolic process;BP:positive regulation of endopeptidase activity;CC:cytoplasm;CC:proteasome activator complex;CC:nucleoplasm;MF:endopeptidase activator activity;	K06696	PSME1	map03050;map04612	Proteasome);Antigen processing and presentation)	ENOG410XQVX	O:Posttranslational modification, protein turnover, chaperones)	sp|P97371|PSME1_MOUSE;	Proteasome activator complex subunit 1 OS=Mus musculus OX=10090 GN=Psme1 PE=1 SV=2;	PF02252;PF02251	PA28_beta;PA28_alpha	Proteasome activator pa28 beta subunit;Proteasome activator pa28 alpha subunit
TRINITY_DN3229_c0_g1	Macrophage colony-stimulating factor 1 receptor [Microtus ochrogaster])	5.610	2.48797207234	1.59224395564E-5	0.000241563312445	yes	up	0.63	0.54	0.47	0.03	0.09	0.1	0.546666666667	0.0733333333333	GO:0071363;GO:0019221;GO:0007169;GO:0016021;GO:0005886;GO:0019955;GO:0004714;GO:0005524	BP:cellular response to growth factor stimulus;BP:cytokine-mediated signaling pathway;BP:transmembrane receptor protein tyrosine kinase signaling pathway;CC:integral component of membrane;CC:plasma membrane;MF:cytokine binding;MF:transmembrane receptor protein tyrosine kinase activity;MF:ATP binding;	K05090	CSF1R, FMS, CD115	map04640;map05202;map05200;map04015;map04014;map04010;map04060;map04380;map05221;map04151	Hematopoietic cell lineage);Transcriptional misregulation in cancer);Pathways in cancer);Rap1 signaling pathway);Ras signaling pathway);MAPK signaling pathway);Cytokine-cytokine receptor interaction);Osteoclast differentiation);Acute myeloid leukemia);PI3K-Akt signaling pathway)	COG0515	T:Signal transduction mechanisms)	sp|P09581|CSF1R_MOUSE;	Macrophage colony-stimulating factor 1 receptor OS=Mus musculus OX=10090 GN=Csf1r PE=1 SV=3;	PF07714;PF00069	PK_Tyr_Ser-Thr;Pkinase	Protein tyrosine and serine/threonine kinase;Protein kinase domain
TRINITY_DN458_c1_g1	gamma-tubulin complex component 5-like isoform X2 [Microtus oregoni])	0.378	-1.4051828959	1.93891844496E-5	0.000289024389781	yes	down	2.06	1.79	0.67	1.92	2.12	2.49	1.50666666667	2.17666666667	GO:0007020;GO:0005813;GO:0000931;GO:0000922;GO:0005874;GO:0005829;GO:0008017;GO:0043015	BP:microtubule nucleation;CC:centrosome;CC:gamma-tubulin large complex;CC:spindle pole;CC:microtubule;CC:cytosol;MF:microtubule binding;MF:gamma-tubulin binding;	K16572	TUBGCP5, GCP5	------	------	ENOG410ZYW9	S:Function unknown)	sp|Q8BKN5|GCP5_MOUSE;	Gamma-tubulin complex component 5 OS=Mus musculus OX=10090 GN=Tubgcp5 PE=2 SV=2;	------	------	------
TRINITY_DN3633_c0_g1	transketolase [Microtus fortis])	2.154	1.10733435832	2.12462465088E-5	0.000314444448331	yes	up	1.76	1.21	1.31	0.42	0.64	0.49	1.42666666667	0.516666666667	GO:0006098;GO:0040008;GO:0046166;GO:0009052;GO:0046390;GO:0005789;GO:0016604;GO:0043209;GO:0005777;GO:0005654;GO:0043231;GO:0005829;GO:0000287;GO:0030246;GO:0048029;GO:0030976;GO:0016740;GO:0005509;GO:0046872;GO:0042803;GO:0003824;GO:0004802	BP:pentose-phosphate shunt;BP:regulation of growth;BP:glyceraldehyde-3-phosphate biosynthetic process;BP:pentose-phosphate shunt, non-oxidative branch;BP:ribose phosphate biosynthetic process;CC:endoplasmic reticulum membrane;CC:nuclear body;CC:myelin sheath;CC:peroxisome;CC:nucleoplasm;CC:intracellular membrane-bounded organelle;CC:cytosol;MF:magnesium ion binding;MF:carbohydrate binding;MF:mono…	K00615	E2.2.1.1, tktA, tktB	map00030	Pentose phosphate pathway)	COG0021	G:Carbohydrate transport and metabolism)	sp|P40142|TKT_MOUSE;	Transketolase OS=Mus musculus OX=10090 GN=Tkt PE=1 SV=1;	PF00456;PF02779;PF02780;PF00676;PF13292;PF02775	Transketolase_N;Transket_pyr;Transketolase_C;E1_dh;DXP_synthase_N;TPP_enzyme_C	Transketolase, thiamine diphosphate binding domain;Transketolase, pyrimidine binding domain;Transketolase, C-terminal domain;Dehydrogenase E1 component;1-deoxy-D-xylulose-5-phosphate synthase;Thiamine pyrophosphate enzyme, C-terminal TPP binding domain
TRINITY_DN2316_c0_g1	Y-box-binding protein 1 [Microtus fortis])	0.405	-1.30236429815	2.61595860578E-5	0.00038170888952	yes	down	1.1	1.35	0.87	1.59	3.42	1.51	1.10666666667	2.17333333333	GO:0031090;GO:0003676	CC:organelle membrane;MF:nucleic acid binding;	K09276	YBX1, NSEP1	------	------	COG1278	K:Transcription)	sp|P62960|YBOX1_MOUSE;	Y-box-binding protein 1 OS=Mus musculus OX=10090 GN=Ybx1 PE=1 SV=3;	PF00313	CSD	'Cold-shock' DNA-binding domain
TRINITY_DN106_c0_g1	runt-related transcription factor 1 isoform X1 [Microtus fortis])	0.460	-1.12157601343	3.53682453995E-5	0.000497298323276	yes	down	2.14	2.29	2.2	2.7	4.03	4.24	2.21	3.65666666667	GO:0032743;GO:0009966;GO:0002573;GO:0030854;GO:0005654;GO:0001228;GO:0000978;GO:0005524	BP:positive regulation of interleukin-2 production;BP:regulation of signal transduction;BP:myeloid leukocyte differentiation;BP:positive regulation of granulocyte differentiation;CC:nucleoplasm;MF:transcriptional activator activity, RNA polymerase II transcription regulatory region sequence-specific binding;MF:RNA polymerase II core promoter proximal region sequence-specific DNA binding;MF:ATP bi…	K08367	RUNX1, AML1	map05202;map05200;map04659;map04530;map05221;map05220	Transcriptional misregulation in cancer);Pathways in cancer);Th17 cell differentiation);Tight junction);Acute myeloid leukemia);Chronic myeloid leukemia)	ENOG4111J4Y	K:Transcription)	sp|Q03347|RUNX1_MOUSE;	Runt-related transcription factor 1 OS=Mus musculus OX=10090 GN=Runx1 PE=1 SV=1;	PF00853;PF08504	Runt;RunxI	Runt domain;Runx inhibition domain
TRINITY_DN8212_c0_g1	lipopolysaccharide-binding protein [Microtus fortis])	5.338	2.4163017882	4.16557636036E-5	0.000571594319117	yes	up	0.35	0.39	0.44	0.03	0.08	0.06	0.393333333333	0.0566666666667	GO:0071223;GO:0006869;GO:0050829;GO:0032490;GO:0060265;GO:0002281;GO:0090023;GO:0045919;GO:0032722;GO:0032720;GO:0032760;GO:0030593;GO:0015920;GO:0045087;GO:0006953;GO:0050830;GO:0034145;GO:0031663;GO:0002232;GO:0043032;GO:0032757;GO:0032755;GO:0005615;GO:0009986;GO:0071723;GO:0070891;GO:0001530;GO:0005102	BP:cellular response to lipoteichoic acid;BP:lipid transport;BP:defense response to Gram-negative bacterium;BP:detection of molecule of bacterial origin;BP:positive regulation of respiratory burst involved in inflammatory response;BP:macrophage activation involved in immune response;BP:positive regulation of neutrophil chemotaxis;BP:positive regulation of cytolysis;BP:positive regulation of chemo…	K05399	LBP	map05152;map04620;map04064	Tuberculosis);Toll-like receptor signaling pathway);NF-kappa B signaling pathway)	ENOG410Z88E	S:Function unknown)	sp|Q61805|LBP_MOUSE;	Lipopolysaccharide-binding protein OS=Mus musculus OX=10090 GN=Lbp PE=1 SV=2;	PF02886;PF01273	LBP_BPI_CETP_C;LBP_BPI_CETP	LBP / BPI / CETP family, C-terminal domain;LBP / BPI / CETP family, N-terminal domain
TRINITY_DN317_c0_g1	eukaryotic translation initiation factor 6 [Peromyscus leucopus])	2.136	1.09486265851	4.90965566694E-5	0.000656310099477	yes	up	2.16	2.06	2.26	0.85	0.82	0.7	2.16	0.79	GO:1902626;GO:0000470;GO:0032868;GO:0042273;GO:0042256;GO:0006110;GO:2000377;GO:0000460;GO:0035278;GO:0042304;GO:0045727;GO:0035195;GO:0045652;GO:0000054;GO:0030687;GO:0070062;GO:0005638;GO:0005730;GO:0005634;GO:0005654;GO:0005737;GO:0005882;GO:0005829;GO:0043023;GO:0043022;GO:0003743	BP:assembly of large subunit precursor of preribosome;BP:maturation of LSU-rRNA;BP:response to insulin;BP:ribosomal large subunit biogenesis;BP:mature ribosome assembly;BP:regulation of glycolytic process;BP:regulation of reactive oxygen species metabolic process;BP:maturation of 5.8S rRNA;BP:miRNA mediated inhibition of translation;BP:regulation of fatty acid biosynthetic process;BP:positive reg…	K03264	EIF6	map03008	Ribosome biogenesis in eukaryotes)	COG1976	J:Translation, ribosomal structure and biogenesis)	sp|Q3KRD8|IF6_RAT;	Eukaryotic translation initiation factor 6 OS=Rattus norvegicus OX=10116 GN=Eif6 PE=1 SV=1;	PF01912	eIF-6	eIF-6 family
TRINITY_DN300_c0_g1	staphylococcal nuclease domain-containing protein 1 [Microtus fortis])	0.471	-1.08504369965	8.39141376829E-5	0.00102881711999	yes	down	0.35	0.27	0.27	0.46	0.57	0.45	0.296666666667	0.493333333333	GO:0010587;GO:0010564;GO:0031047;GO:0006402;GO:0005737;GO:0042470;GO:0005829;GO:0005739;GO:0097433;GO:0016442;GO:0005634;GO:0004518;GO:0004519;GO:0004521;GO:1905172;GO:0003676;GO:0003723	BP:miRNA catabolic process;BP:regulation of cell cycle process;BP:gene silencing by RNA;BP:mRNA catabolic process;CC:cytoplasm;CC:melanosome;CC:cytosol;CC:mitochondrion;CC:dense body;CC:RISC complex;CC:nucleus;MF:nuclease activity;MF:endonuclease activity;MF:endoribonuclease activity;MF:RISC complex binding;MF:nucleic acid binding;MF:RNA binding;	K15979	SND1	map05203	Viral carcinogenesis)	COG1525	L:Replication, recombination and repair)	sp|Q78PY7|SND1_MOUSE;	Staphylococcal nuclease domain-containing protein 1 OS=Mus musculus OX=10090 GN=Snd1 PE=1 SV=1;	PF00565;PF00567	SNase;TUDOR	Staphylococcal nuclease homologue;Tudor domain
TRINITY_DN5107_c0_g1	protein RoBo-1-like [Microtus fortis])	4.104	2.03689376829	9.72951867819E-5	0.00117892179539	yes	up	1.06	0.71	0.76	0.11	0.24	0.13	0.843333333333	0.16	------	------	------	------	------	------	ENOG410ZHEG;ENOG411145D	S:Function unknown);	sp|O55006|ROB1_RAT;	Protein RoBo-1 OS=Rattus norvegicus OX=10116 PE=1 SV=1;	PF00021	UPAR_LY6	u-PAR/Ly-6 domain
TRINITY_DN1355_c0_g1	placenta-specific gene 8 protein [Microtus ochrogaster])	2.403	1.26473401181	0.000126501121662	0.00149459986989	yes	up	2.77	1.94	2.15	0.64	0.79	0.9	2.28666666667	0.776666666667	GO:0008284;GO:0040015;GO:0120162;GO:0050873;GO:0043066;GO:0045944;GO:0042742;GO:0006366;GO:0009409;GO:0003682	BP:positive regulation of cell proliferation;BP:negative regulation of multicellular organism growth;BP:positive regulation of cold-induced thermogenesis;BP:brown fat cell differentiation;BP:negative regulation of apoptotic process;BP:positive regulation of transcription from RNA polymerase II promoter;BP:defense response to bacterium;BP:transcription from RNA polymerase II promoter;BP:response t…	------	------	------	------	ENOG410YWYC	S:Function unknown)	sp|Q9JI48|PLAC8_MOUSE;	Placenta-specific gene 8 protein OS=Mus musculus OX=10090 GN=Plac8 PE=1 SV=1;	PF04749	PLAC8	PLAC8 family
TRINITY_DN3413_c0_g1	ETS domain-containing protein Elk-4 isoform X1 [Microtus fortis])	0.371	-1.43163162	0.000140756103085	0.00162931086923	yes	down	0.37	0.43	0.24	0.61	0.84	0.76	0.346666666667	0.736666666667	GO:0000122;GO:0006357;GO:0070932;GO:0005829;GO:0005654;GO:0005634;GO:0043565;GO:0003700;GO:0001228;GO:0000978;GO:0003682	BP:negative regulation of transcription from RNA polymerase II promoter;BP:regulation of transcription from RNA polymerase II promoter;BP:histone H3 deacetylation;CC:cytosol;CC:nucleoplasm;CC:nucleus;MF:sequence-specific DNA binding;MF:transcription factor activity, sequence-specific DNA binding;MF:transcriptional activator activity, RNA polymerase II transcription regulatory region sequence-spec…	K04376	ELK4, SAP1	map05166;map05202;map04010	HTLV-I infection);Transcriptional misregulation in cancer);MAPK signaling pathway)	ENOG410Z0ZF	K:Transcription)	sp|P41158|ELK4_MOUSE;	ETS domain-containing protein Elk-4 OS=Mus musculus OX=10090 GN=Elk4 PE=2 SV=2;	PF00178	Ets	Ets-domain
TRINITY_DN615_c0_g2	dnaJ homolog subfamily A member 4 [Microtus oregoni])	0.477	-1.06787406715	0.000154714769395	0.00177109945959	yes	down	0.55	0.45	0.55	0.68	1.13	0.77	0.516666666667	0.86	GO:0006457;GO:0010596;GO:0042026;GO:0090084;GO:0010628;GO:0009408;GO:0005737;GO:0005829;GO:0016020;GO:0051087;GO:0030544;GO:0051082;GO:0046872;GO:0005524	BP:protein folding;BP:negative regulation of endothelial cell migration;BP:protein refolding;BP:negative regulation of inclusion body assembly;BP:positive regulation of gene expression;BP:response to heat;CC:cytoplasm;CC:cytosol;CC:membrane;MF:chaperone binding;MF:Hsp70 protein binding;MF:unfolded protein binding;MF:metal ion binding;MF:ATP binding;	K09505	DNAJA4	------	------	COG0484	O:Posttranslational modification, protein turnover, chaperones)	sp|Q9JMC3|DNJA4_MOUSE;	DnaJ homolog subfamily A member 4 OS=Mus musculus OX=10090 GN=Dnaja4 PE=1 SV=1;	PF01556;PF00226;PF00684	DnaJ_C;DnaJ;DnaJ_CXXCXGXG	DnaJ C terminal domain;DnaJ domain;DnaJ central domain
TRINITY_DN11182_c0_g1	proteasome subunit beta type-10 [Microtus ochrogaster])	3.101	1.63295207572	0.000167342789311	0.00189472272925	yes	up	1.48	1.02	1.12	0.28	0.37	0.25	1.20666666667	0.3	GO:0051603;GO:0000902;GO:0042098;GO:0002376;GO:0005737;GO:1990111;GO:0005634;GO:0005839;GO:0004298	BP:proteolysis involved in cellular protein catabolic process;BP:cell morphogenesis;BP:T cell proliferation;BP:immune system process;CC:cytoplasm;CC:spermatoproteasome complex;CC:nucleus;CC:proteasome core complex;MF:threonine-type endopeptidase activity;	K02733	PSMB10, MECL1	map03050	Proteasome)	COG0638	O:Posttranslational modification, protein turnover, chaperones)	sp|Q4KM35|PSB10_RAT;	Proteasome subunit beta type-10 OS=Rattus norvegicus OX=10116 GN=Psmb10 PE=2 SV=1;	PF00227;PF12465	Proteasome;Pr_beta_C	Proteasome subunit;Proteasome beta subunits C terminal
TRINITY_DN1376_c0_g1	Sphingosine kinase 2 [Microtus ochrogaster])	0.422	-1.24388256131	0.000264286334601	0.00285209002756	yes	down	1.33	0.58	0.42	0.78	1.22	0.92	0.776666666667	0.973333333333	GO:0043977;GO:0030308;GO:0016310;GO:0002720;GO:0090280;GO:0001568;GO:0043306;GO:0043065;GO:0006669;GO:2000617;GO:0045815;GO:1903426;GO:0043122;GO:0008284;GO:2001169;GO:0032760;GO:0008283;GO:1904628;GO:0090037;GO:0032736;GO:0007420;GO:1901726;GO:0043980;GO:1904959;GO:2000304;GO:0046512;GO:0032755;GO:0005783;GO:0000786;GO:0005654;GO:0005743;GO:0005829;GO:0042393;GO:0008481;GO:0017050;GO:0038036;GO:…	BP:histone H2A-K5 acetylation;BP:negative regulation of cell growth;BP:phosphorylation;BP:positive regulation of cytokine production involved in immune response;BP:positive regulation of calcium ion import;BP:blood vessel development;BP:positive regulation of mast cell degranulation;BP:positive regulation of apoptotic process;BP:sphinganine-1-phosphate biosynthetic process;BP:positive regulation …	K04718	SPHK	map04666;map05152;map00600;map04020;map04371;map04072;map04370;map04071	Fc gamma R-mediated phagocytosis);Tuberculosis);Sphingolipid metabolism);Calcium signaling pathway);Apelin signaling pathway);Phospholipase D signaling pathway);VEGF signaling pathway);Sphingolipid signaling pathway)	COG1597	I:Lipid transport and metabolism)	sp|Q9JIA7|SPHK2_MOUSE;	Sphingosine kinase 2 OS=Mus musculus OX=10090 GN=Sphk2 PE=1 SV=2;	PF00781;PF19279	DAGK_cat;YegS_C	Diacylglycerol kinase catalytic domain;YegS C-terminal NAD kinase beta sandwich-like domain
TRINITY_DN1584_c0_g2	solute carrier family 23 member 1-like isoform X1 [Microtus fortis])	3.210	1.68244215406	0.000284776849739	0.00299521640944	yes	up	0.48	0.38	0.35	0.1	0.08	0.11	0.403333333333	0.0966666666667	GO:0016020;GO:0016021;GO:0098590;GO:0015229;GO:0022857	CC:membrane;CC:integral component of membrane;CC:plasma membrane region;MF:L-ascorbic acid transporter activity;MF:transmembrane transporter activity;	K14611	SLC23A1, SVCT1	map04977	Vitamin digestion and absorption)	COG2233	F:Nucleotide transport and metabolism)	sp|Q9UHI7|S23A1_HUMAN;	Solute carrier family 23 member 1 OS=Homo sapiens OX=9606 GN=SLC23A1 PE=1 SV=4;	PF00860	Xan_ur_permease	Permease family
TRINITY_DN2213_c0_g3		0.353	-1.50300231919	0.000292235466406	0.00304277329846	yes	down	0.7	0.64	0.42	1.2	1.77	1.44	0.586666666667	1.47	------	------	------	------	------	------	------	------	------	------	------	------	------
TRINITY_DN542_c0_g1	glycerophosphodiester phosphodiesterase 1 isoform X2 [Microtus fortis])	0.474	-1.07833733297	0.000353108153683	0.00353449320981	yes	down	0.55	0.86	0.78	1.34	1.23	1.07	0.73	1.21333333333	GO:0006644;GO:0006629;GO:0006580;GO:0070291;GO:0007186;GO:0016020;GO:0005887;GO:0016021;GO:0030659;GO:0005886;GO:0008889;GO:0008081;GO:0047395;GO:0004622;GO:0046872	BP:phospholipid metabolic process;BP:lipid metabolic process;BP:ethanolamine metabolic process;BP:N-acylethanolamine metabolic process;BP:G-protein coupled receptor signaling pathway;CC:membrane;CC:integral component of plasma membrane;CC:integral component of membrane;CC:cytoplasmic vesicle membrane;CC:plasma membrane;MF:glycerophosphodiester phosphodiesterase activity;MF:phosphoric diester hydr…	K19179	GDE1	------	------	COG0584	C:Energy production and conversion)	sp|Q9JL56|GDE1_MOUSE;	Glycerophosphodiester phosphodiesterase 1 OS=Mus musculus OX=10090 GN=Gde1 PE=1 SV=1;	PF03009	GDPD	Glycerophosphoryl diester phosphodiesterase family
TRINITY_DN76_c0_g1	small VCP/p97-interacting protein isoform X1 [Microtus fortis])	0.394	-1.34218058654	0.000378306519605	0.00375048377331	yes	down	1.38	1.68	1.79	2.1	3.96	2.96	1.61666666667	3.00666666667	GO:1903061;GO:1904240;GO:0031333;GO:1903070;GO:1904153;GO:0010508;GO:0030868;GO:0005789;GO:0005886;GO:0000139;GO:0031225;GO:0051117;GO:0043621	BP:positive regulation of protein lipidation;BP:negative regulation of VCP-NPL4-UFD1 AAA ATPase complex assembly;BP:negative regulation of protein complex assembly;BP:negative regulation of ER-associated ubiquitin-dependent protein catabolic process;BP:negative regulation of retrograde protein transport, ER to cytosol;BP:positive regulation of autophagy;CC:smooth endoplasmic reticulum membrane;CC…	K14014	SVIP	map04141	Protein processing in endoplasmic reticulum)	ENOG41117ZU	U:Intracellular trafficking, secretion, and vesicular transport)	sp|P0C0A9|SVIP_RAT;	Small VCP/p97-interacting protein OS=Rattus norvegicus OX=10116 GN=Svip PE=1 SV=1;	PF15811	SVIP	Small VCP/p97-interacting protein
TRINITY_DN653_c0_g1	ubiquitin-related modifier 1 isoform X5 [Peromyscus maniculatus bairdii])	4.326	2.11317418974	0.000393462825592	0.00388216654584	yes	up	0.57	1.25	0.73	0.19	0.15	0.21	0.85	0.183333333333	GO:0032447;GO:0034227;GO:0002098;GO:0005829;GO:0097163	BP:protein urmylation;BP:tRNA thio-modification;BP:tRNA wobble uridine modification;CC:cytosol;MF:sulfur carrier activity;	K12161	URM1	map04122	Sulfur relay system)	COG5131	O:Posttranslational modification, protein turnover, chaperones)	sp|Q148F0|URM1_BOVIN;	Ubiquitin-related modifier 1 OS=Bos taurus OX=9913 GN=URM1 PE=3 SV=1;	PF09138	Urm1	Urm1 (Ubiquitin related modifier)
TRINITY_DN5136_c0_g1	methionine aminopeptidase 2 [Microtus fortis])	2.376	1.24863393704	0.00050474137353	0.00475374602706	yes	up	0.84	0.85	1.33	0.24	0.45	0.19	1.00666666667	0.293333333333	GO:0018206;GO:0070084;GO:0031365;GO:0016485;GO:0005829;GO:0005886;GO:0070006;GO:0046872	BP:peptidyl-methionine modification;BP:protein initiator methionine removal;BP:N-terminal protein amino acid modification;BP:protein processing;CC:cytosol;CC:plasma membrane;MF:metalloaminopeptidase activity;MF:metal ion binding;	K01265	map	------	------	COG0024	J:Translation, ribosomal structure and biogenesis)	sp|O08663|MAP2_MOUSE;	Methionine aminopeptidase 2 OS=Mus musculus OX=10090 GN=Metap2 PE=1 SV=1;	PF00557	Peptidase_M24	Metallopeptidase family M24
TRINITY_DN3925_c0_g1	mRNA export factor [Mesocricetus auratus])	0.400	-1.32276606669	0.000622893211029	0.00573615437001	yes	down	0.31	0.33	0.43	0.75	0.65	0.68	0.356666666667	0.693333333333	GO:0007049;GO:0071407;GO:0000972;GO:0060236;GO:0006913;GO:0051301;GO:0006405;GO:0006406;GO:0005737;GO:0005654;GO:0005643;GO:0005635;GO:0097431;GO:0001650;GO:0000922;GO:0043130;GO:0003723	BP:cell cycle;BP:cellular response to organic cyclic compound;BP:transcription-dependent tethering of RNA polymerase II gene DNA at nuclear periphery;BP:regulation of mitotic spindle organization;BP:nucleocytoplasmic transport;BP:cell division;BP:RNA export from nucleus;BP:mRNA export from nucleus;CC:cytoplasm;CC:nucleoplasm;CC:nuclear pore;CC:nuclear envelope;CC:mitotic spindle pole;CC:fibrillar…	K14298	RAE1, GLE2	map05164;map03013;map05014	Influenza A);RNA transport);Amyotrophic lateral sclerosis (ALS))	ENOG410XQ1M	S:Function unknown)	sp|Q8C570|RAE1L_MOUSE;	mRNA export factor OS=Mus musculus OX=10090 GN=Rae1 PE=1 SV=1;	PF00400	WD40	WD domain, G-beta repeat
TRINITY_DN1995_c0_g1	granulocyte-macrophage colony-stimulating factor receptor subunit alpha-like [Microtus fortis])	3.471	1.79543856375	0.000643803856891	0.00587648278185	yes	up	0.67	0.49	0.61	0.12	0.09	0.19	0.59	0.133333333333	GO:0016021;GO:0016020;GO:0004896	CC:integral component of membrane;CC:membrane;MF:cytokine receptor activity;	K05066	CSF2RA, GMCSFR, CD116	map04640;map04060;map04630;map05200	Hematopoietic cell lineage);Cytokine-cytokine receptor interaction);Jak-STAT signaling pathway);Pathways in cancer)	ENOG411157B	U:Intracellular trafficking, secretion, and vesicular transport)	sp|Q00941|CSF2R_MOUSE;	Granulocyte-macrophage colony-stimulating factor receptor subunit alpha OS=Mus musculus OX=10090 GN=Csf2ra PE=2 SV=2;	PF09240;PF18611	IL6Ra-bind;IL3Ra_N	Interleukin-6 receptor alpha chain, binding;IL-3 receptor alpha chain N-terminal domain
TRINITY_DN496_c0_g1	ADP-ribosylation factor-like protein 2-binding protein [Microtus ochrogaster])	0.380	-1.39566654109	0.000703469020709	0.00632847151393	yes	down	0.16	0.31	0.22	0.42	0.5	0.51	0.23	0.476666666667	GO:0042531;GO:0051457;GO:0005737;GO:0005813;GO:0005829;GO:0005815;GO:0005654;GO:0005758;GO:0005929;GO:0030496;GO:0005634;GO:0003713;GO:0030695	BP:positive regulation of tyrosine phosphorylation of STAT protein;BP:maintenance of protein location in nucleus;CC:cytoplasm;CC:centrosome;CC:cytosol;CC:microtubule organizing center;CC:nucleoplasm;CC:mitochondrial intermembrane space;CC:cilium;CC:midbody;CC:nucleus;MF:transcription coactivator activity;MF:GTPase regulator activity;	K16742	ARL2BP, BART	------	------	ENOG4111IGT	S:Function unknown)	sp|Q9D385|AR2BP_MOUSE;	ADP-ribosylation factor-like protein 2-binding protein OS=Mus musculus OX=10090 GN=Arl2bp PE=1 SV=1;	PF11527	ARL2_Bind_BART	The ARF-like 2 binding protein BART
TRINITY_DN155_c0_g1	tyrosine-protein kinase Fgr [Microtus fortis])	2.372	1.24609112845	0.000708593335537	0.00632847151393	yes	up	0.79	0.58	0.78	0.13	0.24	0.35	0.716666666667	0.24	GO:0046777;GO:0045088;GO:0050764;GO:0043306;GO:0030282;GO:0048705;GO:0030335;GO:0032815;GO:0045859;GO:0050830;GO:0008360;GO:0014068;GO:0043552;GO:0007229;GO:0001819;GO:0015629;GO:0016235;GO:0032587;GO:0034988;GO:0004715;GO:0004713;GO:0005524;GO:0019901;GO:0001784	BP:protein autophosphorylation;BP:regulation of innate immune response;BP:regulation of phagocytosis;BP:positive regulation of mast cell degranulation;BP:bone mineralization;BP:skeletal system morphogenesis;BP:positive regulation of cell migration;BP:negative regulation of natural killer cell activation;BP:regulation of protein kinase activity;BP:defense response to Gram-positive bacterium;BP:reg…	K08891	FGR, SRC2	map04062	Chemokine signaling pathway)	COG0515	T:Signal transduction mechanisms)	sp|P14234|FGR_MOUSE;	Tyrosine-protein kinase Fgr OS=Mus musculus OX=10090 GN=Fgr PE=1 SV=2;	PF07714;PF00069;PF00017;PF00018;PF07653;PF14604;PF17902	PK_Tyr_Ser-Thr;Pkinase;SH2;SH3_1;SH3_2;SH3_9;SH3_10	Protein tyrosine and serine/threonine kinase;Protein kinase domain;SH2 domain;SH3 domain;Variant SH3 domain;Variant SH3 domain;SH3 domain
TRINITY_DN517_c2_g2	C5a anaphylatoxin chemotactic receptor 1 [Microtus fortis])	2.424	1.27753567286	0.000775172779656	0.00677703797235	yes	up	0.77	0.73	0.74	0.18	0.21	0.34	0.746666666667	0.243333333333	GO:0021534;GO:0048143;GO:0043524;GO:0032494;GO:0032496;GO:0090023;GO:0045766;GO:0099172;GO:0097242;GO:0042789;GO:0038178;GO:0030593;GO:0006935;GO:0031100;GO:0006915;GO:0050830;GO:0001774;GO:0006954;GO:0050679;GO:0007200;GO:0010575;GO:0050890;GO:0007204;GO:1902947;GO:0002430;GO:0010759;GO:0070374;GO:0031410;GO:0016021;GO:0009986;GO:0045177;GO:0016323;GO:0005886;GO:0004875;GO:0004878;GO:0004930;GO:…	BP:cell proliferation in hindbrain;BP:astrocyte activation;BP:negative regulation of neuron apoptotic process;BP:response to peptidoglycan;BP:response to lipopolysaccharide;BP:positive regulation of neutrophil chemotaxis;BP:positive regulation of angiogenesis;BP:presynapse organization;BP:beta-amyloid clearance;BP:mRNA transcription from RNA polymerase II promoter;BP:complement component C5a sign…	K04010	C5AR1, CD88	map05150;map04080;map04610	Staphylococcus aureus infection);Neuroactive ligand-receptor interaction);Complement and coagulation cascades)	ENOG410Y9HH	T:Signal transduction mechanisms)	sp|P97520|C5AR1_RAT;	C5a anaphylatoxin chemotactic receptor 1 OS=Rattus norvegicus OX=10116 GN=C5ar1 PE=1 SV=1;	PF00001;PF10320;PF10328;PF10323	7tm_1;7TM_GPCR_Srsx;7TM_GPCR_Srx;7TM_GPCR_Srv	7 transmembrane receptor (rhodopsin family);Serpentine type 7TM GPCR chemoreceptor Srsx;Serpentine type 7TM GPCR chemoreceptor Srx;Serpentine type 7TM GPCR chemoreceptor Srv
TRINITY_DN422_c1_g1	microtubule-associated proteins 1A/1B light chain 3A isoform X2 [Homo sapiens])	0.488	-1.03472883451	0.000796697210711	0.00691252222514	yes	down	1.12	1.34	1.04	1.74	1.76	2.07	1.16666666667	1.85666666667	GO:0016236;GO:0034198;GO:0010040;GO:0000045;GO:0097352;GO:0010288;GO:0006914;GO:0070301;GO:0006995;GO:0009267;GO:0043278;GO:0071280;GO:0000422;GO:0045202;GO:0044754;GO:0005874;GO:0005737;GO:0031090;GO:0031410;GO:0016020;GO:0005776;GO:0015630;GO:0012505;GO:0043231;GO:0000421;GO:0005829;GO:0005770;GO:0005543;GO:0008017;GO:0031625	BP:macroautophagy;BP:cellular response to amino acid starvation;BP:response to iro;BP:autophagosome assembly;BP:autophagosome maturation;BP:response to lead ion;BP:autophagy;BP:cellular response to hydrogen peroxide;BP:cellular response to nitrogen starvation;BP:cellular response to starvation;BP:response to morphine;BP:cellular response to copper ion;BP:mitophagy;CC:synapse;CC:autolysosome;CC:mi…	K10435	MAP1LC	map04137;map04216;map04621;map05131;map04371;map05014;map04140	Mitophagy - animal);Ferroptosis);NOD-like receptor signaling pathway);Shigellosis);Apelin signaling pathway);Amyotrophic lateral sclerosis (ALS));Autophagy - animal)	ENOG4111JAT	U:Intracellular trafficking, secretion, and vesicular transport)	sp|Q9H492|MLP3A_HUMAN;	Microtubule-associated proteins 1A/1B light chain 3A OS=Homo sapiens OX=9606 GN=MAP1LC3A PE=1 SV=2;	PF02991;PF04110	ATG8;APG12	Autophagy protein Atg8 ubiquitin like;Ubiquitin-like autophagy protein Apg12
TRINITY_DN9292_c0_g1	cytochrome b-245 light chain [Microtus fortis])	2.328	1.21912205454	0.000864965783829	0.00737534610738	yes	up	2.18	2.41	2.09	0.57	0.88	0.8	2.22666666667	0.75	GO:0071480;GO:0030307;GO:0071260;GO:0017004;GO:0009410;GO:0006801;GO:0050766;GO:0042554;GO:0001666;GO:0050665;GO:0001938;GO:0071356;GO:0070555;GO:0048661;GO:0070254;GO:0071310;GO:1903428;GO:0071333;GO:0034137;GO:0032760;GO:0032930;GO:0045087;GO:1904845;GO:0072593;GO:0006954;GO:0051649;GO:0003106;GO:1900426;GO:1904385;GO:1904044;GO:0045777;GO:0071407;GO:0051279;GO:0031667;GO:0033864;GO:0014895;GO:…	BP:cellular response to gamma radiation;BP:positive regulation of cell growth;BP:cellular response to mechanical stimulus;BP:cytochrome complex assembly;BP:response to xenobiotic stimulus;BP:superoxide metabolic process;BP:positive regulation of phagocytosis;BP:superoxide anion generation;BP:response to hypoxia;BP:hydrogen peroxide biosynthetic process;BP:positive regulation of endothelial cell p…	K08009	CYBA, P22PHOX	map05140;map04670;map04621;map05418;map04380;map04145;map05020	Leishmaniasis);Leukocyte transendothelial migration);NOD-like receptor signaling pathway);Fluid shear stress and atherosclerosis);Osteoclast differentiation);Phagosome);Prion diseases)	ENOG4111MI6	O:Posttranslational modification, protein turnover, chaperones)	sp|Q61462|CY24A_MOUSE;	Cytochrome b-245 light chain OS=Mus musculus OX=10090 GN=Cyba PE=1 SV=3;	PF05038;PF10233	Cytochrom_B558a;Cg6151-P	Cytochrome Cytochrome b558 alpha-subunit;Uncharacterized conserved protein CG6151-P
TRINITY_DN59_c0_g1	galectin-8 isoform X1 [Microtus fortis])	0.483	-1.0513346983	0.000941539670473	0.00793036665537	yes	down	0.26	0.31	0.29	0.35	0.63	0.43	0.286666666667	0.47	GO:0098586;GO:0098792;GO:1904977;GO:0005829;GO:0005178;GO:0030246	BP:cellular response to virus;BP:xenophagy;BP:lymphatic endothelial cell migration;CC:cytosol;MF:integrin binding;MF:carbohydrate binding;	K06832	LGALS8	------	------	ENOG4111EA0	S:Function unknown)	sp|Q9JL15|LEG8_MOUSE;	Galectin-8 OS=Mus musculus OX=10090 GN=Lgals8 PE=1 SV=1;	PF00337	Gal-bind_lectin	Galactoside-binding lectin
TRINITY_DN409_c0_g1	protein S100-A11 [Microtus fortis])	2.334	1.22264578127	0.00105097947879	0.00867581466153	yes	up	3.63	5.43	4.62	1.37	1.66	1.53	4.56	1.52	GO:0042127;GO:0014911;GO:0005737;GO:0001726;GO:0005634;GO:0044548;GO:0048306;GO:0005509;GO:0042803	BP:regulation of cell proliferation;BP:positive regulation of smooth muscle cell migration;CC:cytoplasm;CC:ruffle;CC:nucleus;MF:S100 protein binding;MF:calcium-dependent protein binding;MF:calcium ion binding;MF:protein homodimerization activity;	K23765	S100A11_13, S100C	------	------	ENOG410YYVE	S:Function unknown)	sp|Q6B345|S10AB_RAT;	Protein S100-A11 OS=Rattus norvegicus OX=10116 GN=S100a11 PE=3 SV=1;	PF01023;PF00036;PF13499;PF13405;PF13202;PF13833	S_100;EF-hand_1;EF-hand_7;EF-hand_6;EF-hand_5;EF-hand_8	S-100/ICaBP type calcium binding domain;EF hand;EF-hand domain pair;EF-hand domain;EF hand;EF-hand domain pair
TRINITY_DN843_c0_g1	U2 small nuclear ribonucleoprotein A' isoform X1 [Rattus norvegicus])	2.378	1.24977121842	0.0012380403138	0.010099289489	yes	up	1.82	1.62	2.57	0.65	0.67	0.55	2.00333333333	0.623333333333	GO:0000398;GO:0007283;GO:0016607;GO:0016604;GO:0005634;GO:0071007;GO:0071005;GO:0005654;GO:0005686;GO:0071013;GO:0005681;GO:0030620	BP:mRNA splicing, via spliceosome;BP:spermatogenesis;CC:nuclear speck;CC:nuclear body;CC:nucleus;CC:U2-type catalytic step 2 spliceosome;CC:U2-type precatalytic spliceosome;CC:nucleoplasm;CC:U2 snRNP;CC:catalytic step 2 spliceosome;CC:spliceosomal complex;MF:U2 snRNA binding;	K11092	SNRPA1	map03040	Spliceosome)	COG4886	S:Function unknown)	sp|P57784|RU2A_MOUSE;	U2 small nuclear ribonucleoprotein A' OS=Mus musculus OX=10090 GN=Snrpa1 PE=1 SV=2;	PF14580	LRR_9	Leucine-rich repeat
TRINITY_DN782_c0_g1	annexin A2 [Microtus ochrogaster])	2.367	1.24277690827	0.00150333129633	0.0118437355361	yes	up	0.9	1	2.16	0.31	0.26	0.41	1.35333333333	0.326666666667	GO:0032804;GO:1905581;GO:0006900;GO:1905597;GO:0001765;GO:1905602;GO:0031340;GO:0001525;GO:1905599;GO:0042789;GO:0001921;GO:0044090;GO:0050767;GO:0002091;GO:0042730;GO:0036035;GO:0030199;GO:0045944;GO:0010756;GO:0019897;GO:0090575;GO:0005737;GO:0043220;GO:0070062;GO:0016020;GO:1990667;GO:0031902;GO:0042383;GO:0035749;GO:0009986;GO:0016323;GO:0045121;GO:1990665;GO:0001533;GO:0005604;GO:0005829;GO:…	BP:negative regulation of low-density lipoprotein particle receptor catabolic process;BP:positive regulation of low-density lipoprotein particle clearance;BP:membrane budding;BP:positive regulation of low-density lipoprotein particle receptor binding;BP:membrane raft assembly;BP:positive regulation of receptor-mediated endocytosis involved in cholesterol transport;BP:positive regulation of vesicl…	K17092	ANXA2	map05132	Salmonella infection)	ENOG410XPUN	S:Function unknown)	sp|P07356|ANXA2_MOUSE;	Annexin A2 OS=Mus musculus OX=10090 GN=Anxa2 PE=1 SV=2;	PF00191	Annexin	Annexin
TRINITY_DN1382_c0_g1	transcription factor PU.1 isoform X1 [Onychomys torridus])	2.530	1.33897612322	0.00165907339531	0.0127791824353	yes	up	1.15	1.08	1.18	0.22	0.49	0.35	1.13666666667	0.353333333333	GO:0006357;GO:0005634;GO:0003700;GO:0043565	BP:regulation of transcription from RNA polymerase II promoter;CC:nucleus;MF:transcription factor activity, sequence-specific DNA binding;MF:sequence-specific DNA binding;	K09438	SPI1	map05166;map04380;map05221;map05202;map05200	HTLV-I infection);Osteoclast differentiation);Acute myeloid leukemia);Transcriptional misregulation in cancer);Pathways in cancer)	ENOG410XSXU	K:Transcription)	sp|Q6BDS1|SPI1_RAT;	Transcription factor PU.1 OS=Rattus norvegicus OX=10116 GN=Spi1 PE=2 SV=1;	PF00178	Ets	Ets-domain
TRINITY_DN346_c0_g1	CASQ2 [Cervus elaphus hippelaphus])	0.383	-1.38339281113	0.00172181221902	0.0131645568923	yes	down	0.55	0.61	0.64	1.2	1.7	1.04	0.6	1.31333333333	GO:0060306;GO:0043267;GO:0010649;GO:0060048;GO:0086004;GO:0002027;GO:0051208;GO:0071313;GO:0006874;GO:0060315;GO:0045214;GO:0051258;GO:0051279;GO:1901017;GO:0010881;GO:0010880;GO:0030018;GO:0030314;GO:0033018;GO:0005737;GO:0016529;GO:0048306;GO:0005080;GO:0005509;GO:0140314;GO:0042803	BP:regulation of membrane repolarization;BP:negative regulation of potassium ion transport;BP:regulation of cell communication by electrical coupling;BP:cardiac muscle contraction;BP:regulation of cardiac muscle cell contraction;BP:regulation of heart rate;BP:sequestering of calcium ion;BP:cellular response to caffeine;BP:cellular calcium ion homeostasis;BP:negative regulation of ryanodine-sensit…	K23445	CASQ2	map04260;map04020	Cardiac muscle contraction);Calcium signaling pathway)	ENOG4111R2M	O:Posttranslational modification, protein turnover, chaperones)	sp|P31235|CASQ2_RABIT;	Calsequestrin-2 OS=Oryctolagus cuniculus OX=9986 GN=CASQ2 PE=1 SV=1;	PF01216	Calsequestrin	Calsequestrin
TRINITY_DN7017_c0_g1	superoxide dismutase [Mn], mitochondrial [Microtus oregoni])	3.321	1.73144961755	0.00192861313915	0.0143744115983	yes	up	0.75	0.58	0.89	0.16	0.19	0.17	0.74	0.173333333333	GO:0051289;GO:0009314;GO:0071000;GO:0034021;GO:0043524;GO:0010043;GO:0010042;GO:0032496;GO:0001666;GO:0050665;GO:1905932;GO:0033591;GO:0006357;GO:1904706;GO:0010729;GO:1905461;GO:0030335;GO:1902176;GO:0014823;GO:0046686;GO:1902631;GO:0009409;GO:0051602;GO:0008637;GO:0007568;GO:0071361;GO:0042542;GO:0003069;GO:0032364;GO:0009410;GO:0035902;GO:0035900;GO:0010269;GO:0005737;GO:0042645;GO:0005743;GO:…	BP:protein homotetramerization;BP:response to radiation;BP:response to magnetism;BP:response to silicon dioxide;BP:negative regulation of neuron apoptotic process;BP:response to zinc ion;BP:response to manganese ion;BP:response to lipopolysaccharide;BP:response to hypoxia;BP:hydrogen peroxide biosynthetic process;BP:positive regulation of vascular smooth muscle cell differentiation involved in ph…	K04564	SOD2	map04146;map04013;map04068;map05016;map04213;map04212;map04211	Peroxisome);MAPK signaling pathway - fly);FoxO signaling pathway);Huntington's disease);Longevity regulating pathway - multiple species);Longevity regulating pathway - worm);Longevity regulating pathway)	COG0605	P:Inorganic ion transport and metabolism)	sp|P07895|SODM_RAT;	Superoxide dismutase [Mn], mitochondrial OS=Rattus norvegicus OX=10116 GN=Sod2 PE=1 SV=2;	PF02777;PF00081	Sod_Fe_C;Sod_Fe_N	Iron/manganese superoxide dismutases, C-terminal domain;Iron/manganese superoxide dismutases, alpha-hairpin domain
TRINITY_DN2038_c2_g1	cell cycle progression protein 1 isoform X1 [Microtus fortis])	2.843	1.50744010934	0.0025899876211	0.0183451328343	yes	up	0.28	0.44	0.27	0.13	0.08	0.06	0.33	0.09	GO:2001106	BP:regulation of Rho guanyl-nucleotide exchange factor activity;	------	------	------	------	ENOG4110N7Q	D:Cell cycle control, cell division, chromosome partitioning)	sp|Q640L3|CCPG1_MOUSE;	Cell cycle progression protein 1 OS=Mus musculus OX=10090 GN=Ccpg1 PE=1 SV=2;	------	------	------
TRINITY_DN1283_c0_g1		2.728	1.44789305869	0.00332858241406	0.0223922816946	yes	up	0.52	0.53	0.97	0.23	0.18	0.17	0.673333333333	0.193333333333	------	------	------	------	------	------	------	------	------	------	------	------	------
TRINITY_DN1914_c0_g1	5'-3' exonuclease PLD4 isoform X1 [Microtus fortis])	2.564	1.35828079075	0.00352558973467	0.0235645868717	yes	up	0.45	0.38	0.46	0.08	0.16	0.16	0.43	0.133333333333	GO:0005737;GO:0016021;GO:0043229;GO:0003824	CC:cytoplasm;CC:integral component of membrane;CC:intracellular organelle;MF:catalytic activity;	K16860	PLD3_4	map00565;map00564	Ether lipid metabolism);Glycerophospholipid metabolism)	ENOG410XQZ4	I:Lipid transport and metabolism)	sp|Q8BG07|PLD4_MOUSE;	5'-3' exonuclease PLD4 OS=Mus musculus OX=10090 GN=Pld4 PE=1 SV=1;	PF13918;PF13091;PF00614	PLDc_3;PLDc_2;PLDc	PLD-like domain;PLD-like domain;Phospholipase D Active site motif
TRINITY_DN1891_c0_g1	tripartite motif-containing protein 30A-like isoform X1 [Microtus fortis])	2.885	1.52867445836	0.00392247545766	0.025816783114	yes	up	0.66	0.54	0.85	0.15	0.23	0.16	0.683333333333	0.18	------	------	K10648	TRIM5	------	------	------	------	sp|P15533|TR30A_MOUSE;	Tripartite motif-containing protein 30A OS=Mus musculus OX=10090 GN=Trim30a PE=1 SV=2;	PF13445;PF15227;PF00097;PF00643;PF13923;PF13639;PF13920;PF14634;PF11789	zf-RING_UBOX;zf-C3HC4_4;zf-C3HC4;zf-B_box;zf-C3HC4_2;zf-RING_2;zf-C3HC4_3;zf-RING_5;zf-Nse	RING-type zinc-finger;zinc finger of C3HC4-type, RING;Zinc finger, C3HC4 type (RING finger);B-box zinc finger;Zinc finger, C3HC4 type (RING finger);Ring finger domain;Zinc finger, C3HC4 type (RING finger);zinc-RING finger domain;Zinc-finger of the MIZ type in Nse subunit
TRINITY_DN2773_c0_g1	Golgi phosphoprotein 3-like [Microtus ochrogaster])	0.487	-1.03759425642	0.00392484878422	0.025816783114	yes	down	0.41	0.46	0.34	0.53	0.86	0.57	0.403333333333	0.653333333333	GO:0048194;GO:0007030;GO:0006890;GO:0050714;GO:0043001;GO:0005829;GO:0005802;GO:0031985;GO:0000139;GO:0032580;GO:0070273	BP:Golgi vesicle budding;BP:Golgi organization;BP:retrograde vesicle-mediated transport, Golgi to ER;BP:positive regulation of protein secretion;BP:Golgi to plasma membrane protein transport;CC:cytosol;CC:trans-Golgi network;CC:Golgi cisterna;CC:Golgi membrane;CC:Golgi cisterna membrane;MF:phosphatidylinositol-4-phosphate binding;	K15620	GOLPH3, GPP34	------	------	ENOG410XRT6	U:Intracellular trafficking, secretion, and vesicular transport)	sp|Q8R088|GLP3L_MOUSE;	Golgi phosphoprotein 3-like OS=Mus musculus OX=10090 GN=Golph3l PE=1 SV=1;	PF05719	GPP34	Golgi phosphoprotein 3 (GPP34)
TRINITY_DN9254_c0_g1	T-complex protein 1 subunit gamma [Microtus oregoni])	0.452	-1.14422407693	0.00399609668754	0.0262022542297	yes	down	0.35	0.5	0.38	0.48	1.27	0.46	0.41	0.736666666667	GO:0006457;GO:0046931;GO:0032212;GO:1901998;GO:0050821;GO:0140662;GO:0007339;GO:1904851;GO:0061077;GO:0002199;GO:0043209;GO:0044297;GO:0005832;GO:0005874;GO:0051082;GO:0016887;GO:0044183;GO:0005524	BP:protein folding;BP:pore complex assembly;BP:positive regulation of telomere maintenance via telomerase;BP:toxin transport;BP:protein stabilization;BP:old GO;BP:binding of sperm to zona pellucida;BP:positive regulation of establishment of protein localization to telomere;BP:chaperone-mediated protein folding;CC:zona pellucida receptor complex;CC:myelin sheath;CC:cell body;CC:chaperonin-containi…	K09495	CCT3, TRIC5	------	------	COG0459	O:Posttranslational modification, protein turnover, chaperones)	sp|Q6P502|TCPG_RAT;	T-complex protein 1 subunit gamma OS=Rattus norvegicus OX=10116 GN=Cct3 PE=1 SV=1;	PF00118	Cpn60_TCP1	TCP-1/cpn60 chaperonin family
TRINITY_DN2145_c0_g2	neuronal acetylcholine receptor subunit alpha-2 [Cricetulus griseus])	2.892	1.53209851012	0.00406884914435	0.0264283869188	yes	up	2.26	1.71	1.94	0.34	0.25	1.01	1.97	0.533333333333	GO:0045211;GO:0070161;GO:0016021;GO:0004888;GO:0022848	CC:postsynaptic membrane;CC:anchoring junction;CC:integral component of membrane;MF:transmembrane signaling receptor activity;MF:acetylcholine-gated cation channel activity;	------	------	------	------	------	------	------	------	------	------	------
TRINITY_DN1919_c0_g1	E3 SUMO-protein ligase NSE2 isoform X1 [Microtus fortis])	0.425	-1.23309939821	0.00422658803494	0.0272819015838	yes	down	0.82	1.05	0.86	1.34	1.44	2.2	0.91	1.66	GO:0000722;GO:0045842;GO:0000724;GO:0034184;GO:0090398;GO:0051301;GO:0016925;GO:0007049;GO:0016605;GO:0016604;GO:0005634;GO:0030915;GO:0000781;GO:0005654;GO:0019789;GO:0008270;GO:0004842;GO:0061665	BP:telomere maintenance via recombination;BP:positive regulation of mitotic metaphase/anaphase transition;BP:double-strand break repair via homologous recombination;BP:positive regulation of maintenance of mitotic sister chromatid cohesion;BP:cellular senescence;BP:cell division;BP:protein sumoylation;BP:cell cycle;CC:PML body;CC:nuclear body;CC:nucleus;CC:Smc5-Smc6 complex;CC:chromosome, telomer…	K22756	NSMCE2, NSE2	------	------	COG5627	L:Replication, recombination and repair)	sp|Q91VT1|NSE2_MOUSE;	E3 SUMO-protein ligase NSE2 OS=Mus musculus OX=10090 GN=Nsmce2 PE=2 SV=1;	PF11789;PF13445;PF04564	zf-Nse;zf-RING_UBOX;U-box	Zinc-finger of the MIZ type in Nse subunit;RING-type zinc-finger;U-box domain
TRINITY_DN3432_c0_g1	all-trans-retinol 13,14-reductase [Microtus oregoni])	2.640	1.40062717025	0.00443459072917	0.0282460703314	yes	up	0.39	0.43	0.33	0.1	0.08	0.16	0.383333333333	0.113333333333	GO:0042572;GO:0005640;GO:0031965;GO:0005789;GO:0051786;GO:0016491	BP:retinol metabolic process;CC:nuclear outer membrane;CC:nuclear membrane;CC:endoplasmic reticulum membrane;MF:all-trans-retinol 13,14-reductase activity;MF:oxidoreductase activity;	K09516	RETSAT	map00830	Retinol metabolism)	COG1233	Q:Secondary metabolites biosynthesis, transport and catabolism)	sp|Q64FW2|RETST_MOUSE;	All-trans-retinol 13,14-reductase OS=Mus musculus OX=10090 GN=Retsat PE=1 SV=3;	PF13450;PF01593;PF00890;PF01266;PF12831;PF01946;PF01494	NAD_binding_8;Amino_oxidase;FAD_binding_2;DAO;FAD_oxidored;Thi4;FAD_binding_3	NAD(P)-binding Rossmann-like domain;Flavin containing amine oxidoreductase;FAD binding domain;FAD dependent oxidoreductase;FAD dependent oxidoreductase;Thi4 family;FAD binding domain
TRINITY_DN250_c0_g1	Krueppel-like factor 3 isoform X1 [Myodes glareolus])	2.806	1.4886437693	0.00452466048491	0.0285826113559	yes	up	1.34	0.56	0.97	0.45	0.27	0.13	0.956666666667	0.283333333333	------	------	K15605	KLF3	map05202	Transcriptional misregulation in cancer)	COG5048	S:Function unknown)	sp|Q60980|KLF3_MOUSE;	Krueppel-like factor 3 OS=Mus musculus OX=10090 GN=Klf3 PE=1 SV=1;	PF00096;PF13465;PF13894	zf-C2H2;zf-H2C2_2;zf-C2H2_4	Zinc finger, C2H2 type;Zinc-finger double domain;C2H2-type zinc finger
TRINITY_DN10576_c0_g1	galectin-3 [Microtus fortis])	2.590	1.37312498309	0.00456347193764	0.0287401636924	yes	up	1.24	0.94	0.95	0.27	0.22	0.44	1.04333333333	0.31	GO:1902041;GO:0070232;GO:2001237;GO:0048245;GO:1903078;GO:0048246;GO:0090280;GO:0030855;GO:0140693;GO:0008380;GO:0030593;GO:0031334;GO:0042129;GO:0002548;GO:0071677;GO:0045806;GO:0005737;GO:0005654;GO:0001772;GO:0005829;GO:0005743;GO:0005576;GO:0005681;GO:0042056;GO:0030246;GO:0019903;GO:0043236;GO:0019863	BP:regulation of extrinsic apoptotic signaling pathway via death domain receptors;BP:regulation of T cell apoptotic process;BP:negative regulation of extrinsic apoptotic signaling pathway;BP:eosinophil chemotaxis;BP:positive regulation of protein localization to plasma membrane;BP:macrophage chemotaxis;BP:positive regulation of calcium ion import;BP:epithelial cell differentiation;BP:old GO;BP:RN…	K06831	LGALS3	------	------	ENOG4111EA0	S:Function unknown)	sp|P47953|LEG3_CRILO;	Galectin-3 OS=Cricetulus longicaudatus OX=10030 GN=LGALS3 PE=2 SV=2;	PF00337	Gal-bind_lectin	Galactoside-binding lectin
TRINITY_DN739_c0_g1	natural resistance-associated macrophage protein 1 isoform X1 [Microtus fortis])	3.912	1.96800634048	0.00469648777093	0.029399162119	yes	up	0.16	0.18	0.44	0.02	0.05	0.09	0.26	0.0533333333333	GO:0015707;GO:0048255;GO:0042116;GO:0032147;GO:1903826;GO:0055072;GO:0006826;GO:0050829;GO:0006909;GO:0032496;GO:0045342;GO:0070574;GO:0032729;GO:0048002;GO:0006879;GO:0006876;GO:0042060;GO:0034341;GO:0060586;GO:0006954;GO:0051649;GO:0002827;GO:0002309;GO:0050766;GO:0007035;GO:0002606;GO:0045730;GO:0045944;GO:0042832;GO:0001818;GO:0005770;GO:0005886;GO:0010008;GO:0070821;GO:0016021;GO:0016020;GO:…	BP:nitrite transport;BP:mRNA stabilization;BP:macrophage activation;BP:activation of protein kinase activity;BP:arginine transmembrane transport;BP:iron ion homeostasis;BP:iron ion transport;BP:defense response to Gram-negative bacterium;BP:phagocytosis;BP:response to lipopolysaccharide;BP:MHC class II biosynthetic process;BP:cadmium ion transmembrane transport;BP:positive regulation of interfero…	K12347	SLC11A1, NRAMP1	map04142	Lysosome)	COG1914	P:Inorganic ion transport and metabolism)	sp|P41251|NRAM1_MOUSE;	Natural resistance-associated macrophage protein 1 OS=Mus musculus OX=10090 GN=Slc11a1 PE=1 SV=2;	PF01566	Nramp	Natural resistance-associated macrophage protein
TRINITY_DN32_c0_g1	P-selectin glycoprotein ligand 1 [Microtus fortis])	2.037	1.02650729243	0.00479725568075	0.0298495909024	yes	up	0.71	0.46	0.64	0.14	0.34	0.23	0.603333333333	0.236666666667	------	------	K06544	SELPLG, CD162	map04514;map05150	Cell adhesion molecules (CAMs));Staphylococcus aureus infection)	ENOG410Y5S5	U:Intracellular trafficking, secretion, and vesicular transport)	sp|Q62170|SELPL_MOUSE;	P-selectin glycoprotein ligand 1 OS=Mus musculus OX=10090 GN=Selplg PE=1 SV=2;	PF15755	DUF4689	Domain of unknown function (DUF4689)
TRINITY_DN16_c0_g1		2.243	1.16534320035	0.00487456516306	0.0302398174188	yes	up	3.38	3.95	3.4	1.55	1.5	1.43	3.57666666667	1.49333333333	------	------	------	------	------	------	------	------	------	------	------	------	------
TRINITY_DN8500_c0_g1	progranulin isoform X2 [Microtus fortis])	2.037	1.02614094408	0.00505779506701	0.0309137208815	yes	up	0.84	0.48	0.63	0.23	0.3	0.21	0.65	0.246666666667	GO:0060179;GO:0060266;GO:0050727;GO:0050821;GO:1902564;GO:0043524;GO:0043525;GO:0007041;GO:0007040;GO:0048488;GO:0002282;GO:0032355;GO:0060041;GO:1904075;GO:0106016;GO:0002265;GO:0045766;GO:0035641;GO:0060999;GO:0048680;GO:0061351;GO:1905247;GO:1903334;GO:0008284;GO:0030335;GO:0050728;GO:1905671;GO:1905146;GO:0035988;GO:1903979;GO:0010976;GO:0010595;GO:1905673;GO:0051346;GO:1900426;GO:0050679;GO:…	BP:male mating behavior;BP:negative regulation of respiratory burst involved in inflammatory response;BP:regulation of inflammatory response;BP:protein stabilization;BP:negative regulation of neutrophil activation;BP:negative regulation of neuron apoptotic process;BP:positive regulation of neuron apoptotic process;BP:lysosomal transport;BP:lysosome organization;BP:synaptic vesicle endocytosis;BP:…	K23879	GRN	------	------	ENOG410XR6S	S:Function unknown)	sp|P23785|GRN_RAT;	Progranulin OS=Rattus norvegicus OX=10116 GN=Grn PE=1 SV=3;	PF00396	Granulin	Granulin
TRINITY_DN464_c0_g1		0.398	-1.32798886877	0.00606344950095	0.0358956210456	yes	down	0.36	0.52	0.43	0.95	0.77	0.95	0.436666666667	0.89	------	------	------	------	------	------	------	------	------	------	------	------	------
TRINITY_DN478_c0_g1	protein fuzzy homolog [Microtus fortis])	2.218	1.14948907937	0.00629417927839	0.0370498280251	yes	up	0.87	0.69	0.81	0.35	0.26	0.22	0.79	0.276666666667	GO:0008589;GO:0030336;GO:0001736;GO:0021510;GO:0042073;GO:0060021;GO:0090301;GO:0060976;GO:0120223;GO:0001942;GO:0010954;GO:0043587;GO:0045724;GO:0001843;GO:2000314;GO:0090090;GO:0008285;GO:0048704;GO:0021915;GO:0060271;GO:0048702;GO:0021513;GO:0010172;GO:1902017;GO:0009952;GO:0042733;GO:0016192;GO:1905515;GO:0003279;GO:0035904;GO:0015031;GO:0005929;GO:0005737;GO:0005856	BP:regulation of smoothened signaling pathway;BP:negative regulation of cell migration;BP:establishment of planar polarity;BP:spinal cord development;BP:intraciliary transport;BP:palate development;BP:negative regulation of neural crest formation;BP:coronary vasculature development;BP:larynx morphogenesis;BP:hair follicle development;BP:positive regulation of protein processing;BP:tongue morphoge…	K22861	FUZ, CPLANE3	------	------	ENOG410ZQFB	S:Function unknown)	sp|Q3B756|FUZZY_RAT;	Protein fuzzy homolog OS=Rattus norvegicus OX=10116 GN=Fuz PE=2 SV=2;	PF19036;PF19037;PF19038	Fuz_longin_1;Fuz_longin_2;Fuz_longin_3	First Longin domain of FUZ, MON1 and HPS1;Second Longin domain of FUZ, MON1 and HPS1;Third Longin domain of FUZ, MON1 and HPS1
TRINITY_DN1264_c0_g1	cap-specific mRNA (nucleoside-2'-O-)-methyltransferase 1 isoform X1 [Microtus fortis])	2.390	1.2567483905	0.00669343813326	0.0388468074719	yes	up	0.26	0.27	0.2	0.05	0.1	0.09	0.243333333333	0.08	GO:0097309;GO:0006370;GO:0005654;GO:0005634;GO:0004483;GO:0003676	BP:cap1 mRNA methylation;BP:7-methylguanosine mRNA capping;CC:nucleoplasm;CC:nucleus;MF:mRN;MF:nucleic acid binding;	K14589	CMTR1, FTSJD2, MTR1	------	------	ENOG410XP08	J:Translation, ribosomal structure and biogenesis)	sp|Q9DBC3|CMTR1_MOUSE;	Cap-specific mRNA;	PF01728;PF01585;PF00397	FtsJ;G-patch;WW	FtsJ-like methyltransferase;G-patch domain;WW domain
TRINITY_DN740_c1_g1	protein HIDE1 isoform X2 [Microtus fortis])	2.241	1.16394896438	0.00705694307402	0.0401702913444	yes	up	0.91	0.72	0.88	0.42	0.26	0.21	0.836666666667	0.296666666667	GO:0016021	CC:integral component of membrane;	------	------	------	------	ENOG4111B01	S:Function unknown)	sp|Q75VT8|HIDE1_MOUSE;	Protein HIDE1 OS=Mus musculus OX=10090 GN=Hide1 PE=1 SV=1;	PF17737;PF13895	Ig_C19orf38;Ig_2	Ig domain in C19orf38 (HIDE1);Immunoglobulin domain
TRINITY_DN760_c0_g1	protein strawberry notch homolog 2 isoform X2 [Microtus fortis])	2.165	1.11410328644	0.00805515379314	0.0448663404822	yes	up	0.49	0.32	0.36	0.15	0.25	0.17	0.39	0.19	GO:0006355;GO:0050727	BP:regulation of transcription, DNA-templated;BP:regulation of inflammatory response;	------	------	------	------	ENOG410XQ7Q	S:Function unknown)	sp|Q7TNB8|SBNO2_MOUSE;	Protein strawberry notch homolog 2 OS=Mus musculus OX=10090 GN=Sbno2 PE=1 SV=1;	PF13872;PF13871;PF04851	AAA_34;Helicase_C_4;ResIII	P-loop containing NTP hydrolase pore-1;C-terminal domain on Strawberry notch homologue;Type III restriction enzyme, res subunit
TRINITY_DN8553_c0_g1	proteasome subunit beta type-9 [Microtus fortis])	2.467	1.30252217105	0.00887543310097	0.0482674472053	yes	up	0.81	1.12	1.29	0.3	0.29	0.43	1.07333333333	0.34	GO:0009410;GO:0001889;GO:0071257;GO:0014889;GO:2000116;GO:0009617;GO:0048538;GO:0048536;GO:0019882;GO:0098586;GO:0043279;GO:0051603;GO:0010498;GO:0002376;GO:1901423;GO:0071347;GO:0019774;GO:0000502;GO:0005737;GO:0005839;GO:0005634;GO:1990111;GO:0005829;GO:0004175;GO:0070628;GO:0004298	BP:response to xenobiotic stimulus;BP:liver development;BP:cellular response to electrical stimulus;BP:muscle atrophy;BP:regulation of cysteine-type endopeptidase activity;BP:response to bacterium;BP:thymus development;BP:spleen development;BP:antigen processing and presentation;BP:cellular response to virus;BP:response to alkaloid;BP:proteolysis involved in cellular protein catabolic process;BP:…	K02741	PSMB9, LMP2	map03050	Proteasome)	ENOG410XS23	O:Posttranslational modification, protein turnover, chaperones)	sp|P28077|PSB9_RAT;	Proteasome subunit beta type-9 OS=Rattus norvegicus OX=10116 GN=Psmb9 PE=1 SV=2;	PF00227	Proteasome	Proteasome subunit
