# Supplementary material for: Time-course whole blood transcriptome profiling provides new insights into Microtus fortis natural resistance mechanism to Schistosoma japonicum
Source: Heliyon. 2024 Sep 26;10(19):e38067. doi: 10.1016/j.heliyon.2024.e38067 (PMC11471165; doi:10.1016/j.heliyon.2024.e38067)
Supplement: Multimedia component 5 [file mmc5.csv]

Number	GO ID	Term Type	Description	Ratio_in_study	Ratio_in_pop	Rich factor	Pvalue_uncorrected	Pvalue_corrected
24	GO:0002694	BP	regulation of leukocyte activation	24/ 293	93/ 3949	0.258064516	6.21E-07	0.001534272
25	GO:0050865	BP	regulation of cell activation	25/ 293	108/ 3949	0.231481481	6.51E-07	0.001534272
18	GO:0050900	BP	leukocyte migration	18/ 293	53/ 3949	0.339622642	6.74E-07	0.001534272
35	GO:0050776	BP	regulation of immune response	35/ 293	157/ 3949	0.222929936	8.25E-07	0.001534272
33	GO:0032101	BP	regulation of response to external stimulus	33/ 293	157/ 3949	0.210191083	8.25E-07	0.001534272
55	GO:0048584	BP	positive regulation of response to stimulus	55/ 293	337/ 3949	0.163204748	1.03E-06	0.001534272
70	GO:0002376	BP	immune system process	70/ 293	338/ 3949	0.207100592	1.08E-06	0.001534272
42	GO:0006955	BP	immune response	42/ 293	191/ 3949	0.219895288	1.11E-06	0.001534272
25	GO:0031347	BP	regulation of defense response	25/ 293	112/ 3949	0.223214286	1.32E-06	0.001534272
33	GO:0002684	BP	positive regulation of immune system process	33/ 293	152/ 3949	0.217105263	1.32E-06	0.001534272
17	GO:0050727	BP	regulation of inflammatory response	17/ 293	62/ 3949	0.274193548	1.36E-06	0.001534272
35	GO:0006952	BP	defense response	35/ 293	194/ 3949	0.180412371	1.44E-06	0.001534272
53	GO:0002682	BP	regulation of immune system process	53/ 293	276/ 3949	0.192028986	1.90E-06	0.001752511
42	GO:0023056	BP	positive regulation of signaling	42/ 293	260/ 3949	0.161538462	1.91E-06	0.001752511
10	GO:0071674	BP	mononuclear cell migration	10/ 293	23/ 3949	0.434782609	2.09E-06	0.001783954
25	GO:0016477	BP	cell migration	25/ 293	124/ 3949	0.201612903	2.59E-06	0.002031267
12	GO:0030595	BP	leukocyte chemotaxis	12/ 293	34/ 3949	0.352941176	2.77E-06	0.002031267
109	GO:0050896	BP	response to stimulus	109/ 293	974/ 3949	0.111909651	2.85E-06	0.002031267
13	GO:0042742	BP	defense response to bacterium	13/ 293	40/ 3949	0.325	3.07E-06	0.002052202
88	GO:0048583	BP	regulation of response to stimulus	88/ 293	641/ 3949	0.137285491	3.20E-06	0.002052202
20	GO:0050778	BP	positive regulation of immune response	20/ 293	88/ 3949	0.227272727	4.00E-06	0.00237932
19	GO:0051249	BP	regulation of lymphocyte activation	19/ 293	81/ 3949	0.234567901	4.27E-06	0.00237932
19	GO:0032103	BP	positive regulation of response to external stimulus	19/ 293	81/ 3949	0.234567901	4.27E-06	0.00237932
38	GO:0009607	BP	response to biotic stimulus	38/ 293	239/ 3949	0.158995816	4.63E-06	0.002474974
10	GO:0002687	BP	positive regulation of leukocyte migration	10/ 293	25/ 3949	0.4	5.21E-06	0.002625818
16	GO:0009617	BP	response to bacterium	16/ 293	61/ 3949	0.262295082	5.32E-06	0.002625818
50	GO:0009605	BP	response to external stimulus	50/ 293	354/ 3949	0.141242938	5.58E-06	0.002653337
40	GO:0010647	BP	positive regulation of cell communication	40/ 293	258/ 3949	0.15503876	5.83E-06	0.002672982
37	GO:0009967	BP	positive regulation of signal transduction	37/ 293	231/ 3949	0.16017316	6.10E-06	0.002700454
14	GO:0006935	BP	chemotaxis	14/ 293	49/ 3949	0.285714286	7.07E-06	0.002816824
14	GO:0042330	BP	taxis	14/ 293	49/ 3949	0.285714286	7.07E-06	0.002816824
37	GO:0043207	BP	response to external biotic stimulus	37/ 293	234/ 3949	0.158119658	7.08E-06	0.002816824
67	GO:0023051	BP	regulation of signaling	67/ 293	535/ 3949	0.125233645	7.25E-06	0.002816824
14	GO:0040011	BP	locomotion	14/ 293	50/ 3949	0.28	9.17E-06	0.003362731
61	GO:0009966	BP	regulation of signal transduction	61/ 293	476/ 3949	0.128151261	9.17E-06	0.003362731
25	GO:0048870	BP	cell motility	25/ 293	133/ 3949	0.187969925	9.73E-06	0.003467116
12	GO:0019882	BP	antigen processing and presentation	12/ 293	38/ 3949	0.315789474	1.04E-05	0.003612721
6	GO:1902624	BP	positive regulation of neutrophil migration	6/ 293	9/ 3949	0.666666667	1.10E-05	0.003718637
67	GO:0007165	BP	signal transduction	67/ 293	545/ 3949	0.12293578	1.31E-05	0.004196252
11	GO:0097529	BP	myeloid leukocyte migration	11/ 293	33/ 3949	0.333333333	1.37E-05	0.004196252
11	GO:0002833	BP	positive regulation of response to biotic stimulus	11/ 293	33/ 3949	0.333333333	1.37E-05	0.004196252
20	GO:0030335	BP	positive regulation of cell migration	20/ 293	95/ 3949	0.210526316	1.38E-05	0.004196252
12	GO:0060326	BP	cell chemotaxis	12/ 293	39/ 3949	0.307692308	1.41E-05	0.004196252
11	GO:0022627	CC	cytosolic small ribosomal subunit	11/ 293	34/ 3949	0.323529412	1.90E-05	0.005533865
28	GO:2000145	BP	regulation of cell motility	28/ 293	164/ 3949	0.170731707	2.14E-05	0.006105754
37	GO:0051240	BP	positive regulation of multicellular organismal process	37/ 293	246/ 3949	0.150406504	2.27E-05	0.006324439
65	GO:0010646	BP	regulation of cell communication	65/ 293	531/ 3949	0.122410546	2.39E-05	0.006324439
16	GO:0002697	BP	regulation of immune effector process	16/ 293	68/ 3949	0.235294118	2.39E-05	0.006324439
14	GO:0031349	BP	positive regulation of defense response	14/ 293	54/ 3949	0.259259259	2.42E-05	0.006324439
12	GO:0002685	BP	regulation of leukocyte migration	12/ 293	41/ 3949	0.292682927	2.48E-05	0.006353421
27	GO:0030334	BP	regulation of cell migration	27/ 293	156/ 3949	0.173076923	2.55E-05	0.006353421
28	GO:0040012	BP	regulation of locomotion	28/ 293	166/ 3949	0.168674699	2.60E-05	0.006353421
20	GO:2000147	BP	positive regulation of cell motility	20/ 293	99/ 3949	0.202020202	2.62E-05	0.006353421
26	GO:0098542	BP	defense response to other organism	26/ 293	145/ 3949	0.179310345	2.69E-05	0.006378478
15	GO:0002252	BP	immune effector process	15/ 293	62/ 3949	0.241935484	3.03E-05	0.006661026
20	GO:0040017	BP	positive regulation of locomotion	20/ 293	100/ 3949	0.2	3.06E-05	0.006661026
13	GO:0022626	CC	cytosolic ribosome	13/ 293	48/ 3949	0.270833333	2.86E-05	0.006661026
4	GO:0004784	MF	superoxide dismutase activity	4/ 293	4/ 3949	1	2.97E-05	0.006661026
4	GO:0016721	MF	oxidoreductase activity, acting on superoxide radicals as acceptor	4/ 293	4/ 3949	1	2.97E-05	0.006661026
15	GO:0002237	BP	response to molecule of bacterial origin	15/ 293	63/ 3949	0.238095238	3.71E-05	0.007886417
38	GO:0080134	BP	regulation of response to stress	38/ 293	260/ 3949	0.146153846	3.75E-05	0.007886417
33	GO:0005102	MF	signaling receptor binding	33/ 293	215/ 3949	0.153488372	4.08E-05	0.008437295
7	GO:0002504	BP	antigen processing and presentation of peptide or polysaccharide antigen via MHC class II	7/ 293	15/ 3949	0.466666667	4.42E-05	0.008991502
13	GO:0050863	BP	regulation of T cell activation	13/ 293	51/ 3949	0.254901961	5.75E-05	0.011532812
15	GO:0002831	BP	regulation of response to biotic stimulus	15/ 293	66/ 3949	0.227272727	6.65E-05	0.013122948
8	GO:0042788	CC	polysomal ribosome	8/ 293	21/ 3949	0.380952381	7.23E-05	0.014056322
22	GO:0034097	BP	response to cytokine	22/ 293	123/ 3949	0.178861789	7.50E-05	0.014347584
19	GO:0045321	BP	leukocyte activation	19/ 293	98/ 3949	0.193877551	7.61E-05	0.014347584
9	GO:0002366	BP	leukocyte activation involved in immune response	9/ 293	27/ 3949	0.333333333	8.56E-05	0.015912565
19	GO:0071345	BP	cellular response to cytokine stimulus	19/ 293	99/ 3949	0.191919192	8.79E-05	0.016105365
47	GO:0050793	BP	regulation of developmental process	47/ 293	364/ 3949	0.129120879	9.10E-05	0.016435606
6	GO:1902622	BP	regulation of neutrophil migration	6/ 293	12/ 3949	0.5	1.00E-04	0.017761066
5	GO:0030316	BP	osteoclast differentiation	5/ 293	8/ 3949	0.625	0.000101072	0.017761066
97	GO:0048522	BP	positive regulation of cellular process	97/ 293	929/ 3949	0.104413348	0.000104305	0.017867947
17	GO:0045087	BP	innate immune response	17/ 293	84/ 3949	0.202380952	0.000104466	0.017867947
9	GO:0002263	BP	cell activation involved in immune response	9/ 293	28/ 3949	0.321428571	0.000118032	0.019922584
106	GO:0048518	BP	positive regulation of biological process	106/ 293	1043/ 3949	0.101629914	0.000142564	0.023750713
8	GO:0097530	BP	granulocyte migration	8/ 293	23/ 3949	0.347826087	0.000152771	0.024496892
8	GO:1990266	BP	neutrophil migration	8/ 293	23/ 3949	0.347826087	0.000152771	0.024496892
52	GO:0051239	BP	regulation of multicellular organismal process	52/ 293	420/ 3949	0.123809524	0.000156157	0.024730646
9	GO:0050729	BP	positive regulation of inflammatory response	9/ 293	29/ 3949	0.310344828	0.00016016	0.025055207
20	GO:0001775	BP	cell activation	20/ 293	112/ 3949	0.178571429	0.000163748	0.025133815
11	GO:0045088	BP	regulation of innate immune response	11/ 293	42/ 3949	0.261904762	0.000165785	0.025133815
29	GO:0051707	BP	response to other organism	29/ 293	191/ 3949	0.151832461	0.00016654	0.025133815
13	GO:0032496	BP	response to lipopolysaccharide	13/ 293	57/ 3949	0.228070175	0.000196979	0.029381895
40	GO:0030154	BP	cell differentiation	40/ 293	303/ 3949	0.132013201	0.000221684	0.03268699
26	GO:0005615	CC	extracellular space	26/ 293	168/ 3949	0.154761905	0.000235338	0.034305847
12	GO:0002181	BP	cytoplasmic translation	12/ 293	51/ 3949	0.235294118	0.000253823	0.036584692
7	GO:0030593	BP	neutrophil chemotaxis	7/ 293	19/ 3949	0.368421053	0.00026661	0.037583229
7	GO:0071621	BP	granulocyte chemotaxis	7/ 293	19/ 3949	0.368421053	0.00026661	0.037583229
6	GO:0050830	BP	defense response to Gram-positive bacterium	6/ 293	14/ 3949	0.428571429	0.000285937	0.039440852
17	GO:0001819	BP	positive regulation of cytokine production	17/ 293	91/ 3949	0.186813187	0.000291241	0.039745055
15	GO:0006954	BP	inflammatory response	15/ 293	75/ 3949	0.2	0.000306095	0.041332426
38	GO:1901700	BP	response to oxygen-containing compound	38/ 293	286/ 3949	0.132867133	0.000367115	0.049055726
24	GO:0033993	BP	response to lipid	24/ 293	153/ 3949	0.156862745	0.000380094	0.049428987
7	GO:0002688	BP	regulation of leukocyte chemotaxis	7/ 293	20/ 3949	0.35	0.000384421	0.049428987
7	GO:1901222	BP	regulation of NIK/NF-kappaB signaling	7/ 293	20/ 3949	0.35	0.000384421	0.049428987
4	GO:0071624	BP	positive regulation of granulocyte chemotaxis	4/ 293	6/ 3949	0.666666667	0.000395323	0.049428987
4	GO:0090023	BP	positive regulation of neutrophil chemotaxis	4/ 293	6/ 3949	0.666666667	0.000395323	0.049428987
10	GO:0002703	BP	regulation of leukocyte mediated immunity	10/ 293	39/ 3949	0.256410256	0.000397183	0.049428987
5	GO:0062208	BP	positive regulation of pattern recognition receptor signaling pathway	5/ 293	10/ 3949	0.5	0.00040146	0.049428987
3	GO:0099515	BP	actin filament-based transport	3/ 293	3/ 3949	1	0.000404587	0.049428987
3	GO:1990111	CC	spermatoproteasome complex	3/ 293	3/ 3949	1	0.000404587	0.049428987
15	GO:0002683	BP	negative regulation of immune system process	15/ 293	77/ 3949	0.194805195	0.000413401	0.050029318
9	GO:0050670	BP	regulation of lymphocyte proliferation	9/ 293	33/ 3949	0.272727273	0.000473209	0.056732032
11	GO:0002699	BP	positive regulation of immune effector process	11/ 293	48/ 3949	0.229166667	0.000585186	0.069507116
31	GO:0044419	BP	biological process involved in interspecies interaction between organisms	31/ 293	226/ 3949	0.137168142	0.00059328	0.069616509
37	GO:1902531	BP	regulation of intracellular signal transduction	37/ 293	286/ 3949	0.129370629	0.000599523	0.069616509
9	GO:0032944	BP	regulation of mononuclear cell proliferation	9/ 293	34/ 3949	0.264705882	0.000602388	0.069616509
23	GO:1902533	BP	positive regulation of intracellular signal transduction	23/ 293	150/ 3949	0.153333333	0.000660012	0.07559492
63	GO:0006950	BP	response to stress	63/ 293	568/ 3949	0.110915493	0.000685478	0.077245555
5	GO:0007566	BP	embryo implantation	5/ 293	11/ 3949	0.454545455	0.000691601	0.077245555
8	GO:0002274	BP	myeloid leukocyte activation	8/ 293	28/ 3949	0.285714286	0.000697617	0.077245555
22	GO:0001817	BP	regulation of cytokine production	22/ 293	139/ 3949	0.158273381	0.00069851	0.077245555
168	GO:0065007	BP	biological regulation	168/ 293	1888/ 3949	0.088983051	0.00080639	0.088413423
4	GO:0060263	BP	regulation of respiratory burst	4/ 293	7/ 3949	0.571428571	0.00086862	0.092855519
4	GO:0090022	BP	regulation of neutrophil chemotaxis	4/ 293	7/ 3949	0.571428571	0.00086862	0.092855519
4	GO:0006953	BP	acute-phase response	4/ 293	7/ 3949	0.571428571	0.00086862	0.092855519
13	GO:0009410	BP	response to xenobiotic stimulus	13/ 293	66/ 3949	0.196969697	0.000895462	0.094933744
160	GO:0050789	BP	regulation of biological process	160/ 293	1786/ 3949	0.089585666	0.000961759	0.101126564
6	GO:0072676	BP	lymphocyte migration	6/ 293	17/ 3949	0.352941176	0.000973494	0.101528253
7	GO:0042129	BP	regulation of T cell proliferation	7/ 293	23/ 3949	0.304347826	0.001001277	0.103583747
5	GO:0072678	BP	T cell migration	5/ 293	12/ 3949	0.416666667	0.001114192	0.111662919
5	GO:0002275	BP	myeloid cell activation involved in immune response	5/ 293	12/ 3949	0.416666667	0.001114192	0.111662919
5	GO:0002474	BP	antigen processing and presentation of peptide antigen via MHC class I	5/ 293	12/ 3949	0.416666667	0.001114192	0.111662919
5	GO:0042613	CC	MHC class II protein complex	5/ 293	12/ 3949	0.416666667	0.001114192	0.111662919
9	GO:0070663	BP	regulation of leukocyte proliferation	9/ 293	37/ 3949	0.243243243	0.001172013	0.116547157
61	GO:0042221	BP	response to chemical	61/ 293	558/ 3949	0.109318996	0.001185725	0.117003659
12	GO:0015935	CC	small ribosomal subunit	12/ 293	60/ 3949	0.2	0.001221076	0.119572219
7	GO:0043405	BP	regulation of MAP kinase activity	7/ 293	24/ 3949	0.291666667	0.00132521	0.127818013
7	GO:0005125	MF	cytokine activity	7/ 293	24/ 3949	0.291666667	0.00132521	0.127818013
6	GO:0048002	BP	antigen processing and presentation of peptide antigen	6/ 293	18/ 3949	0.333333333	0.001370402	0.131190463
9	GO:1901215	BP	negative regulation of neuron death	9/ 293	38/ 3949	0.236842105	0.001437764	0.135282015
9	GO:0071219	BP	cellular response to molecule of bacterial origin	9/ 293	38/ 3949	0.236842105	0.001437764	0.135282015
43	GO:0070887	BP	cellular response to chemical stimulus	43/ 293	362/ 3949	0.11878453	0.001464276	0.135282015
3	GO:0060264	BP	regulation of respiratory burst involved in inflammatory response	3/ 293	4/ 3949	0.75	0.001529147	0.135282015
3	GO:0050665	BP	hydrogen peroxide biosynthetic process	3/ 293	4/ 3949	0.75	0.001529147	0.135282015
3	GO:0042454	BP	ribonucleoside catabolic process	3/ 293	4/ 3949	0.75	0.001529147	0.135282015
3	GO:0002281	BP	macrophage activation involved in immune response	3/ 293	4/ 3949	0.75	0.001529147	0.135282015
3	GO:0034145	BP	positive regulation of toll-like receptor 4 signaling pathway	3/ 293	4/ 3949	0.75	0.001529147	0.135282015
3	GO:0034143	BP	regulation of toll-like receptor 4 signaling pathway	3/ 293	4/ 3949	0.75	0.001529147	0.135282015
3	GO:0002548	BP	monocyte chemotaxis	3/ 293	4/ 3949	0.75	0.001529147	0.135282015
3	GO:1903409	BP	reactive oxygen species biosynthetic process	3/ 293	4/ 3949	0.75	0.001529147	0.135282015
4	GO:0034123	BP	positive regulation of toll-like receptor signaling pathway	4/ 293	8/ 3949	0.5	0.001636168	0.142780727
4	GO:0008593	BP	regulation of Notch signaling pathway	4/ 293	8/ 3949	0.5	0.001636168	0.142780727
12	GO:0032102	BP	negative regulation of response to external stimulus	12/ 293	62/ 3949	0.193548387	0.001648152	0.142854712
11	GO:0002696	BP	positive regulation of leukocyte activation	11/ 293	54/ 3949	0.203703704	0.001659804	0.14289912
5	GO:1901224	BP	positive regulation of NIK/NF-kappaB signaling	5/ 293	13/ 3949	0.384615385	0.001701708	0.144566325
5	GO:0042611	CC	MHC protein complex	5/ 293	13/ 3949	0.384615385	0.001701708	0.144566325
7	GO:0050728	BP	negative regulation of inflammatory response	7/ 293	25/ 3949	0.28	0.001725649	0.145078756
30	GO:0045595	BP	regulation of cell differentiation	30/ 293	230/ 3949	0.130434783	0.001730359	0.145078756
9	GO:0048018	MF	receptor ligand activity	9/ 293	40/ 3949	0.225	0.002114148	0.174969585
9	GO:0030546	MF	signaling receptor activator activity	9/ 293	40/ 3949	0.225	0.002114148	0.174969585
7	GO:0072593	BP	reactive oxygen species metabolic process	7/ 293	26/ 3949	0.269230769	0.00221414	0.180910724
7	GO:0002695	BP	negative regulation of leukocyte activation	7/ 293	26/ 3949	0.269230769	0.00221414	0.180910724
10	GO:0051235	BP	maintenance of location	10/ 293	48/ 3949	0.208333333	0.002246601	0.182401221
51	GO:0010033	BP	response to organic substance	51/ 293	461/ 3949	0.110629067	0.002395053	0.193231065
34	GO:0048585	BP	negative regulation of response to stimulus	34/ 293	273/ 3949	0.124542125	0.002486741	0.198380761
6	GO:0071356	BP	cellular response to tumor necrosis factor	6/ 293	20/ 3949	0.3	0.002520741	0.198380761
6	GO:0071675	BP	regulation of mononuclear cell migration	6/ 293	20/ 3949	0.3	0.002520741	0.198380761
6	GO:0031589	BP	cell-substrate adhesion	6/ 293	20/ 3949	0.3	0.002520741	0.198380761
32	GO:0042127	BP	regulation of cell population proliferation	32/ 293	255/ 3949	0.125490196	0.002730828	0.204524623
26	GO:0051094	BP	positive regulation of developmental process	26/ 293	194/ 3949	0.134020619	0.002766937	0.204524623
4	GO:1904705	BP	regulation of vascular associated smooth muscle cell proliferation	4/ 293	9/ 3949	0.444444444	0.002774188	0.204524623
4	GO:0006801	BP	superoxide metabolic process	4/ 293	9/ 3949	0.444444444	0.002774188	0.204524623
4	GO:0033006	BP	regulation of mast cell activation involved in immune response	4/ 293	9/ 3949	0.444444444	0.002774188	0.204524623
4	GO:0071622	BP	regulation of granulocyte chemotaxis	4/ 293	9/ 3949	0.444444444	0.002774188	0.204524623
4	GO:0061448	BP	connective tissue development	4/ 293	9/ 3949	0.444444444	0.002774188	0.204524623
4	GO:0071276	BP	cellular response to cadmium ion	4/ 293	9/ 3949	0.444444444	0.002774188	0.204524623
4	GO:0043304	BP	regulation of mast cell degranulation	4/ 293	9/ 3949	0.444444444	0.002774188	0.204524623
4	GO:0001891	CC	phagocytic cup	4/ 293	9/ 3949	0.444444444	0.002774188	0.204524623
4	GO:0008097	MF	5S rRNA binding	4/ 293	9/ 3949	0.444444444	0.002774188	0.204524623
12	GO:0002521	BP	leukocyte differentiation	12/ 293	66/ 3949	0.181818182	0.002872755	0.210581163
9	GO:0042110	BP	T cell activation	9/ 293	42/ 3949	0.214285714	0.003022748	0.216699454
9	GO:0071216	BP	cellular response to biotic stimulus	9/ 293	42/ 3949	0.214285714	0.003022748	0.216699454
11	GO:0007015	BP	actin filament organization	11/ 293	58/ 3949	0.189655172	0.003023792	0.216699454
11	GO:0050867	BP	positive regulation of cell activation	11/ 293	58/ 3949	0.189655172	0.003023792	0.216699454
6	GO:0002573	BP	myeloid leukocyte differentiation	6/ 293	21/ 3949	0.285714286	0.003312848	0.232897883
8	GO:0071222	BP	cellular response to lipopolysaccharide	8/ 293	35/ 3949	0.228571429	0.003345826	0.232897883
7	GO:0034612	BP	response to tumor necrosis factor	7/ 293	28/ 3949	0.25	0.003504636	0.232897883
5	GO:0031100	BP	animal organ regeneration	5/ 293	15/ 3949	0.333333333	0.003508811	0.232897883
5	GO:0002690	BP	positive regulation of leukocyte chemotaxis	5/ 293	15/ 3949	0.333333333	0.003508811	0.232897883
18	GO:0030155	BP	regulation of cell adhesion	18/ 293	119/ 3949	0.151260504	0.003559782	0.232897883
3	GO:0009164	BP	nucleoside catabolic process	3/ 293	5/ 3949	0.6	0.003612931	0.232897883
3	GO:0045932	BP	negative regulation of muscle contraction	3/ 293	5/ 3949	0.6	0.003612931	0.232897883
3	GO:0045747	BP	positive regulation of Notch signaling pathway	3/ 293	5/ 3949	0.6	0.003612931	0.232897883
3	GO:0042119	BP	neutrophil activation	3/ 293	5/ 3949	0.6	0.003612931	0.232897883
3	GO:0042590	BP	antigen processing and presentation of exogenous peptide antigen via MHC class I	3/ 293	5/ 3949	0.6	0.003612931	0.232897883
3	GO:0043029	BP	T cell homeostasis	3/ 293	5/ 3949	0.6	0.003612931	0.232897883
3	GO:0048839	BP	inner ear development	3/ 293	5/ 3949	0.6	0.003612931	0.232897883
3	GO:0032494	BP	response to peptidoglycan	3/ 293	5/ 3949	0.6	0.003612931	0.232897883
8	GO:0016209	MF	antioxidant activity	8/ 293	35/ 3949	0.228571429	0.003345826	0.232897883
8	GO:0019843	MF	rRNA binding	8/ 293	35/ 3949	0.228571429	0.003345826	0.232897883
9	GO:0035091	MF	phosphatidylinositol binding	9/ 293	43/ 3949	0.209302326	0.003579937	0.232897883
3	GO:0044548	MF	S100 protein binding	3/ 293	5/ 3949	0.6	0.003612931	0.232897883
3	GO:0042056	MF	chemoattractant activity	3/ 293	5/ 3949	0.6	0.003612931	0.232897883
148	GO:0050794	BP	regulation of cellular process	148/ 293	1672/ 3949	0.088516746	0.003821644	0.241497776
99	GO:0016021	CC	integral component of membrane	99/ 293	1045/ 3949	0.094736842	0.003808453	0.241497776
23	GO:1901701	BP	cellular response to oxygen-containing compound	23/ 293	169/ 3949	0.136094675	0.003847113	0.241915517
124	GO:0005515	MF	protein binding	124/ 293	1359/ 3949	0.091243561	0.003958798	0.247724169
18	GO:0043065	BP	positive regulation of apoptotic process	18/ 293	122/ 3949	0.147540984	0.004202913	0.261189874
9	GO:0030545	MF	signaling receptor regulator activity	9/ 293	44/ 3949	0.204545455	0.00421471	0.261189874
6	GO:0045444	BP	fat cell differentiation	6/ 293	22/ 3949	0.272727273	0.004276528	0.262342035
4	GO:0043300	BP	regulation of leukocyte degranulation	4/ 293	10/ 3949	0.4	0.004356007	0.262342035
4	GO:0033003	BP	regulation of mast cell activation	4/ 293	10/ 3949	0.4	0.004356007	0.262342035
4	GO:0000028	BP	ribosomal small subunit assembly	4/ 293	10/ 3949	0.4	0.004356007	0.262342035
4	GO:0005546	MF	phosphatidylinositol-4,5-bisphosphate binding	4/ 293	10/ 3949	0.4	0.004356007	0.262342035
4	GO:0004715	MF	non-membrane spanning protein tyrosine kinase activity	4/ 293	10/ 3949	0.4	0.004356007	0.262342035
29	GO:0007166	BP	cell surface receptor signaling pathway	29/ 293	233/ 3949	0.124463519	0.004391374	0.263236178
5	GO:0002886	BP	regulation of myeloid leukocyte mediated immunity	5/ 293	16/ 3949	0.3125	0.004798605	0.278243241
5	GO:0046686	BP	response to cadmium ion	5/ 293	16/ 3949	0.3125	0.004798605	0.278243241
34	GO:0071310	BP	cellular response to organic substance	34/ 293	287/ 3949	0.118466899	0.00480908	0.278243241
8	GO:0043547	BP	positive regulation of GTPase activity	8/ 293	37/ 3949	0.216216216	0.004819796	0.278243241
8	GO:0006959	BP	humoral immune response	8/ 293	37/ 3949	0.216216216	0.004819796	0.278243241
9	GO:1903037	BP	regulation of leukocyte cell-cell adhesion	9/ 293	45/ 3949	0.2	0.00493412	0.278243241
2	GO:0097396	BP	response to interleukin-17	2/ 293	2/ 3949	1	0.005487647	0.278243241
2	GO:0097398	BP	cellular response to interleukin-17	2/ 293	2/ 3949	1	0.005487647	0.278243241
2	GO:0002315	BP	marginal zone B cell differentiation	2/ 293	2/ 3949	1	0.005487647	0.278243241
2	GO:0042269	BP	regulation of natural killer cell mediated cytotoxicity	2/ 293	2/ 3949	1	0.005487647	0.278243241
2	GO:0038094	BP	Fc-gamma receptor signaling pathway	2/ 293	2/ 3949	1	0.005487647	0.278243241
2	GO:0038093	BP	Fc receptor signaling pathway	2/ 293	2/ 3949	1	0.005487647	0.278243241
2	GO:0150079	BP	negative regulation of neuroinflammatory response	2/ 293	2/ 3949	1	0.005487647	0.278243241
2	GO:0003073	BP	regulation of systemic arterial blood pressure	2/ 293	2/ 3949	1	0.005487647	0.278243241
2	GO:0045746	BP	negative regulation of Notch signaling pathway	2/ 293	2/ 3949	1	0.005487647	0.278243241
2	GO:0002016	BP	regulation of blood volume by renin-angiotensin	2/ 293	2/ 3949	1	0.005487647	0.278243241
2	GO:0050886	BP	endocrine process	2/ 293	2/ 3949	1	0.005487647	0.278243241
2	GO:0002408	BP	myeloid dendritic cell chemotaxis	2/ 293	2/ 3949	1	0.005487647	0.278243241
2	GO:0002407	BP	dendritic cell chemotaxis	2/ 293	2/ 3949	1	0.005487647	0.278243241
2	GO:0002158	BP	osteoclast proliferation	2/ 293	2/ 3949	1	0.005487647	0.278243241
2	GO:0006152	BP	purine nucleoside catabolic process	2/ 293	2/ 3949	1	0.005487647	0.278243241
2	GO:0035640	BP	exploration behavior	2/ 293	2/ 3949	1	0.005487647	0.278243241
2	GO:0035641	BP	locomotory exploration behavior	2/ 293	2/ 3949	1	0.005487647	0.278243241
2	GO:0001990	BP	regulation of systemic arterial blood pressure by hormone	2/ 293	2/ 3949	1	0.005487647	0.278243241
2	GO:0030050	BP	vesicle transport along actin filament	2/ 293	2/ 3949	1	0.005487647	0.278243241
2	GO:0001660	BP	fever generation	2/ 293	2/ 3949	1	0.005487647	0.278243241
2	GO:0003081	BP	regulation of systemic arterial blood pressure by renin-angiotensin	2/ 293	2/ 3949	1	0.005487647	0.278243241
2	GO:0003044	BP	regulation of systemic arterial blood pressure mediated by a chemical signal	2/ 293	2/ 3949	1	0.005487647	0.278243241
2	GO:0046130	BP	purine ribonucleoside catabolic process	2/ 293	2/ 3949	1	0.005487647	0.278243241
2	GO:0002431	BP	Fc receptor mediated stimulatory signaling pathway	2/ 293	2/ 3949	1	0.005487647	0.278243241
2	GO:0001921	BP	positive regulation of receptor recycling	2/ 293	2/ 3949	1	0.005487647	0.278243241
2	GO:0002715	BP	regulation of natural killer cell mediated immunity	2/ 293	2/ 3949	1	0.005487647	0.278243241
6	GO:0004713	MF	protein tyrosine kinase activity	6/ 293	23/ 3949	0.260869565	0.005432499	0.278243241
2	GO:0070891	MF	lipoteichoic acid binding	2/ 293	2/ 3949	1	0.005487647	0.278243241
2	GO:0033829	MF	O-fucosylpeptide 3-beta-N-acetylglucosaminyltransferase activity	2/ 293	2/ 3949	1	0.005487647	0.278243241
2	GO:0008353	MF	RNA polymerase II CTD heptapeptide repeat kinase activity	2/ 293	2/ 3949	1	0.005487647	0.278243241
2	GO:0008391	MF	arachidonic acid monooxygenase activity	2/ 293	2/ 3949	1	0.005487647	0.278243241
2	GO:0071723	MF	lipopeptide binding	2/ 293	2/ 3949	1	0.005487647	0.278243241
2	GO:0046979	MF	TAP2 binding	2/ 293	2/ 3949	1	0.005487647	0.278243241
8	GO:0002253	BP	activation of immune response	8/ 293	38/ 3949	0.210526316	0.005721671	0.28896691
11	GO:1901214	BP	regulation of neuron death	11/ 293	63/ 3949	0.174603175	0.005864461	0.295016877
44	GO:0048869	BP	cellular developmental process	44/ 293	397/ 3949	0.110831234	0.006088985	0.305115247
100	GO:0031224	CC	intrinsic component of membrane	100/ 293	1068/ 3949	0.093632959	0.006143402	0.306644211
19	GO:0010942	BP	positive regulation of cell death	19/ 293	134/ 3949	0.141791045	0.006186778	0.307446168
10	GO:0006364	BP	rRNA processing	10/ 293	55/ 3949	0.181818182	0.006324335	0.307446168
5	GO:0007626	BP	locomotory behavior	5/ 293	17/ 3949	0.294117647	0.006392402	0.307446168
5	GO:0002285	BP	lymphocyte activation involved in immune response	5/ 293	17/ 3949	0.294117647	0.006392402	0.307446168
5	GO:0006690	BP	icosanoid metabolic process	5/ 293	17/ 3949	0.294117647	0.006392402	0.307446168
7	GO:0050866	BP	negative regulation of cell activation	7/ 293	31/ 3949	0.225806452	0.006421954	0.307446168
4	GO:0019915	BP	lipid storage	4/ 293	11/ 3949	0.363636364	0.006449953	0.307446168
4	GO:0007159	BP	leukocyte cell-cell adhesion	4/ 293	11/ 3949	0.363636364	0.006449953	0.307446168
4	GO:0043406	BP	positive regulation of MAP kinase activity	4/ 293	11/ 3949	0.363636364	0.006449953	0.307446168
4	GO:0002526	BP	acute inflammatory response	4/ 293	11/ 3949	0.363636364	0.006449953	0.307446168
4	GO:0002478	BP	antigen processing and presentation of exogenous peptide antigen	4/ 293	11/ 3949	0.363636364	0.006449953	0.307446168
9	GO:0031348	BP	negative regulation of defense response	9/ 293	47/ 3949	0.191489362	0.006656076	0.307446168
6	GO:0043524	BP	negative regulation of neuron apoptotic process	6/ 293	24/ 3949	0.25	0.006801595	0.307446168
6	GO:0045089	BP	positive regulation of innate immune response	6/ 293	24/ 3949	0.25	0.006801595	0.307446168
3	GO:0034446	BP	substrate adhesion-dependent cell spreading	3/ 293	6/ 3949	0.5	0.006830539	0.307446168
3	GO:0034656	BP	nucleobase-containing small molecule catabolic process	3/ 293	6/ 3949	0.5	0.006830539	0.307446168
3	GO:0043507	BP	positive regulation of JUN kinase activity	3/ 293	6/ 3949	0.5	0.006830539	0.307446168
3	GO:0042554	BP	superoxide anion generation	3/ 293	6/ 3949	0.5	0.006830539	0.307446168
3	GO:0001910	BP	regulation of leukocyte mediated cytotoxicity	3/ 293	6/ 3949	0.5	0.006830539	0.307446168
3	GO:0036230	BP	granulocyte activation	3/ 293	6/ 3949	0.5	0.006830539	0.307446168
3	GO:0042274	BP	ribosomal small subunit biogenesis	3/ 293	6/ 3949	0.5	0.006830539	0.307446168
3	GO:0016712	MF	oxidoreductase activity, acting on paired donors, with incorporation or reduction of molecular oxygen, reduced flavin or flavoprotein as one donor, and incorporation of one atom of oxygen	3/ 293	6/ 3949	0.5	0.006830539	0.307446168
3	GO:1990948	MF	ubiquitin ligase inhibitor activity	3/ 293	6/ 3949	0.5	0.006830539	0.307446168
3	GO:0004867	MF	serine-type endopeptidase inhibitor activity	3/ 293	6/ 3949	0.5	0.006830539	0.307446168
3	GO:0055105	MF	ubiquitin-protein transferase inhibitor activity	3/ 293	6/ 3949	0.5	0.006830539	0.307446168
3	GO:1904680	MF	peptide transmembrane transporter activity	3/ 293	6/ 3949	0.5	0.006830539	0.307446168
3	GO:0009931	MF	calcium-dependent protein serine/threonine kinase activity	3/ 293	6/ 3949	0.5	0.006830539	0.307446168
13	GO:0004888	MF	transmembrane signaling receptor activity	13/ 293	79/ 3949	0.164556962	0.006943922	0.311456756
14	GO:0003779	MF	actin binding	14/ 293	91/ 3949	0.153846154	0.007316531	0.32702599
7	GO:0046777	BP	protein autophosphorylation	7/ 293	32/ 3949	0.21875	0.007711095	0.339924145
7	GO:0050920	BP	regulation of chemotaxis	7/ 293	32/ 3949	0.21875	0.007711095	0.339924145
7	GO:0006909	BP	phagocytosis	7/ 293	32/ 3949	0.21875	0.007711095	0.339924145
7	GO:0044085	BP	cellular component biogenesis	7/ 293	32/ 3949	0.21875	0.007711095	0.339924145
10	GO:0007610	BP	behavior	10/ 293	57/ 3949	0.175438596	0.008184381	0.358325057
18	GO:0043068	BP	positive regulation of programmed cell death	18/ 293	126/ 3949	0.142857143	0.00822385	0.358828401
5	GO:0070665	BP	positive regulation of leukocyte proliferation	5/ 293	18/ 3949	0.277777778	0.00832394	0.361964433
6	GO:0062207	BP	regulation of pattern recognition receptor signaling pathway	6/ 293	25/ 3949	0.24	0.008404525	0.364233947
9	GO:0051015	MF	actin filament binding	9/ 293	49/ 3949	0.183673469	0.008805836	0.37906465
26	GO:0043604	BP	amide biosynthetic process	26/ 293	208/ 3949	0.125	0.00900587	0.383811629
4	GO:0033273	BP	response to vitamin	4/ 293	12/ 3949	0.333333333	0.009117833	0.386018371
4	GO:0001784	MF	phosphotyrosine residue binding	4/ 293	12/ 3949	0.333333333	0.009117833	0.386018371
7	GO:0008360	BP	regulation of cell shape	7/ 293	33/ 3949	0.212121212	0.009181882	0.387203366
8	GO:0019902	MF	phosphatase binding	8/ 293	41/ 3949	0.195121951	0.009206192	0.387203366
24	GO:2000026	BP	regulation of multicellular organismal development	24/ 293	191/ 3949	0.12565445	0.009969301	0.416567415
6	GO:0050679	BP	positive regulation of epithelial cell proliferation	6/ 293	26/ 3949	0.230769231	0.010261641	0.427390674
5	GO:0070555	BP	response to interleukin-1	5/ 293	19/ 3949	0.263157895	0.010625403	0.438272252
5	GO:0019955	MF	cytokine binding	5/ 293	19/ 3949	0.263157895	0.010625403	0.438272252
5	GO:0008081	MF	phosphoric diester hydrolase activity	5/ 293	19/ 3949	0.263157895	0.010625403	0.438272252
7	GO:1903039	BP	positive regulation of leukocyte cell-cell adhesion	7/ 293	34/ 3949	0.205882353	0.010848224	0.439338726
3	GO:0002335	BP	mature B cell differentiation	3/ 293	7/ 3949	0.428571429	0.011301978	0.439338726
3	GO:0001573	BP	ganglioside metabolic process	3/ 293	7/ 3949	0.428571429	0.011301978	0.439338726
3	GO:0007179	BP	transforming growth factor beta receptor signaling pathway	3/ 293	7/ 3949	0.428571429	0.011301978	0.439338726
3	GO:0043506	BP	regulation of JUN kinase activity	3/ 293	7/ 3949	0.428571429	0.011301978	0.439338726
3	GO:0070206	BP	protein trimerization	3/ 293	7/ 3949	0.428571429	0.011301978	0.439338726
3	GO:0019883	BP	antigen processing and presentation of endogenous antigen	3/ 293	7/ 3949	0.428571429	0.011301978	0.439338726
3	GO:0019885	BP	antigen processing and presentation of endogenous peptide antigen via MHC class I	3/ 293	7/ 3949	0.428571429	0.011301978	0.439338726
3	GO:0019886	BP	antigen processing and presentation of exogenous peptide antigen via MHC class II	3/ 293	7/ 3949	0.428571429	0.011301978	0.439338726
3	GO:0002483	BP	antigen processing and presentation of endogenous peptide antigen	3/ 293	7/ 3949	0.428571429	0.011301978	0.439338726
3	GO:0002523	BP	leukocyte migration involved in inflammatory response	3/ 293	7/ 3949	0.428571429	0.011301978	0.439338726
3	GO:0050995	BP	negative regulation of lipid catabolic process	3/ 293	7/ 3949	0.428571429	0.011301978	0.439338726
3	GO:0048143	BP	astrocyte activation	3/ 293	7/ 3949	0.428571429	0.011301978	0.439338726
3	GO:1903426	BP	regulation of reactive oxygen species biosynthetic process	3/ 293	7/ 3949	0.428571429	0.011301978	0.439338726
3	GO:0032495	BP	response to muramyl dipeptide	3/ 293	7/ 3949	0.428571429	0.011301978	0.439338726
22	GO:0003735	MF	structural constituent of ribosome	22/ 293	173/ 3949	0.12716763	0.010899053	0.439338726
3	GO:0004298	MF	threonine-type endopeptidase activity	3/ 293	7/ 3949	0.428571429	0.011301978	0.439338726
3	GO:0016671	MF	oxidoreductase activity, acting on a sulfur group of donors, disulfide as acceptor	3/ 293	7/ 3949	0.428571429	0.011301978	0.439338726
3	GO:0010857	MF	calcium-dependent protein kinase activity	3/ 293	7/ 3949	0.428571429	0.011301978	0.439338726
10	GO:0016072	BP	rRNA metabolic process	10/ 293	60/ 3949	0.166666667	0.011730681	0.450542459
10	GO:0002250	BP	adaptive immune response	10/ 293	60/ 3949	0.166666667	0.011730681	0.450542459
10	GO:0005925	CC	focal adhesion	10/ 293	60/ 3949	0.166666667	0.011730681	0.450542459
10	GO:0030055	CC	cell-substrate junction	10/ 293	60/ 3949	0.166666667	0.011730681	0.450542459
6	GO:0002706	BP	regulation of lymphocyte mediated immunity	6/ 293	27/ 3949	0.222222222	0.012392715	0.45629045
4	GO:0071677	BP	positive regulation of mononuclear cell migration	4/ 293	13/ 3949	0.307692308	0.012413889	0.45629045
4	GO:1901264	BP	carbohydrate derivative transport	4/ 293	13/ 3949	0.307692308	0.012413889	0.45629045
4	GO:0050829	BP	defense response to Gram-negative bacterium	4/ 293	13/ 3949	0.307692308	0.012413889	0.45629045
4	GO:0019884	BP	antigen processing and presentation of exogenous antigen	4/ 293	13/ 3949	0.307692308	0.012413889	0.45629045
4	GO:0071347	BP	cellular response to interleukin-1	4/ 293	13/ 3949	0.307692308	0.012413889	0.45629045
4	GO:0050994	BP	regulation of lipid catabolic process	4/ 293	13/ 3949	0.307692308	0.012413889	0.45629045
4	GO:2000379	BP	positive regulation of reactive oxygen species metabolic process	4/ 293	13/ 3949	0.307692308	0.012413889	0.45629045
8	GO:0015629	CC	actin cytoskeleton	8/ 293	43/ 3949	0.186046512	0.012279676	0.45629045
6	GO:0098858	CC	actin-based cell projection	6/ 293	27/ 3949	0.222222222	0.012392715	0.45629045
8	GO:0016757	MF	glycosyltransferase activity	8/ 293	43/ 3949	0.186046512	0.012279676	0.45629045
6	GO:1901981	MF	phosphatidylinositol phosphate binding	6/ 293	27/ 3949	0.222222222	0.012392715	0.45629045
4	GO:1902936	MF	phosphatidylinositol bisphosphate binding	4/ 293	13/ 3949	0.307692308	0.012413889	0.45629045
32	GO:0043603	BP	cellular amide metabolic process	32/ 293	281/ 3949	0.113879004	0.012597874	0.461730069
7	GO:0005126	MF	cytokine receptor binding	7/ 293	35/ 3949	0.2	0.012723823	0.465017672
12	GO:0046649	BP	lymphocyte activation	12/ 293	77/ 3949	0.155844156	0.012777481	0.46565208
21	GO:0005840	CC	ribosome	21/ 293	162/ 3949	0.12962963	0.013014614	0.471614314
5	GO:0008217	BP	regulation of blood pressure	5/ 293	20/ 3949	0.25	0.013326957	0.476459665
5	GO:0008154	BP	actin polymerization or depolymerization	5/ 293	20/ 3949	0.25	0.013326957	0.476459665
5	GO:0140375	MF	immune receptor activity	5/ 293	20/ 3949	0.25	0.013326957	0.476459665
5	GO:0016758	MF	hexosyltransferase activity	5/ 293	20/ 3949	0.25	0.013326957	0.476459665
23	GO:0006412	BP	translation	23/ 293	186/ 3949	0.123655914	0.013842695	0.486214366
74	GO:0032502	BP	developmental process	74/ 293	775/ 3949	0.095483871	0.014275821	0.486214366
9	GO:0043087	BP	regulation of GTPase activity	9/ 293	53/ 3949	0.169811321	0.014636293	0.486214366
15	GO:1902532	BP	negative regulation of intracellular signal transduction	15/ 293	108/ 3949	0.138888889	0.014725483	0.486214366
6	GO:0050870	BP	positive regulation of T cell activation	6/ 293	28/ 3949	0.214285714	0.014816736	0.486214366
6	GO:0003012	BP	muscle system process	6/ 293	28/ 3949	0.214285714	0.014816736	0.486214366
6	GO:0045185	BP	maintenance of protein location	6/ 293	28/ 3949	0.214285714	0.014816736	0.486214366
6	GO:0022613	BP	ribonucleoprotein complex biogenesis	6/ 293	28/ 3949	0.214285714	0.014816736	0.486214366
7	GO:0000302	BP	response to reactive oxygen species	7/ 293	36/ 3949	0.194444444	0.01482207	0.486214366
23	GO:0043043	BP	peptide biosynthetic process	23/ 293	189/ 3949	0.121693122	0.015142881	0.486214366
26	GO:0010628	BP	positive regulation of gene expression	26/ 293	217/ 3949	0.119815668	0.015448296	0.486214366
2	GO:0030853	BP	negative regulation of granulocyte differentiation	2/ 293	3/ 3949	0.666666667	0.015653768	0.486214366
2	GO:0060265	BP	positive regulation of respiratory burst involved in inflammatory response	2/ 293	3/ 3949	0.666666667	0.015653768	0.486214366
2	GO:0060266	BP	negative regulation of respiratory burst involved in inflammatory response	2/ 293	3/ 3949	0.666666667	0.015653768	0.486214366
2	GO:0060268	BP	negative regulation of respiratory burst	2/ 293	3/ 3949	0.666666667	0.015653768	0.486214366
2	GO:1904706	BP	negative regulation of vascular associated smooth muscle cell proliferation	2/ 293	3/ 3949	0.666666667	0.015653768	0.486214366
2	GO:0008542	BP	visual learning	2/ 293	3/ 3949	0.666666667	0.015653768	0.486214366
2	GO:0006688	BP	glycosphingolipid biosynthetic process	2/ 293	3/ 3949	0.666666667	0.015653768	0.486214366
2	GO:0002689	BP	negative regulation of leukocyte chemotaxis	2/ 293	3/ 3949	0.666666667	0.015653768	0.486214366
2	GO:1901077	BP	regulation of relaxation of muscle	2/ 293	3/ 3949	0.666666667	0.015653768	0.486214366
2	GO:0150077	BP	regulation of neuroinflammatory response	2/ 293	3/ 3949	0.666666667	0.015653768	0.486214366
2	GO:0031666	BP	positive regulation of lipopolysaccharide-mediated signaling pathway	2/ 293	3/ 3949	0.666666667	0.015653768	0.486214366
2	GO:0031649	BP	heat generation	2/ 293	3/ 3949	0.666666667	0.015653768	0.486214366
2	GO:0051126	BP	negative regulation of actin nucleation	2/ 293	3/ 3949	0.666666667	0.015653768	0.486214366
2	GO:0001574	BP	ganglioside biosynthetic process	2/ 293	3/ 3949	0.666666667	0.015653768	0.486214366
2	GO:0036336	BP	dendritic cell migration	2/ 293	3/ 3949	0.666666667	0.015653768	0.486214366
2	GO:0001516	BP	prostaglandin biosynthetic process	2/ 293	3/ 3949	0.666666667	0.015653768	0.486214366
2	GO:0045988	BP	negative regulation of striated muscle contraction	2/ 293	3/ 3949	0.666666667	0.015653768	0.486214366
2	GO:0048041	BP	focal adhesion assembly	2/ 293	3/ 3949	0.666666667	0.015653768	0.486214366
2	GO:0046457	BP	prostanoid biosynthetic process	2/ 293	3/ 3949	0.666666667	0.015653768	0.486214366
2	GO:0010837	BP	regulation of keratinocyte proliferation	2/ 293	3/ 3949	0.666666667	0.015653768	0.486214366
2	GO:0036065	BP	fucosylation	2/ 293	3/ 3949	0.666666667	0.015653768	0.486214366
2	GO:0070475	BP	rRNA base methylation	2/ 293	3/ 3949	0.666666667	0.015653768	0.486214366
2	GO:0060674	BP	placenta blood vessel development	2/ 293	3/ 3949	0.666666667	0.015653768	0.486214366
2	GO:1903428	BP	positive regulation of reactive oxygen species biosynthetic process	2/ 293	3/ 3949	0.666666667	0.015653768	0.486214366
2	GO:0007000	BP	nucleolus organization	2/ 293	3/ 3949	0.666666667	0.015653768	0.486214366
2	GO:0031167	BP	rRNA methylation	2/ 293	3/ 3949	0.666666667	0.015653768	0.486214366
2	GO:0060707	BP	trophoblast giant cell differentiation	2/ 293	3/ 3949	0.666666667	0.015653768	0.486214366
19	GO:0005576	CC	extracellular region	19/ 293	146/ 3949	0.130136986	0.014529171	0.486214366
119	GO:0016020	CC	membrane	119/ 293	1344/ 3949	0.088541667	0.014861131	0.486214366
2	GO:0004112	MF	cyclic-nucleotide phosphodiesterase activity	2/ 293	3/ 3949	0.666666667	0.015653768	0.486214366
2	GO:0019863	MF	IgE binding	2/ 293	3/ 3949	0.666666667	0.015653768	0.486214366
2	GO:0050542	MF	icosanoid binding	2/ 293	3/ 3949	0.666666667	0.015653768	0.486214366
2	GO:0050543	MF	icosatetraenoic acid binding	2/ 293	3/ 3949	0.666666667	0.015653768	0.486214366
2	GO:0050544	MF	arachidonic acid binding	2/ 293	3/ 3949	0.666666667	0.015653768	0.486214366
2	GO:0005035	MF	death receptor activity	2/ 293	3/ 3949	0.666666667	0.015653768	0.486214366
2	GO:0005031	MF	tumor necrosis factor receptor activity	2/ 293	3/ 3949	0.666666667	0.015653768	0.486214366
2	GO:0016176	MF	superoxide-generating NADPH oxidase activator activity	2/ 293	3/ 3949	0.666666667	0.015653768	0.486214366
2	GO:0000146	MF	microfilament motor activity	2/ 293	3/ 3949	0.666666667	0.015653768	0.486214366
2	GO:0046977	MF	TAP binding	2/ 293	3/ 3949	0.666666667	0.015653768	0.486214366
2	GO:0046978	MF	TAP1 binding	2/ 293	3/ 3949	0.666666667	0.015653768	0.486214366
2	GO:0097371	MF	MDM2/MDM4 family protein binding	2/ 293	3/ 3949	0.666666667	0.015653768	0.486214366
12	GO:0010038	BP	response to metal ion	12/ 293	80/ 3949	0.15	0.015782918	0.48904173
17	GO:0045597	BP	positive regulation of cell differentiation	17/ 293	129/ 3949	0.131782946	0.016312909	0.499229965
34	GO:0042981	BP	regulation of apoptotic process	34/ 293	306/ 3949	0.111111111	0.016372989	0.499229965
4	GO:0042116	BP	macrophage activation	4/ 293	14/ 3949	0.285714286	0.016384145	0.499229965
4	GO:0034121	BP	regulation of toll-like receptor signaling pathway	4/ 293	14/ 3949	0.285714286	0.016384145	0.499229965
4	GO:0008630	BP	intrinsic apoptotic signaling pathway in response to DNA damage	4/ 293	14/ 3949	0.285714286	0.016384145	0.499229965
4	GO:0045824	BP	negative regulation of innate immune response	4/ 293	14/ 3949	0.285714286	0.016384145	0.499229965
5	GO:0002718	BP	regulation of cytokine production involved in immune response	5/ 293	21/ 3949	0.238095238	0.016456366	0.500242333
3	GO:0050857	BP	positive regulation of antigen receptor-mediated signaling pathway	3/ 293	8/ 3949	0.375	0.017101465	0.504316293
3	GO:1901223	BP	negative regulation of NIK/NF-kappaB signaling	3/ 293	8/ 3949	0.375	0.017101465	0.504316293
3	GO:0040014	BP	regulation of multicellular organism growth	3/ 293	8/ 3949	0.375	0.017101465	0.504316293
3	GO:0002260	BP	lymphocyte homeostasis	3/ 293	8/ 3949	0.375	0.017101465	0.504316293
3	GO:0002495	BP	antigen processing and presentation of peptide antigen via MHC class II	3/ 293	8/ 3949	0.375	0.017101465	0.504316293
3	GO:0009119	BP	ribonucleoside metabolic process	3/ 293	8/ 3949	0.375	0.017101465	0.504316293
3	GO:0046456	BP	icosanoid biosynthetic process	3/ 293	8/ 3949	0.375	0.017101465	0.504316293
3	GO:0060612	BP	adipose tissue development	3/ 293	8/ 3949	0.375	0.017101465	0.504316293
3	GO:0031341	BP	regulation of cell killing	3/ 293	8/ 3949	0.375	0.017101465	0.504316293
3	GO:0019774	CC	proteasome core complex, beta-subunit complex	3/ 293	8/ 3949	0.375	0.017101465	0.504316293
3	GO:0030175	CC	filopodium	3/ 293	8/ 3949	0.375	0.017101465	0.504316293
3	GO:0001530	MF	lipopolysaccharide binding	3/ 293	8/ 3949	0.375	0.017101465	0.504316293
3	GO:0070003	MF	threonine-type peptidase activity	3/ 293	8/ 3949	0.375	0.017101465	0.504316293
8	GO:0051251	BP	positive regulation of lymphocyte activation	8/ 293	46/ 3949	0.173913043	0.018216507	0.535966414
16	GO:0004672	MF	protein kinase activity	16/ 293	118/ 3949	0.13559322	0.018271759	0.536361833
18	GO:0019901	MF	protein kinase binding	18/ 293	138/ 3949	0.130434783	0.0187733	0.549826235
24	GO:0009628	BP	response to abiotic stimulus	24/ 293	203/ 3949	0.118226601	0.018918328	0.552811651
24	GO:0034645	BP	cellular macromolecule biosynthetic process	24/ 293	204/ 3949	0.117647059	0.019480433	0.567943177
5	GO:0007229	BP	integrin-mediated signaling pathway	5/ 293	22/ 3949	0.227272727	0.020038671	0.580262026
5	GO:2001244	BP	positive regulation of intrinsic apoptotic signaling pathway	5/ 293	22/ 3949	0.227272727	0.020038671	0.580262026
5	GO:0002698	BP	negative regulation of immune effector process	5/ 293	22/ 3949	0.227272727	0.020038671	0.580262026
14	GO:0007155	BP	cell adhesion	14/ 293	102/ 3949	0.137254902	0.020523067	0.5876517
8	GO:0098609	BP	cell-cell adhesion	8/ 293	47/ 3949	0.170212766	0.020587878	0.5876517
6	GO:1904018	BP	positive regulation of vasculature development	6/ 293	30/ 3949	0.2	0.020614536	0.5876517
6	GO:0045766	BP	positive regulation of angiogenesis	6/ 293	30/ 3949	0.2	0.020614536	0.5876517
6	GO:0048872	BP	homeostasis of number of cells	6/ 293	30/ 3949	0.2	0.020614536	0.5876517
30	GO:0030054	CC	cell junction	30/ 293	266/ 3949	0.112781955	0.020424429	0.5876517
4	GO:0033559	BP	unsaturated fatty acid metabolic process	4/ 293	15/ 3949	0.266666667	0.021066085	0.59786668
4	GO:0050671	BP	positive regulation of lymphocyte proliferation	4/ 293	15/ 3949	0.266666667	0.021066085	0.59786668
25	GO:0009968	BP	negative regulation of signal transduction	25/ 293	214/ 3949	0.11682243	0.021531665	0.609731135
54	GO:0005886	CC	plasma membrane	54/ 293	544/ 3949	0.099264706	0.021587183	0.609956788
13	GO:0097435	BP	supramolecular fiber organization	13/ 293	90/ 3949	0.144444444	0.021864437	0.616432964
7	GO:0009266	BP	response to temperature stimulus	7/ 293	39/ 3949	0.179487179	0.022579696	0.633812559
7	GO:0043523	BP	regulation of neuron apoptotic process	7/ 293	39/ 3949	0.179487179	0.022579696	0.633812559
36	GO:0098772	MF	molecular function regulator activity	36/ 293	339/ 3949	0.10619469	0.022659661	0.634668413
10	GO:0050877	BP	nervous system process	10/ 293	62/ 3949	0.161290323	0.022749629	0.635800092
8	GO:0051099	BP	positive regulation of binding	8/ 293	48/ 3949	0.166666667	0.023170724	0.646160967
10	GO:0007186	BP	G protein-coupled receptor signaling pathway	10/ 293	63/ 3949	0.158730159	0.023802303	0.659476142
6	GO:2001235	BP	positive regulation of apoptotic signaling pathway	6/ 293	31/ 3949	0.193548387	0.024020756	0.659476142
6	GO:0050890	BP	cognition	6/ 293	31/ 3949	0.193548387	0.024020756	0.659476142
5	GO:1901796	BP	regulation of signal transduction by p53 class mediator	5/ 293	23/ 3949	0.217391304	0.024095942	0.659476142
5	GO:0051250	BP	negative regulation of lymphocyte activation	5/ 293	23/ 3949	0.217391304	0.024095942	0.659476142
3	GO:0030048	BP	actin filament-based movement	3/ 293	9/ 3949	0.333333333	0.024265103	0.659476142
3	GO:0009311	BP	oligosaccharide metabolic process	3/ 293	9/ 3949	0.333333333	0.024265103	0.659476142
3	GO:0061900	BP	glial cell activation	3/ 293	9/ 3949	0.333333333	0.024265103	0.659476142
3	GO:1901658	BP	glycosyl compound catabolic process	3/ 293	9/ 3949	0.333333333	0.024265103	0.659476142
3	GO:0001772	CC	immunological synapse	3/ 293	9/ 3949	0.333333333	0.024265103	0.659476142
6	GO:0019903	MF	protein phosphatase binding	6/ 293	31/ 3949	0.193548387	0.024020756	0.659476142
3	GO:0042887	MF	amide transmembrane transporter activity	3/ 293	9/ 3949	0.333333333	0.024265103	0.659476142
34	GO:0043067	BP	regulation of programmed cell death	34/ 293	318/ 3949	0.106918239	0.025225247	0.684121487
7	GO:1901136	BP	carbohydrate derivative catabolic process	7/ 293	40/ 3949	0.175	0.025692562	0.695325285
8	GO:0097305	BP	response to alcohol	8/ 293	49/ 3949	0.163265306	0.025973629	0.701452019
4	GO:0032946	BP	positive regulation of mononuclear cell proliferation	4/ 293	16/ 3949	0.25	0.026488578	0.710869209
4	GO:0005839	CC	proteasome core complex	4/ 293	16/ 3949	0.25	0.026488578	0.710869209
4	GO:0045309	MF	protein phosphorylated amino acid binding	4/ 293	16/ 3949	0.25	0.026488578	0.710869209
6	GO:0031960	BP	response to corticosteroid	6/ 293	32/ 3949	0.1875	0.027784523	0.723479496
5	GO:0048660	BP	regulation of smooth muscle cell proliferation	5/ 293	24/ 3949	0.208333333	0.028647086	0.723479496
5	GO:0045833	BP	negative regulation of lipid metabolic process	5/ 293	24/ 3949	0.208333333	0.028647086	0.723479496
7	GO:0016054	BP	organic acid catabolic process	7/ 293	41/ 3949	0.170731707	0.029086815	0.723479496
7	GO:0046395	BP	carboxylic acid catabolic process	7/ 293	41/ 3949	0.170731707	0.029086815	0.723479496
2	GO:1905245	BP	regulation of aspartic-type peptidase activity	2/ 293	4/ 3949	0.5	0.029778389	0.723479496
2	GO:0002313	BP	mature B cell differentiation involved in immune response	2/ 293	4/ 3949	0.5	0.029778389	0.723479496
2	GO:0010718	BP	positive regulation of epithelial to mesenchymal transition	2/ 293	4/ 3949	0.5	0.029778389	0.723479496
2	GO:0002577	BP	regulation of antigen processing and presentation	2/ 293	4/ 3949	0.5	0.029778389	0.723479496
2	GO:0061756	BP	leukocyte adhesion to vascular endothelial cell	2/ 293	4/ 3949	0.5	0.029778389	0.723479496
2	GO:0071223	BP	cellular response to lipoteichoic acid	2/ 293	4/ 3949	0.5	0.029778389	0.723479496
2	GO:0010801	BP	negative regulation of peptidyl-threonine phosphorylation	2/ 293	4/ 3949	0.5	0.029778389	0.723479496
2	GO:0007039	BP	protein catabolic process in the vacuole	2/ 293	4/ 3949	0.5	0.029778389	0.723479496
2	GO:0043500	BP	muscle adaptation	2/ 293	4/ 3949	0.5	0.029778389	0.723479496
2	GO:1904645	BP	response to amyloid-beta	2/ 293	4/ 3949	0.5	0.029778389	0.723479496
2	GO:0070486	BP	leukocyte aggregation	2/ 293	4/ 3949	0.5	0.029778389	0.723479496
2	GO:0031338	BP	regulation of vesicle fusion	2/ 293	4/ 3949	0.5	0.029778389	0.723479496
2	GO:1902947	BP	regulation of tau-protein kinase activity	2/ 293	4/ 3949	0.5	0.029778389	0.723479496
2	GO:0010971	BP	positive regulation of G2/M transition of mitotic cell cycle	2/ 293	4/ 3949	0.5	0.029778389	0.723479496
2	GO:0007632	BP	visual behavior	2/ 293	4/ 3949	0.5	0.029778389	0.723479496
2	GO:0002283	BP	neutrophil activation involved in immune response	2/ 293	4/ 3949	0.5	0.029778389	0.723479496
2	GO:0001912	BP	positive regulation of leukocyte mediated cytotoxicity	2/ 293	4/ 3949	0.5	0.029778389	0.723479496
2	GO:0001919	BP	regulation of receptor recycling	2/ 293	4/ 3949	0.5	0.029778389	0.723479496
2	GO:0032930	BP	positive regulation of superoxide anion generation	2/ 293	4/ 3949	0.5	0.029778389	0.723479496
2	GO:1900426	BP	positive regulation of defense response to bacterium	2/ 293	4/ 3949	0.5	0.029778389	0.723479496
2	GO:1900424	BP	regulation of defense response to bacterium	2/ 293	4/ 3949	0.5	0.029778389	0.723479496
2	GO:1990869	BP	cellular response to chemokine	2/ 293	4/ 3949	0.5	0.029778389	0.723479496
2	GO:0070391	BP	response to lipoteichoic acid	2/ 293	4/ 3949	0.5	0.029778389	0.723479496
2	GO:1990868	BP	response to chemokine	2/ 293	4/ 3949	0.5	0.029778389	0.723479496
2	GO:0150115	BP	cell-substrate junction organization	2/ 293	4/ 3949	0.5	0.029778389	0.723479496
2	GO:1900122	BP	positive regulation of receptor binding	2/ 293	4/ 3949	0.5	0.029778389	0.723479496
2	GO:1900120	BP	regulation of receptor binding	2/ 293	4/ 3949	0.5	0.029778389	0.723479496
2	GO:0042509	BP	regulation of tyrosine phosphorylation of STAT protein	2/ 293	4/ 3949	0.5	0.029778389	0.723479496
2	GO:0007044	BP	cell-substrate junction assembly	2/ 293	4/ 3949	0.5	0.029778389	0.723479496
6	GO:0005811	CC	lipid droplet	6/ 293	32/ 3949	0.1875	0.027784523	0.723479496
5	GO:0005884	CC	actin filament	5/ 293	24/ 3949	0.208333333	0.028647086	0.723479496
2	GO:0043020	CC	NADPH oxidase complex	2/ 293	4/ 3949	0.5	0.029778389	0.723479496
2	GO:0035976	CC	transcription factor AP-1 complex	2/ 293	4/ 3949	0.5	0.029778389	0.723479496
15	GO:0060089	MF	molecular transducer activity	15/ 293	115/ 3949	0.130434783	0.028342537	0.723479496
15	GO:0038023	MF	signaling receptor activity	15/ 293	115/ 3949	0.130434783	0.028342537	0.723479496
2	GO:0019957	MF	C-C chemokine binding	2/ 293	4/ 3949	0.5	0.029778389	0.723479496
2	GO:0008375	MF	acetylglucosaminyltransferase activity	2/ 293	4/ 3949	0.5	0.029778389	0.723479496
2	GO:0097472	MF	cyclin-dependent protein kinase activity	2/ 293	4/ 3949	0.5	0.029778389	0.723479496
2	GO:0061783	MF	peptidoglycan muralytic activity	2/ 293	4/ 3949	0.5	0.029778389	0.723479496
2	GO:0004693	MF	cyclin-dependent protein serine/threonine kinase activity	2/ 293	4/ 3949	0.5	0.029778389	0.723479496
2	GO:0004697	MF	protein kinase C activity	2/ 293	4/ 3949	0.5	0.029778389	0.723479496
2	GO:0015440	MF	ABC-type peptide transporter activity	2/ 293	4/ 3949	0.5	0.029778389	0.723479496
2	GO:0004698	MF	calcium-dependent protein kinase C activity	2/ 293	4/ 3949	0.5	0.029778389	0.723479496
2	GO:0005149	MF	interleukin-1 receptor binding	2/ 293	4/ 3949	0.5	0.029778389	0.723479496
10	GO:0022407	BP	regulation of cell-cell adhesion	10/ 293	67/ 3949	0.149253731	0.029854592	0.723959735
55	GO:0051716	BP	cellular response to stimulus	55/ 293	567/ 3949	0.097001764	0.030104434	0.728413601
13	GO:0043408	BP	regulation of MAPK cascade	13/ 293	97/ 3949	0.134020619	0.030183984	0.728413601
17	GO:0008284	BP	positive regulation of cell population proliferation	17/ 293	137/ 3949	0.124087591	0.030208609	0.728413601
22	GO:0008092	MF	cytoskeletal protein binding	22/ 293	187/ 3949	0.117647059	0.030412911	0.731964018
12	GO:0071396	BP	cellular response to lipid	12/ 293	84/ 3949	0.142857143	0.031184231	0.749122304
6	GO:0002764	BP	immune response-regulating signaling pathway	6/ 293	33/ 3949	0.181818182	0.031918444	0.76228367
6	GO:0032680	BP	regulation of tumor necrosis factor production	6/ 293	33/ 3949	0.181818182	0.031918444	0.76228367
4	GO:0030183	BP	B cell differentiation	4/ 293	17/ 3949	0.235294118	0.032672017	0.763570347
7	GO:0050678	BP	regulation of epithelial cell proliferation	7/ 293	42/ 3949	0.166666667	0.032771954	0.763570347
3	GO:0006687	BP	glycosphingolipid metabolic process	3/ 293	10/ 3949	0.3	0.032797573	0.763570347
3	GO:0030041	BP	actin filament polymerization	3/ 293	10/ 3949	0.3	0.032797573	0.763570347
3	GO:0019731	BP	antibacterial humoral response	3/ 293	10/ 3949	0.3	0.032797573	0.763570347
3	GO:0030490	BP	maturation of SSU-rRNA	3/ 293	10/ 3949	0.3	0.032797573	0.763570347
3	GO:0060395	BP	SMAD protein signal transduction	3/ 293	10/ 3949	0.3	0.032797573	0.763570347
3	GO:0046475	BP	glycerophospholipid catabolic process	3/ 293	10/ 3949	0.3	0.032797573	0.763570347
3	GO:0042102	BP	positive regulation of T cell proliferation	3/ 293	10/ 3949	0.3	0.032797573	0.763570347
3	GO:0010660	BP	regulation of muscle cell apoptotic process	3/ 293	10/ 3949	0.3	0.032797573	0.763570347
4	GO:0035591	MF	signaling adaptor activity	4/ 293	17/ 3949	0.235294118	0.032672017	0.763570347
3	GO:0030159	MF	signaling receptor complex adaptor activity	3/ 293	10/ 3949	0.3	0.032797573	0.763570347
37	GO:0010941	BP	regulation of cell death	37/ 293	355/ 3949	0.104225352	0.032932196	0.765315595
9	GO:2001242	BP	regulation of intrinsic apoptotic signaling pathway	9/ 293	56/ 3949	0.160714286	0.033514633	0.775601366
5	GO:0042542	BP	response to hydrogen peroxide	5/ 293	25/ 3949	0.2	0.033707726	0.775601366
5	GO:0050921	BP	positive regulation of chemotaxis	5/ 293	25/ 3949	0.2	0.033707726	0.775601366
5	GO:0030217	BP	T cell differentiation	5/ 293	25/ 3949	0.2	0.033707726	0.775601366
14	GO:0009991	BP	response to extracellular stimulus	14/ 293	104/ 3949	0.134615385	0.033737571	0.775601366
20	GO:0008289	MF	lipid binding	20/ 293	168/ 3949	0.119047619	0.033473796	0.775601366
6	GO:0071248	BP	cellular response to metal ion	6/ 293	34/ 3949	0.176470588	0.036433491	0.789864129
6	GO:0051651	BP	maintenance of location in cell	6/ 293	34/ 3949	0.176470588	0.036433491	0.789864129
6	GO:0090257	BP	regulation of muscle system process	6/ 293	34/ 3949	0.176470588	0.036433491	0.789864129
6	GO:1903555	BP	regulation of tumor necrosis factor superfamily cytokine production	6/ 293	34/ 3949	0.176470588	0.036433491	0.789864129
7	GO:0022409	BP	positive regulation of cell-cell adhesion	7/ 293	43/ 3949	0.162790698	0.036756563	0.789864129
5	GO:0002761	BP	regulation of myeloid leukocyte differentiation	5/ 293	26/ 3949	0.192307692	0.039290127	0.789864129
5	GO:0032092	BP	positive regulation of protein binding	5/ 293	26/ 3949	0.192307692	0.039290127	0.789864129
16	GO:0003008	BP	system process	16/ 293	130/ 3949	0.123076923	0.039585809	0.789864129
4	GO:0048661	BP	positive regulation of smooth muscle cell proliferation	4/ 293	18/ 3949	0.222222222	0.03962861	0.789864129
4	GO:0008361	BP	regulation of cell size	4/ 293	18/ 3949	0.222222222	0.03962861	0.789864129
4	GO:0015833	BP	peptide transport	4/ 293	18/ 3949	0.222222222	0.03962861	0.789864129
12	GO:0051098	BP	regulation of binding	12/ 293	90/ 3949	0.133333333	0.039896832	0.789864129
32	GO:0009059	BP	macromolecule biosynthetic process	32/ 293	306/ 3949	0.104575163	0.040533815	0.789864129
12	GO:2001233	BP	regulation of apoptotic signaling pathway	12/ 293	91/ 3949	0.131868132	0.041936943	0.789864129
16	GO:0006468	BP	protein phosphorylation	16/ 293	132/ 3949	0.121212121	0.042393442	0.789864129
3	GO:0001776	BP	leukocyte homeostasis	3/ 293	11/ 3949	0.272727273	0.04267793	0.789864129
3	GO:0032755	BP	positive regulation of interleukin-6 production	3/ 293	11/ 3949	0.272727273	0.04267793	0.789864129
3	GO:0014066	BP	regulation of phosphatidylinositol 3-kinase signaling	3/ 293	11/ 3949	0.272727273	0.04267793	0.789864129
3	GO:0002704	BP	negative regulation of leukocyte mediated immunity	3/ 293	11/ 3949	0.272727273	0.04267793	0.789864129
3	GO:0002709	BP	regulation of T cell mediated immunity	3/ 293	11/ 3949	0.272727273	0.04267793	0.789864129
3	GO:0032649	BP	regulation of interferon-gamma production	3/ 293	11/ 3949	0.272727273	0.04267793	0.789864129
3	GO:0043407	BP	negative regulation of MAP kinase activity	3/ 293	11/ 3949	0.272727273	0.04267793	0.789864129
3	GO:0032663	BP	regulation of interleukin-2 production	3/ 293	11/ 3949	0.272727273	0.04267793	0.789864129
3	GO:0034605	BP	cellular response to heat	3/ 293	11/ 3949	0.272727273	0.04267793	0.789864129
3	GO:0002673	BP	regulation of acute inflammatory response	3/ 293	11/ 3949	0.272727273	0.04267793	0.789864129
3	GO:0006941	BP	striated muscle contraction	3/ 293	11/ 3949	0.272727273	0.04267793	0.789864129
3	GO:0006956	BP	complement activation	3/ 293	11/ 3949	0.272727273	0.04267793	0.789864129
5	GO:0031099	BP	regeneration	5/ 293	27/ 3949	0.185185185	0.045403175	0.789864129
5	GO:0070661	BP	leukocyte proliferation	5/ 293	27/ 3949	0.185185185	0.045403175	0.789864129
7	GO:0030098	BP	lymphocyte differentiation	7/ 293	45/ 3949	0.155555556	0.045653638	0.789864129
19	GO:0051336	BP	regulation of hydrolase activity	19/ 293	164/ 3949	0.115853659	0.046558369	0.789864129
2	GO:0060267	BP	positive regulation of respiratory burst	2/ 293	5/ 3949	0.4	0.047222028	0.789864129
2	GO:0010758	BP	regulation of macrophage chemotaxis	2/ 293	5/ 3949	0.4	0.047222028	0.789864129
2	GO:0032928	BP	regulation of superoxide anion generation	2/ 293	5/ 3949	0.4	0.047222028	0.789864129
2	GO:0031646	BP	positive regulation of nervous system process	2/ 293	5/ 3949	0.4	0.047222028	0.789864129
2	GO:0014067	BP	negative regulation of phosphatidylinositol 3-kinase signaling	2/ 293	5/ 3949	0.4	0.047222028	0.789864129
2	GO:0032735	BP	positive regulation of interleukin-12 production	2/ 293	5/ 3949	0.4	0.047222028	0.789864129
2	GO:0050922	BP	negative regulation of chemotaxis	2/ 293	5/ 3949	0.4	0.047222028	0.789864129
2	GO:0046128	BP	purine ribonucleoside metabolic process	2/ 293	5/ 3949	0.4	0.047222028	0.789864129
2	GO:1903523	BP	negative regulation of blood circulation	2/ 293	5/ 3949	0.4	0.047222028	0.789864129
2	GO:0051016	BP	barbed-end actin filament capping	2/ 293	5/ 3949	0.4	0.047222028	0.789864129
2	GO:0150146	BP	cell junction disassembly	2/ 293	5/ 3949	0.4	0.047222028	0.789864129
2	GO:0098883	BP	synapse pruning	2/ 293	5/ 3949	0.4	0.047222028	0.789864129
2	GO:0009158	BP	ribonucleoside monophosphate catabolic process	2/ 293	5/ 3949	0.4	0.047222028	0.789864129
2	GO:0006693	BP	prostaglandin metabolic process	2/ 293	5/ 3949	0.4	0.047222028	0.789864129
2	GO:0006692	BP	prostanoid metabolic process	2/ 293	5/ 3949	0.4	0.047222028	0.789864129
2	GO:0046006	BP	regulation of activated T cell proliferation	2/ 293	5/ 3949	0.4	0.047222028	0.789864129
2	GO:0045822	BP	negative regulation of heart contraction	2/ 293	5/ 3949	0.4	0.047222028	0.789864129
2	GO:0010661	BP	positive regulation of muscle cell apoptotic process	2/ 293	5/ 3949	0.4	0.047222028	0.789864129
2	GO:0042994	BP	cytoplasmic sequestering of transcription factor	2/ 293	5/ 3949	0.4	0.047222028	0.789864129
2	GO:0070863	BP	positive regulation of protein exit from endoplasmic reticulum	2/ 293	5/ 3949	0.4	0.047222028	0.789864129
4	GO:0006664	BP	glycolipid metabolic process	4/ 293	19/ 3949	0.210526316	0.047362799	0.789864129
4	GO:0001678	BP	cellular glucose homeostasis	4/ 293	19/ 3949	0.210526316	0.047362799	0.789864129
4	GO:1903509	BP	liposaccharide metabolic process	4/ 293	19/ 3949	0.210526316	0.047362799	0.789864129
4	GO:0071346	BP	cellular response to interferon-gamma	4/ 293	19/ 3949	0.210526316	0.047362799	0.789864129
4	GO:0045638	BP	negative regulation of myeloid cell differentiation	4/ 293	19/ 3949	0.210526316	0.047362799	0.789864129
15	GO:0010035	BP	response to inorganic substance	15/ 293	119/ 3949	0.12605042	0.047515423	0.789864129
25	GO:0023057	BP	negative regulation of signaling	25/ 293	227/ 3949	0.110132159	0.048821749	0.789864129
25	GO:0010648	BP	negative regulation of cell communication	25/ 293	227/ 3949	0.110132159	0.048821749	0.789864129
18	GO:0044391	CC	ribosomal subunit	18/ 293	148/ 3949	0.121621622	0.035673177	0.789864129
12	GO:0098797	CC	plasma membrane protein complex	12/ 293	88/ 3949	0.136363636	0.036325533	0.789864129
7	GO:0030027	CC	lamellipodium	7/ 293	44/ 3949	0.159090909	0.041048258	0.789864129
261	GO:0110165	CC	cellular anatomical entity	261/ 293	3352/ 3949	0.077863962	0.041476822	0.789864129
2	GO:0042825	CC	TAP complex	2/ 293	5/ 3949	0.4	0.047222028	0.789864129
2	GO:0098556	CC	cytoplasmic side of rough endoplasmic reticulum membrane	2/ 293	5/ 3949	0.4	0.047222028	0.789864129
2	GO:0098984	CC	neuron to neuron synapse	2/ 293	5/ 3949	0.4	0.047222028	0.789864129
4	GO:0032432	CC	actin filament bundle	4/ 293	19/ 3949	0.210526316	0.047362799	0.789864129
4	GO:0097517	CC	contractile actin filament bundle	4/ 293	19/ 3949	0.210526316	0.047362799	0.789864129
4	GO:0001725	CC	stress fiber	4/ 293	19/ 3949	0.210526316	0.047362799	0.789864129
4	GO:0042641	CC	actomyosin	4/ 293	19/ 3949	0.210526316	0.047362799	0.789864129
61	GO:0043228	CC	non-membrane-bounded organelle	61/ 293	654/ 3949	0.093272171	0.0495499	0.789864129
61	GO:0043232	CC	intracellular non-membrane-bounded organelle	61/ 293	654/ 3949	0.093272171	0.0495499	0.789864129
7	GO:0001664	MF	G protein-coupled receptor binding	7/ 293	43/ 3949	0.162790698	0.036756563	0.789864129
33	GO:0044877	MF	protein-containing complex binding	33/ 293	315/ 3949	0.104761905	0.042636079	0.789864129
3	GO:0055106	MF	ubiquitin-protein transferase regulator activity	3/ 293	11/ 3949	0.272727273	0.04267793	0.789864129
44	GO:0042802	MF	identical protein binding	44/ 293	446/ 3949	0.098654709	0.043442712	0.789864129
2	GO:0047389	MF	glycerophosphocholine phosphodiesterase activity	2/ 293	5/ 3949	0.4	0.047222028	0.789864129
2	GO:0005521	MF	lamin binding	2/ 293	5/ 3949	0.4	0.047222028	0.789864129
2	GO:0036041	MF	long-chain fatty acid binding	2/ 293	5/ 3949	0.4	0.047222028	0.789864129
2	GO:0023026	MF	MHC class II protein complex binding	2/ 293	5/ 3949	0.4	0.047222028	0.789864129
