# Supplementary material for: Time-course whole blood transcriptome profiling provides new insights into Microtus fortis natural resistance mechanism to Schistosoma japonicum
Source: Heliyon. 2024 Sep 26;10(19):e38067. doi: 10.1016/j.heliyon.2024.e38067 (PMC11471165; doi:10.1016/j.heliyon.2024.e38067)
Supplement: Multimedia component 6 [file mmc6.csv]

Number	GO ID	Term Type	Description	Ratio_in_study	Ratio_in_pop	Rich factor	Pvalue_uncorrected	Pvalue_corrected
27	GO:0006511	BP	ubiquitin-dependent protein catabolic process	27/ 316	139/ 3949	0.194244604	9.30E-06	0.044138657
9	GO:0006778	BP	porphyrin-containing compound metabolic process	9/ 316	21/ 3949	0.428571429	1.49E-05	0.044138657
24	GO:0016567	BP	protein ubiquitination	24/ 316	120/ 3949	0.2	1.78E-05	0.044138657
5	GO:0046984	BP	regulation of hemoglobin biosynthetic process	5/ 316	6/ 3949	0.833333333	1.79E-05	0.044138657
27	GO:0019941	BP	modification-dependent protein catabolic process	27/ 316	144/ 3949	0.1875	2.32E-05	0.044138657
9	GO:0033013	BP	tetrapyrrole metabolic process	9/ 316	22/ 3949	0.409090909	2.35E-05	0.044138657
27	GO:0043632	BP	modification-dependent macromolecule catabolic process	27/ 316	146/ 3949	0.184931507	2.79E-05	0.044138657
26	GO:0032446	BP	protein modification by small protein conjugation	26/ 316	138/ 3949	0.188405797	3.23E-05	0.044138657
7	GO:0006779	BP	porphyrin-containing compound biosynthetic process	7/ 316	14/ 3949	0.5	4.13E-05	0.044138657
7	GO:0033014	BP	tetrapyrrole biosynthetic process	7/ 316	14/ 3949	0.5	4.13E-05	0.044138657
8	GO:0061650	MF	ubiquitin-like protein conjugating enzyme activity	8/ 316	18/ 3949	0.444444444	3.31E-05	0.044138657
7	GO:0061631	MF	ubiquitin conjugating enzyme activity	7/ 316	14/ 3949	0.5	4.13E-05	0.044138657
29	GO:0051603	BP	proteolysis involved in protein catabolic process	29/ 316	168/ 3949	0.172619048	5.55E-05	0.054796598
28	GO:0070647	BP	protein modification by small protein conjugation or removal	28/ 316	163/ 3949	0.171779141	8.27E-05	0.075817763
14	GO:0000209	BP	protein polyubiquitination	14/ 316	57/ 3949	0.245614035	0.000107373	0.091824972
5	GO:0006783	BP	heme biosynthetic process	5/ 316	8/ 3949	0.625	0.000145575	0.114141834
18	GO:0043161	BP	proteasome-mediated ubiquitin-dependent protein catabolic process	18/ 316	88/ 3949	0.204545455	0.000151264	0.114141834
7	GO:0006513	BP	protein monoubiquitination	7/ 316	17/ 3949	0.411764706	0.000189393	0.127870318
5	GO:0046148	BP	pigment biosynthetic process	5/ 316	9/ 3949	0.555555556	0.000306138	0.194545982
30	GO:0044265	BP	cellular macromolecule catabolic process	30/ 316	193/ 3949	0.155440415	0.00031848	0.194545982
20	GO:0010498	BP	proteasomal protein catabolic process	20/ 316	107/ 3949	0.186915888	0.000357747	0.208599309
6	GO:0042168	BP	heme metabolic process	6/ 316	14/ 3949	0.428571429	0.000432955	0.228945827
8	GO:1903825	BP	organic acid transmembrane transport	8/ 316	25/ 3949	0.32	0.000496325	0.228945827
8	GO:1905039	BP	carboxylic acid transmembrane transport	8/ 316	25/ 3949	0.32	0.000496325	0.228945827
36	GO:0031966	CC	mitochondrial membrane	36/ 316	256/ 3949	0.140625	0.000727244	0.316907724
6	GO:0042440	BP	pigment metabolic process	6/ 316	16/ 3949	0.375	0.001005873	0.403229178
18	GO:0019787	MF	ubiquitin-like protein transferase activity	18/ 316	100/ 3949	0.18	0.001000991	0.403229178
21	GO:0030163	BP	protein catabolic process	21/ 316	128/ 3949	0.1640625	0.001292248	0.471561499
120	GO:1901564	BP	organonitrogen compound metabolic process	120/ 316	1179/ 3949	0.10178117	0.001323372	0.471561499
17	GO:0004842	MF	ubiquitin-protein transferase activity	17/ 316	93/ 3949	0.182795699	0.001304498	0.471561499
5	GO:0044272	BP	sulfur compound biosynthetic process	5/ 316	12/ 3949	0.416666667	0.001572411	0.530812944
3	GO:0035234	BP	ectopic germ cell programmed cell death	3/ 316	4/ 3949	0.75	0.001910817	0.57736095
3	GO:0046985	BP	positive regulation of hemoglobin biosynthetic process	3/ 316	4/ 3949	0.75	0.001910817	0.57736095
3	GO:0010623	BP	programmed cell death involved in cell development	3/ 316	4/ 3949	0.75	0.001910817	0.57736095
10	GO:0015849	BP	organic acid transport	10/ 316	44/ 3949	0.227272727	0.001980346	0.57736095
4	GO:0046501	BP	protoporphyrinogen IX metabolic process	4/ 316	8/ 3949	0.5	0.002173715	0.580925409
4	GO:0034311	BP	diol metabolic process	4/ 316	8/ 3949	0.5	0.002173715	0.580925409
4	GO:0034312	BP	diol biosynthetic process	4/ 316	8/ 3949	0.5	0.002173715	0.580925409
4	GO:0089718	BP	amino acid import across plasma membrane	4/ 316	8/ 3949	0.5	0.002173715	0.580925409
32	GO:0009057	BP	macromolecule catabolic process	32/ 316	236/ 3949	0.13559322	0.002679723	0.687509808
37	GO:0006508	BP	proteolysis	37/ 316	288/ 3949	0.128472222	0.003127654	0.771568124
5	GO:0019076	BP	viral release from host cell	5/ 316	14/ 3949	0.357142857	0.003476441	0.782382257
5	GO:0035891	BP	exit from host cell	5/ 316	14/ 3949	0.357142857	0.003476441	0.782382257
5	GO:0046173	BP	polyol biosynthetic process	5/ 316	14/ 3949	0.357142857	0.003476441	0.782382257
12	GO:0006790	BP	sulfur compound metabolic process	12/ 316	63/ 3949	0.19047619	0.003594485	0.795000899
6	GO:1904063	BP	negative regulation of cation transmembrane transport	6/ 316	20/ 3949	0.3	0.003700265	0.804525432
8	GO:0046942	BP	carboxylic acid transport	8/ 316	34/ 3949	0.235294118	0.004410252	0.851411435
3	GO:0046520	BP	sphingoid biosynthetic process	3/ 316	5/ 3949	0.6	0.004493994	0.851411435
3	GO:0006670	BP	sphingosine metabolic process	3/ 316	5/ 3949	0.6	0.004493994	0.851411435
3	GO:0046512	BP	sphingosine biosynthetic process	3/ 316	5/ 3949	0.6	0.004493994	0.851411435
3	GO:0048854	BP	brain morphogenesis	3/ 316	5/ 3949	0.6	0.004493994	0.851411435
57	GO:0036211	BP	protein modification process	57/ 316	499/ 3949	0.114228457	0.004540822	0.851411435
83	GO:0031090	CC	organelle membrane	83/ 316	785/ 3949	0.105732484	0.004072466	0.851411435
10	GO:0005741	CC	mitochondrial outer membrane	10/ 316	49/ 3949	0.204081633	0.004582149	0.851411435
2	GO:0043267	BP	negative regulation of potassium ion transport	2/ 316	2/ 3949	1	0.006384595	0.880662211
2	GO:1901017	BP	negative regulation of potassium ion transmembrane transporter activity	2/ 316	2/ 3949	1	0.006384595	0.880662211
2	GO:0042908	BP	xenobiotic transport	2/ 316	2/ 3949	1	0.006384595	0.880662211
2	GO:0030225	BP	macrophage differentiation	2/ 316	2/ 3949	1	0.006384595	0.880662211
2	GO:1901403	BP	positive regulation of tetrapyrrole metabolic process	2/ 316	2/ 3949	1	0.006384595	0.880662211
2	GO:1901465	BP	positive regulation of tetrapyrrole biosynthetic process	2/ 316	2/ 3949	1	0.006384595	0.880662211
2	GO:0072537	BP	fibroblast activation	2/ 316	2/ 3949	1	0.006384595	0.880662211
2	GO:0017085	BP	response to insecticide	2/ 316	2/ 3949	1	0.006384595	0.880662211
2	GO:0070455	BP	positive regulation of heme biosynthetic process	2/ 316	2/ 3949	1	0.006384595	0.880662211
2	GO:0021695	BP	cerebellar cortex development	2/ 316	2/ 3949	1	0.006384595	0.880662211
2	GO:1904438	BP	regulation of iron ion import across plasma membrane	2/ 316	2/ 3949	1	0.006384595	0.880662211
2	GO:1901380	BP	negative regulation of potassium ion transmembrane transport	2/ 316	2/ 3949	1	0.006384595	0.880662211
2	GO:0006850	BP	mitochondrial pyruvate transmembrane transport	2/ 316	2/ 3949	1	0.006384595	0.880662211
2	GO:0051597	BP	response to methylmercury	2/ 316	2/ 3949	1	0.006384595	0.880662211
2	GO:0071529	BP	cementum mineralization	2/ 316	2/ 3949	1	0.006384595	0.880662211
2	GO:0034759	BP	regulation of iron ion transmembrane transport	2/ 316	2/ 3949	1	0.006384595	0.880662211
7	GO:0046943	MF	carboxylic acid transmembrane transporter activity	7/ 316	28/ 3949	0.25	0.005346385	0.880662211
7	GO:0005342	MF	organic acid transmembrane transporter activity	7/ 316	28/ 3949	0.25	0.005346385	0.880662211
4	GO:1990756	MF	ubiquitin ligase-substrate adaptor activity	4/ 316	10/ 3949	0.4	0.005731402	0.880662211
4	GO:0140767	MF	enzyme-substrate adaptor activity	4/ 316	10/ 3949	0.4	0.005731402	0.880662211
6	GO:0034766	BP	negative regulation of ion transmembrane transport	6/ 316	23/ 3949	0.260869565	0.007853901	1
4	GO:0043162	BP	ubiquitin-dependent protein catabolic process via the multivesicular body sorting pathway	4/ 316	11/ 3949	0.363636364	0.00844593	1
3	GO:0033522	BP	histone H2A ubiquitination	3/ 316	6/ 3949	0.5	0.008457618	1
3	GO:0016574	BP	histone ubiquitination	3/ 316	6/ 3949	0.5	0.008457618	1
3	GO:0001937	BP	negative regulation of endothelial cell proliferation	3/ 316	6/ 3949	0.5	0.008457618	1
3	GO:0046519	BP	sphingoid metabolic process	3/ 316	6/ 3949	0.5	0.008457618	1
3	GO:1902230	BP	negative regulation of intrinsic apoptotic signaling pathway in response to DNA damage	3/ 316	6/ 3949	0.5	0.008457618	1
9	GO:0015711	BP	organic anion transport	9/ 316	46/ 3949	0.195652174	0.009351285	1
6	GO:0046165	BP	alcohol biosynthetic process	6/ 316	24/ 3949	0.25	0.00978382	1
5	GO:0043200	BP	response to amino acid	5/ 316	18/ 3949	0.277777778	0.011401625	1
5	GO:0032006	BP	regulation of TOR signaling	5/ 316	18/ 3949	0.277777778	0.011401625	1
57	GO:0043412	BP	macromolecule modification	57/ 316	520/ 3949	0.109615385	0.011587805	1
4	GO:1902235	BP	regulation of endoplasmic reticulum stress-induced intrinsic apoptotic signaling pathway	4/ 316	12/ 3949	0.333333333	0.01188269	1
6	GO:0098657	BP	import into cell	6/ 316	25/ 3949	0.24	0.012029074	1
3	GO:1901016	BP	regulation of potassium ion transmembrane transporter activity	3/ 316	7/ 3949	0.428571429	0.013931097	1
3	GO:1903432	BP	regulation of TORC1 signaling	3/ 316	7/ 3949	0.428571429	0.013931097	1
3	GO:1904925	BP	positive regulation of autophagy of mitochondrion in response to mitochondrial depolarization	3/ 316	7/ 3949	0.428571429	0.013931097	1
3	GO:1904923	BP	regulation of autophagy of mitochondrion in response to mitochondrial depolarization	3/ 316	7/ 3949	0.428571429	0.013931097	1
5	GO:0051865	BP	protein autoubiquitination	5/ 316	19/ 3949	0.263157895	0.014483047	1
42	GO:0044281	BP	small molecule metabolic process	42/ 316	366/ 3949	0.114754098	0.014730514	1
4	GO:0015718	BP	monocarboxylic acid transport	4/ 316	13/ 3949	0.307692308	0.016101893	1
4	GO:0071230	BP	cellular response to amino acid stimulus	4/ 316	13/ 3949	0.307692308	0.016101893	1
5	GO:0098739	BP	import across plasma membrane	5/ 316	20/ 3949	0.25	0.018077308	1
5	GO:0070936	BP	protein K48-linked ubiquitination	5/ 316	20/ 3949	0.25	0.018077308	1
2	GO:0020027	BP	hemoglobin metabolic process	2/ 316	3/ 3949	0.666666667	0.018137944	1
2	GO:0009143	BP	nucleoside triphosphate catabolic process	2/ 316	3/ 3949	0.666666667	0.018137944	1
2	GO:1904263	BP	positive regulation of TORC1 signaling	2/ 316	3/ 3949	0.666666667	0.018137944	1
2	GO:0001893	BP	maternal placenta development	2/ 316	3/ 3949	0.666666667	0.018137944	1
2	GO:0032268	BP	regulation of cellular protein metabolic process	2/ 316	3/ 3949	0.666666667	0.018137944	1
2	GO:0061732	BP	mitochondrial acetyl-CoA biosynthetic process from pyruvate	2/ 316	3/ 3949	0.666666667	0.018137944	1
2	GO:0000096	BP	sulfur amino acid metabolic process	2/ 316	3/ 3949	0.666666667	0.018137944	1
2	GO:1900112	BP	regulation of histone H3-K9 trimethylation	2/ 316	3/ 3949	0.666666667	0.018137944	1
2	GO:0006848	BP	pyruvate transport	2/ 316	3/ 3949	0.666666667	0.018137944	1
2	GO:0060323	BP	head morphogenesis	2/ 316	3/ 3949	0.666666667	0.018137944	1
2	GO:0044571	BP	[2Fe-2S] cluster assembly	2/ 316	3/ 3949	0.666666667	0.018137944	1
2	GO:0140467	BP	integrated stress response signaling	2/ 316	3/ 3949	0.666666667	0.018137944	1
2	GO:0010999	BP	regulation of eIF2 alpha phosphorylation by heme	2/ 316	3/ 3949	0.666666667	0.018137944	1
2	GO:1905532	BP	regulation of leucine import across plasma membrane	2/ 316	3/ 3949	0.666666667	0.018137944	1
2	GO:0140627	BP	ubiquitin-dependent protein catabolic process via the C-end degron rule pathway	2/ 316	3/ 3949	0.666666667	0.018137944	1
2	GO:0051570	BP	regulation of histone H3-K9 methylation	2/ 316	3/ 3949	0.666666667	0.018137944	1
2	GO:1901475	BP	pyruvate transmembrane transport	2/ 316	3/ 3949	0.666666667	0.018137944	1
2	GO:0001504	BP	neurotransmitter uptake	2/ 316	3/ 3949	0.666666667	0.018137944	1
11	GO:0009060	BP	aerobic respiration	11/ 316	67/ 3949	0.164179104	0.019580241	1
6	GO:0043271	BP	negative regulation of ion transport	6/ 316	28/ 3949	0.214285714	0.020892658	1
3	GO:1900087	BP	positive regulation of G1/S transition of mitotic cell cycle	3/ 316	8/ 3949	0.375	0.020985526	1
3	GO:0008214	BP	protein dealkylation	3/ 316	8/ 3949	0.375	0.020985526	1
3	GO:2000242	BP	negative regulation of reproductive process	3/ 316	8/ 3949	0.375	0.020985526	1
3	GO:0006482	BP	protein demethylation	3/ 316	8/ 3949	0.375	0.020985526	1
3	GO:1902236	BP	negative regulation of endoplasmic reticulum stress-induced intrinsic apoptotic signaling pathway	3/ 316	8/ 3949	0.375	0.020985526	1
4	GO:0090263	BP	positive regulation of canonical Wnt signaling pathway	4/ 316	14/ 3949	0.285714286	0.021152074	1
4	GO:0071229	BP	cellular response to acid chemical	4/ 316	14/ 3949	0.285714286	0.021152074	1
4	GO:2000241	BP	regulation of reproductive process	4/ 316	14/ 3949	0.285714286	0.021152074	1
4	GO:2001237	BP	negative regulation of extrinsic apoptotic signaling pathway	4/ 316	14/ 3949	0.285714286	0.021152074	1
4	GO:0016226	BP	iron-sulfur cluster assembly	4/ 316	14/ 3949	0.285714286	0.021152074	1
4	GO:0006814	BP	sodium ion transport	4/ 316	14/ 3949	0.285714286	0.021152074	1
4	GO:0031163	BP	metallo-sulfur cluster assembly	4/ 316	14/ 3949	0.285714286	0.021152074	1
169	GO:0008152	BP	metabolic process	169/ 316	1864/ 3949	0.090665236	0.02186845	1
5	GO:0019751	BP	polyol metabolic process	5/ 316	21/ 3949	0.238095238	0.022214504	1
5	GO:0051258	BP	protein polymerization	5/ 316	21/ 3949	0.238095238	0.022214504	1
11	GO:0045333	BP	cellular respiration	11/ 316	70/ 3949	0.157142857	0.024531643	1
6	GO:0034763	BP	negative regulation of transmembrane transport	6/ 316	29/ 3949	0.206896552	0.02462757	1
6	GO:0098656	BP	anion transmembrane transport	6/ 316	29/ 3949	0.206896552	0.02462757	1
10	GO:0006820	BP	anion transport	10/ 316	60/ 3949	0.166666667	0.025648798	1
4	GO:0070979	BP	protein K11-linked ubiquitination	4/ 316	15/ 3949	0.266666667	0.02706995	1
8	GO:0006338	BP	chromatin remodeling	8/ 316	46/ 3949	0.173913043	0.027416733	1
13	GO:0055080	BP	cation homeostasis	13/ 316	89/ 3949	0.146067416	0.028247596	1
24	GO:1901565	BP	organonitrogen compound catabolic process	24/ 316	193/ 3949	0.124352332	0.028282607	1
3	GO:0015804	BP	neutral amino acid transport	3/ 316	9/ 3949	0.333333333	0.0296444	1
3	GO:0046755	BP	viral budding	3/ 316	9/ 3949	0.333333333	0.0296444	1
3	GO:0051443	BP	positive regulation of ubiquitin-protein transferase activity	3/ 316	9/ 3949	0.333333333	0.0296444	1
3	GO:0006730	BP	one-carbon metabolic process	3/ 316	9/ 3949	0.333333333	0.0296444	1
5	GO:0001101	BP	response to acid chemical	5/ 316	23/ 3949	0.217391304	0.032216804	1
5	GO:0044000	BP	movement in host	5/ 316	23/ 3949	0.217391304	0.032216804	1
6	GO:0009411	BP	response to UV	6/ 316	31/ 3949	0.193548387	0.03337653	1
4	GO:0003333	BP	amino acid transmembrane transport	4/ 316	16/ 3949	0.25	0.033880622	1
2	GO:0046653	BP	tetrahydrofolate metabolic process	2/ 316	4/ 3949	0.5	0.034365071	1
2	GO:1904959	BP	regulation of cytochrome-c oxidase activity	2/ 316	4/ 3949	0.5	0.034365071	1
2	GO:0006760	BP	folic acid-containing compound metabolic process	2/ 316	4/ 3949	0.5	0.034365071	1
2	GO:1901401	BP	regulation of tetrapyrrole metabolic process	2/ 316	4/ 3949	0.5	0.034365071	1
2	GO:1901463	BP	regulation of tetrapyrrole biosynthetic process	2/ 316	4/ 3949	0.5	0.034365071	1
2	GO:1904732	BP	regulation of electron transfer activity	2/ 316	4/ 3949	0.5	0.034365071	1
2	GO:0070453	BP	regulation of heme biosynthetic process	2/ 316	4/ 3949	0.5	0.034365071	1
2	GO:0015740	BP	C4-dicarboxylate transport	2/ 316	4/ 3949	0.5	0.034365071	1
2	GO:0040020	BP	regulation of meiotic nuclear division	2/ 316	4/ 3949	0.5	0.034365071	1
2	GO:0006858	BP	extracellular transport	2/ 316	4/ 3949	0.5	0.034365071	1
2	GO:0006085	BP	acetyl-CoA biosynthetic process	2/ 316	4/ 3949	0.5	0.034365071	1
2	GO:0006086	BP	acetyl-CoA biosynthetic process from pyruvate	2/ 316	4/ 3949	0.5	0.034365071	1
2	GO:1904668	BP	positive regulation of ubiquitin protein ligase activity	2/ 316	4/ 3949	0.5	0.034365071	1
2	GO:0034756	BP	regulation of iron ion transport	2/ 316	4/ 3949	0.5	0.034365071	1
2	GO:0034505	BP	tooth mineralization	2/ 316	4/ 3949	0.5	0.034365071	1
41	GO:0044248	BP	cellular catabolic process	41/ 316	373/ 3949	0.109919571	0.034483741	1
10	GO:1904062	BP	regulation of cation transmembrane transport	10/ 316	65/ 3949	0.153846154	0.036228772	1
9	GO:2001234	BP	negative regulation of apoptotic signaling pathway	9/ 316	55/ 3949	0.163636364	0.038499737	1
12	GO:0015980	BP	energy derivation by oxidation of organic compounds	12/ 316	83/ 3949	0.144578313	0.03854182	1
3	GO:2001258	BP	negative regulation of cation channel activity	3/ 316	10/ 3949	0.3	0.039892828	1
3	GO:0070988	BP	demethylation	3/ 316	10/ 3949	0.3	0.039892828	1
14	GO:1901137	BP	carbohydrate derivative biosynthetic process	14/ 316	102/ 3949	0.137254902	0.040202571	1
140	GO:0044237	BP	cellular metabolic process	140/ 316	1535/ 3949	0.091205212	0.04085135	1
9	GO:0006066	BP	alcohol metabolic process	9/ 316	56/ 3949	0.160714286	0.040879624	1
7	GO:0006575	BP	cellular modified amino acid metabolic process	7/ 316	41/ 3949	0.170731707	0.041556652	1
4	GO:0050000	BP	chromosome localization	4/ 316	17/ 3949	0.235294118	0.041598025	1
4	GO:0045069	BP	regulation of viral genome replication	4/ 316	17/ 3949	0.235294118	0.041598025	1
4	GO:2001021	BP	negative regulation of response to DNA damage stimulus	4/ 316	17/ 3949	0.235294118	0.041598025	1
21	GO:0043436	BP	oxoacid metabolic process	21/ 316	171/ 3949	0.122807018	0.04271432	1
21	GO:0006082	BP	organic acid metabolic process	21/ 316	171/ 3949	0.122807018	0.04271432	1
6	GO:1901617	BP	organic hydroxy compound biosynthetic process	6/ 316	33/ 3949	0.181818182	0.043922972	1
5	GO:0006865	BP	amino acid transport	5/ 316	25/ 3949	0.2	0.044643008	1
136	GO:0006807	BP	nitrogen compound metabolic process	136/ 316	1491/ 3949	0.09121395	0.045930953	1
13	GO:0098771	BP	inorganic ion homeostasis	13/ 316	92/ 3949	0.141304348	0.047851527	1
13	GO:0050801	BP	ion homeostasis	13/ 316	92/ 3949	0.141304348	0.047851527	1
34	GO:0033554	BP	cellular response to stress	34/ 316	308/ 3949	0.11038961	0.048324429	1
6	GO:1903900	BP	regulation of viral life cycle	6/ 316	34/ 3949	0.176470588	0.049895928	1
6	GO:0055076	BP	transition metal ion homeostasis	6/ 316	34/ 3949	0.176470588	0.049895928	1
3	GO:0005721	CC	pericentric heterochromatin	3/ 316	7/ 3949	0.428571429	0.013931097	1
3	GO:0009925	CC	basal plasma membrane	3/ 316	7/ 3949	0.428571429	0.013931097	1
5	GO:0000421	CC	autophagosome membrane	5/ 316	19/ 3949	0.263157895	0.014483047	1
4	GO:0032585	CC	multivesicular body membrane	4/ 316	13/ 3949	0.307692308	0.016101893	1
47	GO:0005739	CC	mitochondrion	47/ 316	425/ 3949	0.110588235	0.017697996	1
12	GO:1990204	CC	oxidoreductase complex	12/ 316	76/ 3949	0.157894737	0.018000119	1
5	GO:0033177	CC	proton-transporting two-sector ATPase complex, proton-transporting domain	5/ 316	20/ 3949	0.25	0.018077308	1
2	GO:1990229	CC	iron-sulfur cluster assembly complex	2/ 316	3/ 3949	0.666666667	0.018137944	1
2	GO:0031464	CC	Cul4A-RING E3 ubiquitin ligase complex	2/ 316	3/ 3949	0.666666667	0.018137944	1
10	GO:0019867	CC	outer membrane	10/ 316	57/ 3949	0.175438596	0.021922835	1
10	GO:0031968	CC	organelle outer membrane	10/ 316	57/ 3949	0.175438596	0.021922835	1
5	GO:0005643	CC	nuclear pore	5/ 316	21/ 3949	0.238095238	0.022214504	1
4	GO:0010494	CC	cytoplasmic stress granule	4/ 316	15/ 3949	0.266666667	0.02706995	1
8	GO:0031902	CC	late endosome membrane	8/ 316	46/ 3949	0.173913043	0.027416733	1
12	GO:0000151	CC	ubiquitin ligase complex	12/ 316	78/ 3949	0.153846154	0.030906775	1
6	GO:0031901	CC	early endosome membrane	6/ 316	31/ 3949	0.193548387	0.03337653	1
4	GO:0036452	CC	ESCRT complex	4/ 316	16/ 3949	0.25	0.033880622	1
4	GO:0030665	CC	clathrin-coated vesicle membrane	4/ 316	16/ 3949	0.25	0.033880622	1
3	GO:0000276	CC	mitochondrial proton-transporting ATP synthase complex, coupling factor F(o)	3/ 316	10/ 3949	0.3	0.039892828	1
9	GO:0005759	CC	mitochondrial matrix	9/ 316	56/ 3949	0.160714286	0.040879624	1
40	GO:0098588	CC	bounding membrane of organelle	40/ 316	371/ 3949	0.107816712	0.04399694	1
7	GO:0015291	MF	secondary active transmembrane transporter activity	7/ 316	30/ 3949	0.233333333	0.008003083	1
7	GO:0008514	MF	organic anion transmembrane transporter activity	7/ 316	31/ 3949	0.225806452	0.009646867	1
9	GO:0008509	MF	anion transmembrane transporter activity	9/ 316	48/ 3949	0.1875	0.012359768	1
17	GO:0022804	MF	active transmembrane transporter activity	17/ 316	117/ 3949	0.145299145	0.014106534	1
39	GO:0032559	MF	adenyl ribonucleotide binding	39/ 316	339/ 3949	0.115044248	0.015957395	1
11	GO:0016874	MF	ligase activity	11/ 316	64/ 3949	0.171875	0.016084215	1
4	GO:0015293	MF	symporter activity	4/ 316	13/ 3949	0.307692308	0.016101893	1
20	GO:0042803	MF	protein homodimerization activity	20/ 316	146/ 3949	0.136986301	0.018128425	1
2	GO:0050833	MF	pyruvate transmembrane transporter activity	2/ 316	3/ 3949	0.666666667	0.018137944	1
2	GO:0019238	MF	cyclohydrolase activity	2/ 316	3/ 3949	0.666666667	0.018137944	1
7	GO:0043130	MF	ubiquitin binding	7/ 316	35/ 3949	0.2	0.018729253	1
132	GO:0003824	MF	catalytic activity	132/ 316	1407/ 3949	0.093816631	0.01986016	1
22	GO:0015075	MF	ion transmembrane transporter activity	22/ 316	170/ 3949	0.129411765	0.020331135	1
39	GO:0030554	MF	adenyl nucleotide binding	39/ 316	344/ 3949	0.113372093	0.021722482	1
37	GO:0005524	MF	ATP binding	37/ 316	328/ 3949	0.112804878	0.025673107	1
29	GO:0022857	MF	transmembrane transporter activity	29/ 316	247/ 3949	0.117408907	0.029301529	1
3	GO:0008138	MF	protein tyrosine/serine/threonine phosphatase activity	3/ 316	9/ 3949	0.333333333	0.0296444	1
7	GO:0032182	MF	ubiquitin-like protein binding	7/ 316	39/ 3949	0.179487179	0.032579525	1
4	GO:0015171	MF	amino acid transmembrane transporter activity	4/ 316	16/ 3949	0.25	0.033880622	1
2	GO:0097027	MF	ubiquitin-protein transferase activator activity	2/ 316	4/ 3949	0.5	0.034365071	1
2	GO:0030492	MF	hemoglobin binding	2/ 316	4/ 3949	0.5	0.034365071	1
2	GO:0031435	MF	mitogen-activated protein kinase kinase kinase binding	2/ 316	4/ 3949	0.5	0.034365071	1
2	GO:0015370	MF	solute:sodium symporter activity	2/ 316	4/ 3949	0.5	0.034365071	1
2	GO:0080025	MF	phosphatidylinositol-3,5-bisphosphate binding	2/ 316	4/ 3949	0.5	0.034365071	1
14	GO:0044389	MF	ubiquitin-like protein ligase binding	14/ 316	98/ 3949	0.142857143	0.034769587	1
3	GO:0008028	MF	monocarboxylic acid transmembrane transporter activity	3/ 316	10/ 3949	0.3	0.039892828	1
9	GO:0016829	MF	lyase activity	9/ 316	56/ 3949	0.160714286	0.040879624	1
7	GO:0019902	MF	phosphatase binding	7/ 316	41/ 3949	0.170731707	0.041556652	1
4	GO:0016836	MF	hydro-lyase activity	4/ 316	17/ 3949	0.235294118	0.041598025	1
57	GO:0016740	MF	transferase activity	57/ 316	561/ 3949	0.101604278	0.044040214	1
107	GO:0043167	MF	ion binding	107/ 316	1140/ 3949	0.093859649	0.044767565	1
13	GO:0031625	MF	ubiquitin protein ligase binding	13/ 316	91/ 3949	0.142857143	0.046761502	1
