# Supplementary material for: Time-course whole blood transcriptome profiling provides new insights into Microtus fortis natural resistance mechanism to Schistosoma japonicum
Source: Heliyon. 2024 Sep 26;10(19):e38067. doi: 10.1016/j.heliyon.2024.e38067 (PMC11471165; doi:10.1016/j.heliyon.2024.e38067)
Supplement: Multimedia component 7 [file mmc7.csv]

Number	GO ID	Term Type	Description	Ratio_in_study	Ratio_in_pop	Rich factor	Pvalue_uncorrected	Pvalue_corrected	Gene_ids
8	GO:0042742	BP	defense response to bacterium	8/ 64	40/ 3949	0.2	1.55545134261E-7	0.00082829428866	TRINITY_DN517_c2_g2;TRINITY_DN706_c0_g1;TRINITY_DN739_c0_g1;TRINITY_DN8212_c0_g1;TRINITY_DN11135_c0_g1;TRINITY_DN155_c0_g1;TRINITY_DN4607_c0_g1;TRINITY_DN1355_c0_g1
7	GO:0002274	BP	myeloid leukocyte activation	7/ 64	28/ 3949	0.25	1.90455237646E-7	0.00082829428866	TRINITY_DN517_c2_g2;TRINITY_DN1866_c0_g1;TRINITY_DN739_c0_g1;TRINITY_DN8212_c0_g1;TRINITY_DN316_c0_g1;TRINITY_DN1165_c0_g1;TRINITY_DN8500_c0_g1
17	GO:0051707	BP	response to other organism	17/ 64	191/ 3949	0.0890052356021	2.11146691415E-7	0.00082829428866	TRINITY_DN517_c2_g2;TRINITY_DN11135_c0_g1;TRINITY_DN9292_c0_g1;TRINITY_DN706_c0_g1;TRINITY_DN839_c0_g1;TRINITY_DN7628_c0_g1;TRINITY_DN739_c0_g1;TRINITY_DN8212_c0_g1;TRINITY_DN2205_c0_g1;TRINITY_DN155_c0_g1;TRINITY_DN1866_c0_g1;TRINITY_DN8553_c0_g1;TRINITY_DN1165_c0_g1;TRINITY_DN524_c0_g1;TRINITY_DN4607_c0_g1;TRINITY_DN6954_c0_g1;TRINITY_DN1355_c0_g1
17	GO:0044419	BP	biological process involved in interspecies interaction between organisms	17/ 64	226/ 3949	0.0752212389381	3.25232401041E-7	0.00082829428866	TRINITY_DN517_c2_g2;TRINITY_DN11135_c0_g1;TRINITY_DN9292_c0_g1;TRINITY_DN706_c0_g1;TRINITY_DN839_c0_g1;TRINITY_DN7628_c0_g1;TRINITY_DN739_c0_g1;TRINITY_DN8212_c0_g1;TRINITY_DN2205_c0_g1;TRINITY_DN155_c0_g1;TRINITY_DN1866_c0_g1;TRINITY_DN8553_c0_g1;TRINITY_DN1165_c0_g1;TRINITY_DN524_c0_g1;TRINITY_DN4607_c0_g1;TRINITY_DN6954_c0_g1;TRINITY_DN1355_c0_g1
14	GO:0098542	BP	defense response to other organism	14/ 64	145/ 3949	0.0965517241379	3.37386771186E-7	0.00082829428866	TRINITY_DN517_c2_g2;TRINITY_DN9292_c0_g1;TRINITY_DN706_c0_g1;TRINITY_DN839_c0_g1;TRINITY_DN7628_c0_g1;TRINITY_DN739_c0_g1;TRINITY_DN8212_c0_g1;TRINITY_DN2205_c0_g1;TRINITY_DN11135_c0_g1;TRINITY_DN1866_c0_g1;TRINITY_DN1165_c0_g1;TRINITY_DN155_c0_g1;TRINITY_DN4607_c0_g1;TRINITY_DN1355_c0_g1
10	GO:0009617	BP	response to bacterium	10/ 64	61/ 3949	0.16393442623	3.87415476455E-7	0.00082829428866	TRINITY_DN517_c2_g2;TRINITY_DN706_c0_g1;TRINITY_DN739_c0_g1;TRINITY_DN8212_c0_g1;TRINITY_DN11135_c0_g1;TRINITY_DN8553_c0_g1;TRINITY_DN155_c0_g1;TRINITY_DN4607_c0_g1;TRINITY_DN6954_c0_g1;TRINITY_DN1355_c0_g1
19	GO:0043207	BP	response to external biotic stimulus	19/ 64	234/ 3949	0.0811965811966	5.25183080029E-7	0.00096243550723	TRINITY_DN517_c2_g2;TRINITY_DN11135_c0_g1;TRINITY_DN9292_c0_g1;TRINITY_DN706_c0_g1;TRINITY_DN839_c0_g1;TRINITY_DN4929_c0_g1;TRINITY_DN7017_c0_g1;TRINITY_DN739_c0_g1;TRINITY_DN8212_c0_g1;TRINITY_DN2205_c0_g1;TRINITY_DN155_c0_g1;TRINITY_DN1866_c0_g1;TRINITY_DN8553_c0_g1;TRINITY_DN1165_c0_g1;TRINITY_DN524_c0_g1;TRINITY_DN4607_c0_g1;TRINITY_DN6954_c0_g1;TRINITY_DN1355_c0_g1;TRINITY_DN7628_c0_g1
20	GO:0009607	BP	response to biotic stimulus	20/ 64	239/ 3949	0.0836820083682	7.01298434526E-7	0.00108925047253	TRINITY_DN517_c2_g2;TRINITY_DN11135_c0_g1;TRINITY_DN9292_c0_g1;TRINITY_DN706_c0_g1;TRINITY_DN839_c0_g1;TRINITY_DN4929_c0_g1;TRINITY_DN7017_c0_g1;TRINITY_DN739_c0_g1;TRINITY_DN8212_c0_g1;TRINITY_DN2205_c0_g1;TRINITY_DN155_c0_g1;TRINITY_DN1866_c0_g1;TRINITY_DN8553_c0_g1;TRINITY_DN316_c0_g1;TRINITY_DN1165_c0_g1;TRINITY_DN524_c0_g1;TRINITY_DN4607_c0_g1;TRINITY_DN6954_c0_g1;TRINITY_DN1355_c0_g1;TRINIT…
22	GO:0002376	BP	immune system process	22/ 64	338/ 3949	0.0650887573964	7.64207534517E-7	0.00108925047253	TRINITY_DN513_c0_g2;TRINITY_DN11182_c0_g1;TRINITY_DN1056_c0_g1;TRINITY_DN11024_c0_g1;TRINITY_DN739_c0_g1;TRINITY_DN156_c2_g1;TRINITY_DN8212_c0_g1;TRINITY_DN1165_c0_g1;TRINITY_DN517_c2_g2;TRINITY_DN10576_c0_g1;TRINITY_DN9292_c0_g1;TRINITY_DN839_c0_g1;TRINITY_DN2810_c1_g1;TRINITY_DN2205_c0_g1;TRINITY_DN4607_c0_g1;TRINITY_DN706_c0_g1;TRINITY_DN1866_c0_g1;TRINITY_DN7628_c0_g1;TRINITY_DN316_c0_g1;TRIN…
20	GO:0009605	BP	response to external stimulus	20/ 64	354/ 3949	0.0564971751412	1.56180693505E-6	0.00182598113929	TRINITY_DN517_c2_g2;TRINITY_DN11135_c0_g1;TRINITY_DN9292_c0_g1;TRINITY_DN706_c0_g1;TRINITY_DN839_c0_g1;TRINITY_DN4929_c0_g1;TRINITY_DN7017_c0_g1;TRINITY_DN739_c0_g1;TRINITY_DN8212_c0_g1;TRINITY_DN2205_c0_g1;TRINITY_DN155_c0_g1;TRINITY_DN1866_c0_g1;TRINITY_DN4044_c0_g1;TRINITY_DN1165_c0_g1;TRINITY_DN524_c0_g1;TRINITY_DN8553_c0_g1;TRINITY_DN4607_c0_g1;TRINITY_DN6954_c0_g1;TRINITY_DN1355_c0_g1;TRINI…
14	GO:0006952	BP	defense response	14/ 64	194/ 3949	0.0721649484536	1.62872636963E-6	0.00182598113929	TRINITY_DN517_c2_g2;TRINITY_DN9292_c0_g1;TRINITY_DN706_c0_g1;TRINITY_DN839_c0_g1;TRINITY_DN7628_c0_g1;TRINITY_DN739_c0_g1;TRINITY_DN8212_c0_g1;TRINITY_DN2205_c0_g1;TRINITY_DN11135_c0_g1;TRINITY_DN1866_c0_g1;TRINITY_DN1165_c0_g1;TRINITY_DN155_c0_g1;TRINITY_DN4607_c0_g1;TRINITY_DN1355_c0_g1
5	GO:0042116	BP	macrophage activation	5/ 64	14/ 3949	0.357142857143	1.70812080382E-6	0.00182598113929	TRINITY_DN517_c2_g2;TRINITY_DN1866_c0_g1;TRINITY_DN8500_c0_g1;TRINITY_DN739_c0_g1;TRINITY_DN8212_c0_g1
4	GO:0034123	BP	positive regulation of toll-like receptor signaling pathway	4/ 64	8/ 3949	0.5	4.18595876737E-6	0.00413057531291	TRINITY_DN839_c0_g1;TRINITY_DN1866_c0_g1;TRINITY_DN9292_c0_g1;TRINITY_DN8212_c0_g1
4	GO:0062208	BP	positive regulation of pattern recognition receptor signaling pathway	4/ 64	10/ 3949	0.4	1.22545599353E-5	0.0112286782036	TRINITY_DN839_c0_g1;TRINITY_DN1866_c0_g1;TRINITY_DN9292_c0_g1;TRINITY_DN8212_c0_g1
3	GO:0002281	BP	macrophage activation involved in immune response	3/ 64	4/ 3949	0.75	1.60611324931E-5	0.0137354805081	TRINITY_DN1866_c0_g1;TRINITY_DN8500_c0_g1;TRINITY_DN8212_c0_g1
9	GO:0045321	BP	leukocyte activation	9/ 64	98/ 3949	0.0918367346939	2.19555383159E-5	0.0168122303418	TRINITY_DN517_c2_g2;TRINITY_DN11182_c0_g1;TRINITY_DN839_c0_g1;TRINITY_DN739_c0_g1;TRINITY_DN8212_c0_g1;TRINITY_DN316_c0_g1;TRINITY_DN1866_c0_g1;TRINITY_DN1165_c0_g1;TRINITY_DN8500_c0_g1
15	GO:0002682	BP	regulation of immune system process	15/ 64	276/ 3949	0.054347826087	2.22800059098E-5	0.0168122303418	TRINITY_DN517_c2_g2;TRINITY_DN10576_c0_g1;TRINITY_DN513_c0_g2;TRINITY_DN9292_c0_g1;TRINITY_DN706_c0_g1;TRINITY_DN839_c0_g1;TRINITY_DN11024_c0_g1;TRINITY_DN739_c0_g1;TRINITY_DN8212_c0_g1;TRINITY_DN156_c2_g1;TRINITY_DN155_c0_g1;TRINITY_DN1866_c0_g1;TRINITY_DN316_c0_g1;TRINITY_DN317_c0_g1;TRINITY_DN8500_c0_g1
11	GO:0002684	BP	positive regulation of immune system process	11/ 64	152/ 3949	0.0723684210526	2.44240909778E-5	0.0174062355035	TRINITY_DN517_c2_g2;TRINITY_DN10576_c0_g1;TRINITY_DN513_c0_g2;TRINITY_DN839_c0_g1;TRINITY_DN11024_c0_g1;TRINITY_DN739_c0_g1;TRINITY_DN8212_c0_g1;TRINITY_DN156_c2_g1;TRINITY_DN1866_c0_g1;TRINITY_DN316_c0_g1;TRINITY_DN155_c0_g1
4	GO:0002275	BP	myeloid cell activation involved in immune response	4/ 64	12/ 3949	0.333333333333	2.81884900878E-5	0.0190316816235	TRINITY_DN1866_c0_g1;TRINITY_DN8500_c0_g1;TRINITY_DN8212_c0_g1;TRINITY_DN1165_c0_g1
11	GO:0050776	BP	regulation of immune response	11/ 64	157/ 3949	0.0700636942675	3.31286344417E-5	0.0202368629818	TRINITY_DN517_c2_g2;TRINITY_DN9292_c0_g1;TRINITY_DN706_c0_g1;TRINITY_DN839_c0_g1;TRINITY_DN11024_c0_g1;TRINITY_DN739_c0_g1;TRINITY_DN8212_c0_g1;TRINITY_DN316_c0_g1;TRINITY_DN1866_c0_g1;TRINITY_DN155_c0_g1;TRINITY_DN8500_c0_g1
11	GO:0032101	BP	regulation of response to external stimulus	11/ 64	157/ 3949	0.0700636942675	3.31286344417E-5	0.0202368629818	TRINITY_DN517_c2_g2;TRINITY_DN316_c0_g1;TRINITY_DN9292_c0_g1;TRINITY_DN706_c0_g1;TRINITY_DN1866_c0_g1;TRINITY_DN8212_c0_g1;TRINITY_DN2205_c0_g1;TRINITY_DN760_c0_g1;TRINITY_DN155_c0_g1;TRINITY_DN782_c0_g1;TRINITY_DN8500_c0_g1
6	GO:0045088	BP	regulation of innate immune response	6/ 64	42/ 3949	0.142857142857	4.74892711051E-5	0.0276905622607	TRINITY_DN706_c0_g1;TRINITY_DN1866_c0_g1;TRINITY_DN8212_c0_g1;TRINITY_DN316_c0_g1;TRINITY_DN155_c0_g1;TRINITY_DN8500_c0_g1
8	GO:0045087	BP	innate immune response	8/ 64	84/ 3949	0.0952380952381	5.03173192753E-5	0.0280639378984	TRINITY_DN9292_c0_g1;TRINITY_DN706_c0_g1;TRINITY_DN1866_c0_g1;TRINITY_DN7628_c0_g1;TRINITY_DN8212_c0_g1;TRINITY_DN2205_c0_g1;TRINITY_DN1165_c0_g1;TRINITY_DN11135_c0_g1
4	GO:0034121	BP	regulation of toll-like receptor signaling pathway	4/ 64	14/ 3949	0.285714285714	5.56282797477E-5	0.0297333155251	TRINITY_DN839_c0_g1;TRINITY_DN1866_c0_g1;TRINITY_DN9292_c0_g1;TRINITY_DN8212_c0_g1
5	GO:0002366	BP	leukocyte activation involved in immune response	5/ 64	27/ 3949	0.185185185185	5.85367783337E-5	0.0300363916986	TRINITY_DN1866_c0_g1;TRINITY_DN8500_c0_g1;TRINITY_DN739_c0_g1;TRINITY_DN8212_c0_g1;TRINITY_DN1165_c0_g1
9	GO:0001775	BP	cell activation	9/ 64	112/ 3949	0.0803571428571	6.41298129923E-5	0.0304687867061	TRINITY_DN517_c2_g2;TRINITY_DN11182_c0_g1;TRINITY_DN839_c0_g1;TRINITY_DN739_c0_g1;TRINITY_DN8212_c0_g1;TRINITY_DN316_c0_g1;TRINITY_DN1866_c0_g1;TRINITY_DN1165_c0_g1;TRINITY_DN8500_c0_g1
9	GO:0031347	BP	regulation of defense response	9/ 64	112/ 3949	0.0803571428571	6.41298129923E-5	0.0304687867061	TRINITY_DN9292_c0_g1;TRINITY_DN706_c0_g1;TRINITY_DN1866_c0_g1;TRINITY_DN8212_c0_g1;TRINITY_DN2205_c0_g1;TRINITY_DN760_c0_g1;TRINITY_DN155_c0_g1;TRINITY_DN316_c0_g1;TRINITY_DN8500_c0_g1
5	GO:0002263	BP	cell activation involved in immune response	5/ 64	28/ 3949	0.178571428571	7.03768655071E-5	0.0311836535258	TRINITY_DN1866_c0_g1;TRINITY_DN8500_c0_g1;TRINITY_DN739_c0_g1;TRINITY_DN8212_c0_g1;TRINITY_DN1165_c0_g1
8	GO:0050778	BP	positive regulation of immune response	8/ 64	88/ 3949	0.0909090909091	7.04962544627E-5	0.0311836535258	TRINITY_DN517_c2_g2;TRINITY_DN839_c0_g1;TRINITY_DN11024_c0_g1;TRINITY_DN739_c0_g1;TRINITY_DN8212_c0_g1;TRINITY_DN316_c0_g1;TRINITY_DN1866_c0_g1;TRINITY_DN155_c0_g1
7	GO:0002831	BP	regulation of response to biotic stimulus	7/ 64	66/ 3949	0.106060606061	7.72040048114E-5	0.0330124324573	TRINITY_DN9292_c0_g1;TRINITY_DN706_c0_g1;TRINITY_DN1866_c0_g1;TRINITY_DN8212_c0_g1;TRINITY_DN316_c0_g1;TRINITY_DN155_c0_g1;TRINITY_DN8500_c0_g1
8	GO:0001819	BP	positive regulation of cytokine production	8/ 64	91/ 3949	0.0879120879121	8.97087908219E-5	0.0371220764085	TRINITY_DN517_c2_g2;TRINITY_DN513_c0_g2;TRINITY_DN9292_c0_g1;TRINITY_DN706_c0_g1;TRINITY_DN839_c0_g1;TRINITY_DN739_c0_g1;TRINITY_DN8212_c0_g1;TRINITY_DN155_c0_g1
5	GO:0097529	BP	myeloid leukocyte migration	5/ 64	33/ 3949	0.151515151515	0.000159660395745	0.0620643502007	TRINITY_DN517_c2_g2;TRINITY_DN10576_c0_g1;TRINITY_DN8212_c0_g1;TRINITY_DN1056_c0_g1;TRINITY_DN2205_c0_g1
5	GO:0002833	BP	positive regulation of response to biotic stimulus	5/ 64	33/ 3949	0.151515151515	0.000159660395745	0.0620643502007	TRINITY_DN1866_c0_g1;TRINITY_DN8500_c0_g1;TRINITY_DN9292_c0_g1;TRINITY_DN8212_c0_g1;TRINITY_DN316_c0_g1
13	GO:0042127	BP	regulation of cell population proliferation	13/ 64	255/ 3949	0.0509803921569	0.000167751899046	0.0632918047343	TRINITY_DN517_c2_g2;TRINITY_DN409_c0_g1;TRINITY_DN513_c0_g2;TRINITY_DN9292_c0_g1;TRINITY_DN10576_c0_g1;TRINITY_DN1866_c0_g1;TRINITY_DN7017_c0_g1;TRINITY_DN156_c2_g1;TRINITY_DN316_c0_g1;TRINITY_DN478_c0_g1;TRINITY_DN8500_c0_g1;TRINITY_DN6954_c0_g1;TRINITY_DN1355_c0_g1
5	GO:0030595	BP	leukocyte chemotaxis	5/ 64	34/ 3949	0.147058823529	0.000184865039386	0.067755677864	TRINITY_DN517_c2_g2;TRINITY_DN10576_c0_g1;TRINITY_DN8212_c0_g1;TRINITY_DN1056_c0_g1;TRINITY_DN2205_c0_g1
6	GO:0031349	BP	positive regulation of defense response	6/ 64	54/ 3949	0.111111111111	0.00020086700334	0.0684129106827	TRINITY_DN9292_c0_g1;TRINITY_DN1866_c0_g1;TRINITY_DN8212_c0_g1;TRINITY_DN316_c0_g1;TRINITY_DN2205_c0_g1;TRINITY_DN8500_c0_g1
4	GO:0030593	BP	neutrophil chemotaxis	4/ 64	19/ 3949	0.210526315789	0.000202657515274	0.0684129106827	TRINITY_DN517_c2_g2;TRINITY_DN10576_c0_g1;TRINITY_DN8212_c0_g1;TRINITY_DN2205_c0_g1
4	GO:0071621	BP	granulocyte chemotaxis	4/ 64	19/ 3949	0.210526315789	0.000202657515274	0.0684129106827	TRINITY_DN517_c2_g2;TRINITY_DN10576_c0_g1;TRINITY_DN8212_c0_g1;TRINITY_DN2205_c0_g1
7	GO:0032103	BP	positive regulation of response to external stimulus	7/ 64	81/ 3949	0.0864197530864	0.000284773750159	0.0936686581293	TRINITY_DN517_c2_g2;TRINITY_DN9292_c0_g1;TRINITY_DN1866_c0_g1;TRINITY_DN8212_c0_g1;TRINITY_DN316_c0_g1;TRINITY_DN2205_c0_g1;TRINITY_DN8500_c0_g1
5	GO:0060326	BP	cell chemotaxis	5/ 64	39/ 3949	0.128205128205	0.000359374899723	0.115251530341	TRINITY_DN517_c2_g2;TRINITY_DN10576_c0_g1;TRINITY_DN8212_c0_g1;TRINITY_DN1056_c0_g1;TRINITY_DN2205_c0_g1
6	GO:0002252	BP	immune effector process	6/ 64	62/ 3949	0.0967741935484	0.000432112288544	0.13155382787	TRINITY_DN1866_c0_g1;TRINITY_DN11024_c0_g1;TRINITY_DN739_c0_g1;TRINITY_DN8212_c0_g1;TRINITY_DN1165_c0_g1;TRINITY_DN8500_c0_g1
4	GO:0097530	BP	granulocyte migration	4/ 64	23/ 3949	0.173913043478	0.000440974009853	0.13155382787	TRINITY_DN517_c2_g2;TRINITY_DN10576_c0_g1;TRINITY_DN8212_c0_g1;TRINITY_DN2205_c0_g1
4	GO:1990266	BP	neutrophil migration	4/ 64	23/ 3949	0.173913043478	0.000440974009853	0.13155382787	TRINITY_DN517_c2_g2;TRINITY_DN10576_c0_g1;TRINITY_DN8212_c0_g1;TRINITY_DN2205_c0_g1
12	GO:0051240	BP	positive regulation of multicellular organismal process	12/ 64	246/ 3949	0.0487804878049	0.000467596358355	0.13632559284	TRINITY_DN517_c2_g2;TRINITY_DN513_c0_g2;TRINITY_DN9292_c0_g1;TRINITY_DN706_c0_g1;TRINITY_DN839_c0_g1;TRINITY_DN739_c0_g1;TRINITY_DN8212_c0_g1;TRINITY_DN155_c0_g1;TRINITY_DN782_c0_g1;TRINITY_DN8500_c0_g1;TRINITY_DN6954_c0_g1;TRINITY_DN1355_c0_g1
11	GO:0010628	BP	positive regulation of gene expression	11/ 64	217/ 3949	0.0506912442396	0.000601503827735	0.171454765454	TRINITY_DN517_c2_g2;TRINITY_DN513_c0_g2;TRINITY_DN9292_c0_g1;TRINITY_DN782_c0_g1;TRINITY_DN839_c0_g1;TRINITY_DN739_c0_g1;TRINITY_DN8212_c0_g1;TRINITY_DN155_c0_g1;TRINITY_DN317_c0_g1;TRINITY_DN478_c0_g1;TRINITY_DN706_c0_g1
4	GO:0062207	BP	regulation of pattern recognition receptor signaling pathway	4/ 64	25/ 3949	0.16	0.000614820643192	0.171454765454	TRINITY_DN839_c0_g1;TRINITY_DN1866_c0_g1;TRINITY_DN9292_c0_g1;TRINITY_DN8212_c0_g1
7	GO:0002694	BP	regulation of leukocyte activation	7/ 64	93/ 3949	0.0752688172043	0.000665959051251	0.181764312967	TRINITY_DN10576_c0_g1;TRINITY_DN513_c0_g2;TRINITY_DN8212_c0_g1;TRINITY_DN316_c0_g1;TRINITY_DN156_c2_g1;TRINITY_DN155_c0_g1;TRINITY_DN8500_c0_g1
4	GO:0050679	BP	positive regulation of epithelial cell proliferation	4/ 64	26/ 3949	0.153846153846	0.000717824990392	0.191838728682	TRINITY_DN517_c2_g2;TRINITY_DN8500_c0_g1;TRINITY_DN9292_c0_g1;TRINITY_DN6954_c0_g1
7	GO:0030335	BP	positive regulation of cell migration	7/ 64	95/ 3949	0.0736842105263	0.000757257597855	0.193105358126	TRINITY_DN517_c2_g2;TRINITY_DN409_c0_g1;TRINITY_DN10576_c0_g1;TRINITY_DN7017_c0_g1;TRINITY_DN8212_c0_g1;TRINITY_DN155_c0_g1;TRINITY_DN8500_c0_g1
2	GO:1903428	BP	positive regulation of reactive oxygen species biosynthetic process	2/ 64	3/ 3949	0.666666666667	0.000767724763364	0.193105358126	TRINITY_DN7017_c0_g1;TRINITY_DN9292_c0_g1
2	GO:1990111	CC	spermatoproteasome complex	2/ 64	3/ 3949	0.666666666667	0.000767724763364	0.193105358126	TRINITY_DN11182_c0_g1;TRINITY_DN8553_c0_g1
16	GO:0051239	BP	regulation of multicellular organismal process	16/ 64	420/ 3949	0.0380952380952	0.000787453311966	0.194258674729	TRINITY_DN517_c2_g2;TRINITY_DN513_c0_g2;TRINITY_DN9292_c0_g1;TRINITY_DN782_c0_g1;TRINITY_DN839_c0_g1;TRINITY_DN11135_c0_g1;TRINITY_DN11024_c0_g1;TRINITY_DN739_c0_g1;TRINITY_DN8212_c0_g1;TRINITY_DN155_c0_g1;TRINITY_DN317_c0_g1;TRINITY_DN478_c0_g1;TRINITY_DN8500_c0_g1;TRINITY_DN6954_c0_g1;TRINITY_DN1355_c0_g1;TRINITY_DN706_c0_g1
10	GO:0006955	BP	immune response	10/ 64	191/ 3949	0.0523560209424	0.000852857570414	0.206423715345	TRINITY_DN513_c0_g2;TRINITY_DN9292_c0_g1;TRINITY_DN706_c0_g1;TRINITY_DN1866_c0_g1;TRINITY_DN11024_c0_g1;TRINITY_DN8212_c0_g1;TRINITY_DN2205_c0_g1;TRINITY_DN11135_c0_g1;TRINITY_DN1165_c0_g1;TRINITY_DN7628_c0_g1
9	GO:0055086	BP	nucleobase-containing small molecule metabolic process	9/ 64	160/ 3949	0.05625	0.000952210318759	0.226140424668	TRINITY_DN10432_c0_g1;TRINITY_DN513_c0_g2;TRINITY_DN706_c0_g1;TRINITY_DN4929_c0_g1;TRINITY_DN4044_c0_g1;TRINITY_DN311_c0_g1;TRINITY_DN2889_c0_g1;TRINITY_DN4607_c0_g1;TRINITY_DN3633_c0_g1
7	GO:2000147	BP	positive regulation of cell motility	7/ 64	99/ 3949	0.0707070707071	0.000969576189332	0.226140424668	TRINITY_DN517_c2_g2;TRINITY_DN409_c0_g1;TRINITY_DN10576_c0_g1;TRINITY_DN7017_c0_g1;TRINITY_DN8212_c0_g1;TRINITY_DN155_c0_g1;TRINITY_DN8500_c0_g1
7	GO:0040017	BP	positive regulation of locomotion	7/ 64	100/ 3949	0.07	0.00102937477128	0.232400952653	TRINITY_DN517_c2_g2;TRINITY_DN409_c0_g1;TRINITY_DN10576_c0_g1;TRINITY_DN7017_c0_g1;TRINITY_DN8212_c0_g1;TRINITY_DN155_c0_g1;TRINITY_DN8500_c0_g1
5	GO:0006935	BP	chemotaxis	5/ 64	49/ 3949	0.102040816327	0.00105076826114	0.232400952653	TRINITY_DN517_c2_g2;TRINITY_DN10576_c0_g1;TRINITY_DN8212_c0_g1;TRINITY_DN1056_c0_g1;TRINITY_DN2205_c0_g1
5	GO:0042330	BP	taxis	5/ 64	49/ 3949	0.102040816327	0.00105076826114	0.232400952653	TRINITY_DN517_c2_g2;TRINITY_DN10576_c0_g1;TRINITY_DN8212_c0_g1;TRINITY_DN1056_c0_g1;TRINITY_DN2205_c0_g1
4	GO:0050729	BP	positive regulation of inflammatory response	4/ 64	29/ 3949	0.137931034483	0.0010995847038	0.239075806447	TRINITY_DN1866_c0_g1;TRINITY_DN8500_c0_g1;TRINITY_DN8212_c0_g1;TRINITY_DN2205_c0_g1
5	GO:0040011	BP	locomotion	5/ 64	50/ 3949	0.1	0.00115307556027	0.246527554786	TRINITY_DN517_c2_g2;TRINITY_DN10576_c0_g1;TRINITY_DN8212_c0_g1;TRINITY_DN1056_c0_g1;TRINITY_DN2205_c0_g1
3	GO:0050830	BP	defense response to Gram-positive bacterium	3/ 64	14/ 3949	0.214285714286	0.00130117591556	0.26699608659	TRINITY_DN517_c2_g2;TRINITY_DN8212_c0_g1;TRINITY_DN155_c0_g1
3	GO:0072528	BP	pyrimidine-containing compound biosynthetic process	3/ 64	14/ 3949	0.214285714286	0.00130117591556	0.26699608659	TRINITY_DN4929_c0_g1;TRINITY_DN4607_c0_g1;TRINITY_DN4044_c0_g1
5	GO:0050900	BP	leukocyte migration	5/ 64	53/ 3949	0.0943396226415	0.00150451626824	0.26699608659	TRINITY_DN517_c2_g2;TRINITY_DN10576_c0_g1;TRINITY_DN8212_c0_g1;TRINITY_DN1056_c0_g1;TRINITY_DN2205_c0_g1
2	GO:0060264	BP	regulation of respiratory burst involved in inflammatory response	2/ 64	4/ 3949	0.5	0.00151938839422	0.26699608659	TRINITY_DN8500_c0_g1;TRINITY_DN8212_c0_g1
2	GO:0050665	BP	hydrogen peroxide biosynthetic process	2/ 64	4/ 3949	0.5	0.00151938839422	0.26699608659	TRINITY_DN7017_c0_g1;TRINITY_DN9292_c0_g1
2	GO:0043500	BP	muscle adaptation	2/ 64	4/ 3949	0.5	0.00151938839422	0.26699608659	TRINITY_DN9292_c0_g1;TRINITY_DN8553_c0_g1
2	GO:0042454	BP	ribonucleoside catabolic process	2/ 64	4/ 3949	0.5	0.00151938839422	0.26699608659	TRINITY_DN513_c0_g2;TRINITY_DN4044_c0_g1
2	GO:0034145	BP	positive regulation of toll-like receptor 4 signaling pathway	2/ 64	4/ 3949	0.5	0.00151938839422	0.26699608659	TRINITY_DN1866_c0_g1;TRINITY_DN8212_c0_g1
2	GO:0034143	BP	regulation of toll-like receptor 4 signaling pathway	2/ 64	4/ 3949	0.5	0.00151938839422	0.26699608659	TRINITY_DN1866_c0_g1;TRINITY_DN8212_c0_g1
2	GO:1900426	BP	positive regulation of defense response to bacterium	2/ 64	4/ 3949	0.5	0.00151938839422	0.26699608659	TRINITY_DN8500_c0_g1;TRINITY_DN9292_c0_g1
2	GO:1900424	BP	regulation of defense response to bacterium	2/ 64	4/ 3949	0.5	0.00151938839422	0.26699608659	TRINITY_DN8500_c0_g1;TRINITY_DN9292_c0_g1
2	GO:1903409	BP	reactive oxygen species biosynthetic process	2/ 64	4/ 3949	0.5	0.00151938839422	0.26699608659	TRINITY_DN7017_c0_g1;TRINITY_DN9292_c0_g1
2	GO:0001730	MF	2'-5'-oligoadenylate synthetase activity	2/ 64	4/ 3949	0.5	0.00151938839422	0.26699608659	TRINITY_DN7628_c0_g1;TRINITY_DN706_c0_g1
3	GO:0009394	BP	2'-deoxyribonucleotide metabolic process	3/ 64	15/ 3949	0.2	0.00160773573393	0.269814151707	TRINITY_DN4929_c0_g1;TRINITY_DN513_c0_g2;TRINITY_DN4044_c0_g1
8	GO:0001817	BP	regulation of cytokine production	8/ 64	139/ 3949	0.0575539568345	0.00160992448015	0.269814151707	TRINITY_DN517_c2_g2;TRINITY_DN513_c0_g2;TRINITY_DN9292_c0_g1;TRINITY_DN706_c0_g1;TRINITY_DN839_c0_g1;TRINITY_DN739_c0_g1;TRINITY_DN8212_c0_g1;TRINITY_DN155_c0_g1
7	GO:0050865	BP	regulation of cell activation	7/ 64	108/ 3949	0.0648148148148	0.0016195579733	0.269814151707	TRINITY_DN10576_c0_g1;TRINITY_DN513_c0_g2;TRINITY_DN8212_c0_g1;TRINITY_DN316_c0_g1;TRINITY_DN156_c2_g1;TRINITY_DN155_c0_g1;TRINITY_DN8500_c0_g1
6	GO:0004888	MF	transmembrane signaling receptor activity	6/ 64	79/ 3949	0.0759493670886	0.00157634926219	0.269814151707	TRINITY_DN517_c2_g2;TRINITY_DN2145_c0_g2;TRINITY_DN3229_c0_g1;TRINITY_DN156_c2_g1;TRINITY_DN856_c0_g1;TRINITY_DN1995_c0_g1
4	GO:0050670	BP	regulation of lymphocyte proliferation	4/ 64	33/ 3949	0.121212121212	0.00180468347071	0.296801020029	TRINITY_DN10576_c0_g1;TRINITY_DN513_c0_g2;TRINITY_DN316_c0_g1;TRINITY_DN156_c2_g1
27	GO:0050896	BP	response to stimulus	27/ 64	974/ 3949	0.0277207392197	0.00190736347039	0.309717197445	TRINITY_DN513_c0_g2;TRINITY_DN11024_c0_g1;TRINITY_DN739_c0_g1;TRINITY_DN9292_c0_g1;TRINITY_DN317_c0_g1;TRINITY_DN6954_c0_g1;TRINITY_DN1355_c0_g1;TRINITY_DN4929_c0_g1;TRINITY_DN8212_c0_g1;TRINITY_DN1165_c0_g1;TRINITY_DN2889_c0_g1;TRINITY_DN517_c2_g2;TRINITY_DN3229_c0_g1;TRINITY_DN839_c0_g1;TRINITY_DN7017_c0_g1;TRINITY_DN155_c0_g1;TRINITY_DN2205_c0_g1;TRINITY_DN8500_c0_g1;TRINITY_DN706_c0_g1;TRINIT…
3	GO:0009262	BP	deoxyribonucleotide metabolic process	3/ 64	16/ 3949	0.1875	0.00195597382882	0.309768299705	TRINITY_DN4929_c0_g1;TRINITY_DN513_c0_g2;TRINITY_DN4044_c0_g1
3	GO:0019692	BP	deoxyribose phosphate metabolic process	3/ 64	16/ 3949	0.1875	0.00195597382882	0.309768299705	TRINITY_DN4929_c0_g1;TRINITY_DN513_c0_g2;TRINITY_DN4044_c0_g1
4	GO:0032944	BP	regulation of mononuclear cell proliferation	4/ 64	34/ 3949	0.117647058824	0.00202065926156	0.316109963503	TRINITY_DN10576_c0_g1;TRINITY_DN513_c0_g2;TRINITY_DN316_c0_g1;TRINITY_DN156_c2_g1
8	GO:0051241	BP	negative regulation of multicellular organismal process	8/ 64	145/ 3949	0.0551724137931	0.00210914332207	0.325976994403	TRINITY_DN706_c0_g1;TRINITY_DN11024_c0_g1;TRINITY_DN739_c0_g1;TRINITY_DN8212_c0_g1;TRINITY_DN782_c0_g1;TRINITY_DN478_c0_g1;TRINITY_DN8500_c0_g1;TRINITY_DN1355_c0_g1
8	GO:0009117	BP	nucleotide metabolic process	8/ 64	147/ 3949	0.0544217687075	0.00230032946695	0.351293171452	TRINITY_DN10432_c0_g1;TRINITY_DN513_c0_g2;TRINITY_DN706_c0_g1;TRINITY_DN4929_c0_g1;TRINITY_DN4044_c0_g1;TRINITY_DN311_c0_g1;TRINITY_DN2889_c0_g1;TRINITY_DN3633_c0_g1
8	GO:0006753	BP	nucleoside phosphate metabolic process	8/ 64	148/ 3949	0.0540540540541	0.00240091956565	0.362341131625	TRINITY_DN10432_c0_g1;TRINITY_DN513_c0_g2;TRINITY_DN706_c0_g1;TRINITY_DN4929_c0_g1;TRINITY_DN4044_c0_g1;TRINITY_DN311_c0_g1;TRINITY_DN2889_c0_g1;TRINITY_DN3633_c0_g1
2	GO:0009164	BP	nucleoside catabolic process	2/ 64	5/ 3949	0.4	0.00250585561136	0.36528540662	TRINITY_DN513_c0_g2;TRINITY_DN4044_c0_g1
2	GO:0009158	BP	ribonucleoside monophosphate catabolic process	2/ 64	5/ 3949	0.4	0.00250585561136	0.36528540662	TRINITY_DN513_c0_g2;TRINITY_DN4044_c0_g1
2	GO:0044548	MF	S100 protein binding	2/ 64	5/ 3949	0.4	0.00250585561136	0.36528540662	TRINITY_DN409_c0_g1;TRINITY_DN782_c0_g1
6	GO:0005509	MF	calcium ion binding	6/ 64	87/ 3949	0.0689655172414	0.00258897010026	0.373160769058	TRINITY_DN409_c0_g1;TRINITY_DN2205_c0_g1;TRINITY_DN340_c0_g1;TRINITY_DN156_c2_g1;TRINITY_DN782_c0_g1;TRINITY_DN3633_c0_g1
11	GO:0080134	BP	regulation of response to stress	11/ 64	260/ 3949	0.0423076923077	0.00265044451167	0.377776691064	TRINITY_DN316_c0_g1;TRINITY_DN9292_c0_g1;TRINITY_DN706_c0_g1;TRINITY_DN1866_c0_g1;TRINITY_DN7017_c0_g1;TRINITY_DN8212_c0_g1;TRINITY_DN2205_c0_g1;TRINITY_DN760_c0_g1;TRINITY_DN155_c0_g1;TRINITY_DN782_c0_g1;TRINITY_DN8500_c0_g1
4	GO:0070663	BP	regulation of leukocyte proliferation	4/ 64	37/ 3949	0.108108108108	0.00277494514498	0.391175783734	TRINITY_DN10576_c0_g1;TRINITY_DN513_c0_g2;TRINITY_DN316_c0_g1;TRINITY_DN156_c2_g1
5	GO:0050727	BP	regulation of inflammatory response	5/ 64	62/ 3949	0.0806451612903	0.00303358384437	0.422987103865	TRINITY_DN1866_c0_g1;TRINITY_DN8500_c0_g1;TRINITY_DN8212_c0_g1;TRINITY_DN760_c0_g1;TRINITY_DN2205_c0_g1
5	GO:0002237	BP	response to molecule of bacterial origin	5/ 64	63/ 3949	0.0793650793651	0.00325444456304	0.44613255634	TRINITY_DN517_c2_g2;TRINITY_DN4929_c0_g1;TRINITY_DN7017_c0_g1;TRINITY_DN739_c0_g1;TRINITY_DN8212_c0_g1
3	GO:0072527	BP	pyrimidine-containing compound metabolic process	3/ 64	19/ 3949	0.157894736842	0.0032691347284	0.44613255634	TRINITY_DN4929_c0_g1;TRINITY_DN4607_c0_g1;TRINITY_DN4044_c0_g1
8	GO:0030334	BP	regulation of cell migration	8/ 64	156/ 3949	0.0512820512821	0.00333634854227	0.450512411582	TRINITY_DN517_c2_g2;TRINITY_DN409_c0_g1;TRINITY_DN10576_c0_g1;TRINITY_DN7017_c0_g1;TRINITY_DN8212_c0_g1;TRINITY_DN155_c0_g1;TRINITY_DN478_c0_g1;TRINITY_DN8500_c0_g1
2	GO:0001774	BP	microglial cell activation	2/ 64	6/ 3949	0.333333333333	0.0037195554519	0.455781686572	TRINITY_DN517_c2_g2;TRINITY_DN8500_c0_g1
2	GO:0043030	BP	regulation of macrophage activation	2/ 64	6/ 3949	0.333333333333	0.0037195554519	0.455781686572	TRINITY_DN8500_c0_g1;TRINITY_DN8212_c0_g1
2	GO:0071624	BP	positive regulation of granulocyte chemotaxis	2/ 64	6/ 3949	0.333333333333	0.0037195554519	0.455781686572	TRINITY_DN517_c2_g2;TRINITY_DN8212_c0_g1
2	GO:0009159	BP	deoxyribonucleoside monophosphate catabolic process	2/ 64	6/ 3949	0.333333333333	0.0037195554519	0.455781686572	TRINITY_DN513_c0_g2;TRINITY_DN4044_c0_g1
2	GO:0090023	BP	positive regulation of neutrophil chemotaxis	2/ 64	6/ 3949	0.333333333333	0.0037195554519	0.455781686572	TRINITY_DN517_c2_g2;TRINITY_DN8212_c0_g1
2	GO:0045730	BP	respiratory burst	2/ 64	6/ 3949	0.333333333333	0.0037195554519	0.455781686572	TRINITY_DN9292_c0_g1;TRINITY_DN739_c0_g1
2	GO:0034656	BP	nucleobase-containing small molecule catabolic process	2/ 64	6/ 3949	0.333333333333	0.0037195554519	0.455781686572	TRINITY_DN513_c0_g2;TRINITY_DN4044_c0_g1
2	GO:0009125	BP	nucleoside monophosphate catabolic process	2/ 64	6/ 3949	0.333333333333	0.0037195554519	0.455781686572	TRINITY_DN513_c0_g2;TRINITY_DN4044_c0_g1
5	GO:0009615	BP	response to virus	5/ 64	65/ 3949	0.0769230769231	0.00373067329981	0.455781686572	TRINITY_DN839_c0_g1;TRINITY_DN7628_c0_g1;TRINITY_DN706_c0_g1;TRINITY_DN8553_c0_g1;TRINITY_DN524_c0_g1
3	GO:0140375	MF	immune receptor activity	3/ 64	20/ 3949	0.15	0.00380187834478	0.460099013272	TRINITY_DN517_c2_g2;TRINITY_DN856_c0_g1;TRINITY_DN1995_c0_g1
19	GO:0006725	BP	cellular aromatic compound metabolic process	19/ 64	605/ 3949	0.0314049586777	0.0042238436095	0.506387531053	TRINITY_DN2470_c0_g1;TRINITY_DN517_c2_g2;TRINITY_DN513_c0_g2;TRINITY_DN782_c0_g1;TRINITY_DN653_c0_g1;TRINITY_DN10576_c0_g1;TRINITY_DN4929_c0_g1;TRINITY_DN4044_c0_g1;TRINITY_DN843_c0_g1;TRINITY_DN156_c2_g1;TRINITY_DN1264_c0_g1;TRINITY_DN311_c0_g1;TRINITY_DN317_c0_g1;TRINITY_DN2889_c0_g1;TRINITY_DN10432_c0_g1;TRINITY_DN4607_c0_g1;TRINITY_DN1355_c0_g1;TRINITY_DN3633_c0_g1;TRINITY_DN706_c0_g1
3	GO:0032760	BP	positive regulation of tumor necrosis factor production	3/ 64	21/ 3949	0.142857142857	0.00438462552626	0.516246749501	TRINITY_DN9292_c0_g1;TRINITY_DN8212_c0_g1;TRINITY_DN706_c0_g1
4	GO:0042110	BP	T cell activation	4/ 64	42/ 3949	0.0952380952381	0.00442681185259	0.516246749501	TRINITY_DN839_c0_g1;TRINITY_DN11182_c0_g1;TRINITY_DN739_c0_g1;TRINITY_DN1165_c0_g1
4	GO:0050678	BP	regulation of epithelial cell proliferation	4/ 64	42/ 3949	0.0952380952381	0.00442681185259	0.516246749501	TRINITY_DN517_c2_g2;TRINITY_DN9292_c0_g1;TRINITY_DN6954_c0_g1;TRINITY_DN8500_c0_g1
8	GO:2000145	BP	regulation of cell motility	8/ 64	164/ 3949	0.0487804878049	0.00453512675132	0.519557164176	TRINITY_DN517_c2_g2;TRINITY_DN409_c0_g1;TRINITY_DN10576_c0_g1;TRINITY_DN7017_c0_g1;TRINITY_DN8212_c0_g1;TRINITY_DN155_c0_g1;TRINITY_DN478_c0_g1;TRINITY_DN8500_c0_g1
5	GO:0044282	BP	small molecule catabolic process	5/ 64	68/ 3949	0.0735294117647	0.00453620224413	0.519557164176	TRINITY_DN10432_c0_g1;TRINITY_DN513_c0_g2;TRINITY_DN766_c0_g1;TRINITY_DN1318_c0_g1;TRINITY_DN4044_c0_g1
8	GO:0040012	BP	regulation of locomotion	8/ 64	166/ 3949	0.0481927710843	0.00488129837522	0.520503079851	TRINITY_DN517_c2_g2;TRINITY_DN409_c0_g1;TRINITY_DN10576_c0_g1;TRINITY_DN7017_c0_g1;TRINITY_DN8212_c0_g1;TRINITY_DN155_c0_g1;TRINITY_DN478_c0_g1;TRINITY_DN8500_c0_g1
3	GO:1903557	BP	positive regulation of tumor necrosis factor superfamily cytokine production	3/ 64	22/ 3949	0.136363636364	0.00501871211593	0.520503079851	TRINITY_DN9292_c0_g1;TRINITY_DN8212_c0_g1;TRINITY_DN706_c0_g1
2	GO:0060263	BP	regulation of respiratory burst	2/ 64	7/ 3949	0.285714285714	0.00515309410204	0.520503079851	TRINITY_DN8500_c0_g1;TRINITY_DN8212_c0_g1
2	GO:0044090	BP	positive regulation of vacuole organization	2/ 64	7/ 3949	0.285714285714	0.00515309410204	0.520503079851	TRINITY_DN782_c0_g1;TRINITY_DN8500_c0_g1
2	GO:0010954	BP	positive regulation of protein processing	2/ 64	7/ 3949	0.285714285714	0.00515309410204	0.520503079851	TRINITY_DN782_c0_g1;TRINITY_DN478_c0_g1
2	GO:0002269	BP	leukocyte activation involved in inflammatory response	2/ 64	7/ 3949	0.285714285714	0.00515309410204	0.520503079851	TRINITY_DN517_c2_g2;TRINITY_DN8500_c0_g1
2	GO:0002286	BP	T cell activation involved in immune response	2/ 64	7/ 3949	0.285714285714	0.00515309410204	0.520503079851	TRINITY_DN739_c0_g1;TRINITY_DN1165_c0_g1
2	GO:0048705	BP	skeletal system morphogenesis	2/ 64	7/ 3949	0.285714285714	0.00515309410204	0.520503079851	TRINITY_DN478_c0_g1;TRINITY_DN155_c0_g1
2	GO:1903319	BP	positive regulation of protein maturation	2/ 64	7/ 3949	0.285714285714	0.00515309410204	0.520503079851	TRINITY_DN782_c0_g1;TRINITY_DN478_c0_g1
2	GO:0090022	BP	regulation of neutrophil chemotaxis	2/ 64	7/ 3949	0.285714285714	0.00515309410204	0.520503079851	TRINITY_DN517_c2_g2;TRINITY_DN8212_c0_g1
2	GO:0002523	BP	leukocyte migration involved in inflammatory response	2/ 64	7/ 3949	0.285714285714	0.00515309410204	0.520503079851	TRINITY_DN8212_c0_g1;TRINITY_DN2205_c0_g1
2	GO:0048143	BP	astrocyte activation	2/ 64	7/ 3949	0.285714285714	0.00515309410204	0.520503079851	TRINITY_DN517_c2_g2;TRINITY_DN8500_c0_g1
2	GO:1903426	BP	regulation of reactive oxygen species biosynthetic process	2/ 64	7/ 3949	0.285714285714	0.00515309410204	0.520503079851	TRINITY_DN7017_c0_g1;TRINITY_DN9292_c0_g1
2	GO:0006953	BP	acute-phase response	2/ 64	7/ 3949	0.285714285714	0.00515309410204	0.520503079851	TRINITY_DN4607_c0_g1;TRINITY_DN8212_c0_g1
2	GO:0004298	MF	threonine-type endopeptidase activity	2/ 64	7/ 3949	0.285714285714	0.00515309410204	0.520503079851	TRINITY_DN11182_c0_g1;TRINITY_DN8553_c0_g1
4	GO:0030545	MF	signaling receptor regulator activity	4/ 64	44/ 3949	0.0909090909091	0.00524075114312	0.525221528624	TRINITY_DN2470_c0_g1;TRINITY_DN10576_c0_g1;TRINITY_DN8500_c0_g1;TRINITY_DN1056_c0_g1
9	GO:0018130	BP	heterocycle biosynthetic process	9/ 64	206/ 3949	0.0436893203883	0.00541226411089	0.535821413748	TRINITY_DN517_c2_g2;TRINITY_DN513_c0_g2;TRINITY_DN706_c0_g1;TRINITY_DN4929_c0_g1;TRINITY_DN156_c2_g1;TRINITY_DN4044_c0_g1;TRINITY_DN782_c0_g1;TRINITY_DN4607_c0_g1;TRINITY_DN1355_c0_g1
19	GO:1901360	BP	organic cyclic compound metabolic process	19/ 64	637/ 3949	0.0298273155416	0.0055269041709	0.535821413748	TRINITY_DN2470_c0_g1;TRINITY_DN517_c2_g2;TRINITY_DN513_c0_g2;TRINITY_DN782_c0_g1;TRINITY_DN653_c0_g1;TRINITY_DN10576_c0_g1;TRINITY_DN4929_c0_g1;TRINITY_DN4044_c0_g1;TRINITY_DN843_c0_g1;TRINITY_DN156_c2_g1;TRINITY_DN1264_c0_g1;TRINITY_DN311_c0_g1;TRINITY_DN317_c0_g1;TRINITY_DN2889_c0_g1;TRINITY_DN10432_c0_g1;TRINITY_DN4607_c0_g1;TRINITY_DN1355_c0_g1;TRINITY_DN3633_c0_g1;TRINITY_DN706_c0_g1
3	GO:0042129	BP	regulation of T cell proliferation	3/ 64	23/ 3949	0.130434782609	0.00570537283188	0.535821413748	TRINITY_DN10576_c0_g1;TRINITY_DN513_c0_g2;TRINITY_DN156_c2_g1
19	GO:0048583	BP	regulation of response to stimulus	19/ 64	641/ 3949	0.0296411856474	0.00578872028927	0.535821413748	TRINITY_DN2470_c0_g1;TRINITY_DN517_c2_g2;TRINITY_DN316_c0_g1;TRINITY_DN9292_c0_g1;TRINITY_DN706_c0_g1;TRINITY_DN10576_c0_g1;TRINITY_DN839_c0_g1;TRINITY_DN11024_c0_g1;TRINITY_DN739_c0_g1;TRINITY_DN8212_c0_g1;TRINITY_DN2205_c0_g1;TRINITY_DN155_c0_g1;TRINITY_DN1866_c0_g1;TRINITY_DN760_c0_g1;TRINITY_DN782_c0_g1;TRINITY_DN478_c0_g1;TRINITY_DN8500_c0_g1;TRINITY_DN6954_c0_g1;TRINITY_DN7017_c0_g1
7	GO:0008284	BP	positive regulation of cell population proliferation	7/ 64	137/ 3949	0.0510948905109	0.00617986495994	0.535821413748	TRINITY_DN517_c2_g2;TRINITY_DN513_c0_g2;TRINITY_DN9292_c0_g1;TRINITY_DN156_c2_g1;TRINITY_DN8500_c0_g1;TRINITY_DN6954_c0_g1;TRINITY_DN1355_c0_g1
3	GO:0043524	BP	negative regulation of neuron apoptotic process	3/ 64	24/ 3949	0.125	0.0064457447643	0.535821413748	TRINITY_DN517_c2_g2;TRINITY_DN7017_c0_g1;TRINITY_DN8500_c0_g1
3	GO:0048525	BP	negative regulation of viral process	3/ 64	24/ 3949	0.125	0.0064457447643	0.535821413748	TRINITY_DN2470_c0_g1;TRINITY_DN839_c0_g1;TRINITY_DN706_c0_g1
3	GO:0045089	BP	positive regulation of innate immune response	3/ 64	24/ 3949	0.125	0.0064457447643	0.535821413748	TRINITY_DN1866_c0_g1;TRINITY_DN8212_c0_g1;TRINITY_DN316_c0_g1
13	GO:0050793	BP	regulation of developmental process	13/ 64	364/ 3949	0.0357142857143	0.00667827338601	0.535821413748	TRINITY_DN517_c2_g2;TRINITY_DN513_c0_g2;TRINITY_DN7017_c0_g1;TRINITY_DN782_c0_g1;TRINITY_DN11024_c0_g1;TRINITY_DN155_c0_g1;TRINITY_DN156_c2_g1;TRINITY_DN316_c0_g1;TRINITY_DN317_c0_g1;TRINITY_DN478_c0_g1;TRINITY_DN8500_c0_g1;TRINITY_DN6954_c0_g1;TRINITY_DN1355_c0_g1
2	GO:0007035	BP	vacuolar acidification	2/ 64	8/ 3949	0.25	0.00679925128693	0.535821413748	TRINITY_DN8500_c0_g1;TRINITY_DN739_c0_g1
2	GO:0009119	BP	ribonucleoside metabolic process	2/ 64	8/ 3949	0.25	0.00679925128693	0.535821413748	TRINITY_DN513_c0_g2;TRINITY_DN4044_c0_g1
5	GO:0006954	BP	inflammatory response	5/ 64	75/ 3949	0.0666666666667	0.00688675514693	0.535821413748	TRINITY_DN517_c2_g2;TRINITY_DN4607_c0_g1;TRINITY_DN739_c0_g1;TRINITY_DN8212_c0_g1;TRINITY_DN9292_c0_g1
3	GO:0002687	BP	positive regulation of leukocyte migration	3/ 64	25/ 3949	0.12	0.00724087078079	0.535821413748	TRINITY_DN517_c2_g2;TRINITY_DN10576_c0_g1;TRINITY_DN8212_c0_g1
18	GO:0046483	BP	heterocycle metabolic process	18/ 64	599/ 3949	0.0300500834725	0.00730990277038	0.535821413748	TRINITY_DN517_c2_g2;TRINITY_DN10432_c0_g1;TRINITY_DN513_c0_g2;TRINITY_DN706_c0_g1;TRINITY_DN653_c0_g1;TRINITY_DN10576_c0_g1;TRINITY_DN4929_c0_g1;TRINITY_DN4044_c0_g1;TRINITY_DN843_c0_g1;TRINITY_DN156_c2_g1;TRINITY_DN1264_c0_g1;TRINITY_DN311_c0_g1;TRINITY_DN317_c0_g1;TRINITY_DN2889_c0_g1;TRINITY_DN782_c0_g1;TRINITY_DN4607_c0_g1;TRINITY_DN1355_c0_g1;TRINITY_DN3633_c0_g1
5	GO:0002683	BP	negative regulation of immune system process	5/ 64	77/ 3949	0.0649350649351	0.00769092820213	0.535821413748	TRINITY_DN11024_c0_g1;TRINITY_DN155_c0_g1;TRINITY_DN8500_c0_g1;TRINITY_DN316_c0_g1;TRINITY_DN706_c0_g1
3	GO:0034341	BP	response to interferon-gamma	3/ 64	26/ 3949	0.115384615385	0.00809170284045	0.535821413748	TRINITY_DN739_c0_g1;TRINITY_DN1165_c0_g1;TRINITY_DN524_c0_g1
3	GO:0002695	BP	negative regulation of leukocyte activation	3/ 64	26/ 3949	0.115384615385	0.00809170284045	0.535821413748	TRINITY_DN8500_c0_g1;TRINITY_DN316_c0_g1;TRINITY_DN155_c0_g1
2	GO:0050873	BP	brown fat cell differentiation	2/ 64	9/ 3949	0.222222222222	0.0086509767287	0.535821413748	TRINITY_DN6954_c0_g1;TRINITY_DN1355_c0_g1
2	GO:1902624	BP	positive regulation of neutrophil migration	2/ 64	9/ 3949	0.222222222222	0.0086509767287	0.535821413748	TRINITY_DN517_c2_g2;TRINITY_DN8212_c0_g1
2	GO:0009264	BP	deoxyribonucleotide catabolic process	2/ 64	9/ 3949	0.222222222222	0.0086509767287	0.535821413748	TRINITY_DN513_c0_g2;TRINITY_DN4044_c0_g1
2	GO:0046386	BP	deoxyribose phosphate catabolic process	2/ 64	9/ 3949	0.222222222222	0.0086509767287	0.535821413748	TRINITY_DN513_c0_g2;TRINITY_DN4044_c0_g1
2	GO:1903317	BP	regulation of protein maturation	2/ 64	9/ 3949	0.222222222222	0.0086509767287	0.535821413748	TRINITY_DN782_c0_g1;TRINITY_DN478_c0_g1
2	GO:0071622	BP	regulation of granulocyte chemotaxis	2/ 64	9/ 3949	0.222222222222	0.0086509767287	0.535821413748	TRINITY_DN517_c2_g2;TRINITY_DN8212_c0_g1
2	GO:0061900	BP	glial cell activation	2/ 64	9/ 3949	0.222222222222	0.0086509767287	0.535821413748	TRINITY_DN517_c2_g2;TRINITY_DN8500_c0_g1
2	GO:0032722	BP	positive regulation of chemokine production	2/ 64	9/ 3949	0.222222222222	0.0086509767287	0.535821413748	TRINITY_DN8212_c0_g1;TRINITY_DN706_c0_g1
2	GO:0045806	BP	negative regulation of endocytosis	2/ 64	9/ 3949	0.222222222222	0.0086509767287	0.535821413748	TRINITY_DN10576_c0_g1;TRINITY_DN782_c0_g1
2	GO:0070613	BP	regulation of protein processing	2/ 64	9/ 3949	0.222222222222	0.0086509767287	0.535821413748	TRINITY_DN782_c0_g1;TRINITY_DN478_c0_g1
2	GO:1901658	BP	glycosyl compound catabolic process	2/ 64	9/ 3949	0.222222222222	0.0086509767287	0.535821413748	TRINITY_DN513_c0_g2;TRINITY_DN4044_c0_g1
2	GO:0051602	BP	response to electrical stimulus	2/ 64	9/ 3949	0.222222222222	0.0086509767287	0.535821413748	TRINITY_DN7017_c0_g1;TRINITY_DN8553_c0_g1
9	GO:1901362	BP	organic cyclic compound biosynthetic process	9/ 64	224/ 3949	0.0401785714286	0.00926802311669	0.535821413748	TRINITY_DN517_c2_g2;TRINITY_DN513_c0_g2;TRINITY_DN706_c0_g1;TRINITY_DN4929_c0_g1;TRINITY_DN156_c2_g1;TRINITY_DN4044_c0_g1;TRINITY_DN782_c0_g1;TRINITY_DN4607_c0_g1;TRINITY_DN1355_c0_g1
5	GO:0051249	BP	regulation of lymphocyte activation	5/ 64	81/ 3949	0.0617283950617	0.00949212070464	0.535821413748	TRINITY_DN10576_c0_g1;TRINITY_DN513_c0_g2;TRINITY_DN316_c0_g1;TRINITY_DN156_c2_g1;TRINITY_DN155_c0_g1
5	GO:0045862	BP	positive regulation of proteolysis	5/ 64	81/ 3949	0.0617283950617	0.00949212070464	0.535821413748	TRINITY_DN478_c0_g1;TRINITY_DN8500_c0_g1;TRINITY_DN782_c0_g1;TRINITY_DN2205_c0_g1;TRINITY_DN2810_c1_g1
6	GO:0019693	BP	ribose phosphate metabolic process	6/ 64	114/ 3949	0.0526315789474	0.00973484728697	0.535821413748	TRINITY_DN10432_c0_g1;TRINITY_DN513_c0_g2;TRINITY_DN311_c0_g1;TRINITY_DN4044_c0_g1;TRINITY_DN2889_c0_g1;TRINITY_DN3633_c0_g1
3	GO:0003012	BP	muscle system process	3/ 64	28/ 3949	0.107142857143	0.00996385764951	0.535821413748	TRINITY_DN10432_c0_g1;TRINITY_DN9292_c0_g1;TRINITY_DN8553_c0_g1
3	GO:0006165	BP	nucleoside diphosphate phosphorylation	3/ 64	28/ 3949	0.107142857143	0.00996385764951	0.535821413748	TRINITY_DN10432_c0_g1;TRINITY_DN4929_c0_g1;TRINITY_DN311_c0_g1
12	GO:0048584	BP	positive regulation of response to stimulus	12/ 64	337/ 3949	0.0356083086053	0.0100592799704	0.535821413748	TRINITY_DN517_c2_g2;TRINITY_DN9292_c0_g1;TRINITY_DN839_c0_g1;TRINITY_DN11024_c0_g1;TRINITY_DN739_c0_g1;TRINITY_DN8212_c0_g1;TRINITY_DN2205_c0_g1;TRINITY_DN1866_c0_g1;TRINITY_DN316_c0_g1;TRINITY_DN155_c0_g1;TRINITY_DN8500_c0_g1;TRINITY_DN6954_c0_g1
17	GO:0006139	BP	nucleobase-containing compound metabolic process	17/ 64	565/ 3949	0.0300884955752	0.0101883777502	0.535821413748	TRINITY_DN517_c2_g2;TRINITY_DN10432_c0_g1;TRINITY_DN513_c0_g2;TRINITY_DN706_c0_g1;TRINITY_DN653_c0_g1;TRINITY_DN10576_c0_g1;TRINITY_DN4929_c0_g1;TRINITY_DN4044_c0_g1;TRINITY_DN843_c0_g1;TRINITY_DN1264_c0_g1;TRINITY_DN311_c0_g1;TRINITY_DN317_c0_g1;TRINITY_DN2889_c0_g1;TRINITY_DN782_c0_g1;TRINITY_DN4607_c0_g1;TRINITY_DN1355_c0_g1;TRINITY_DN3633_c0_g1
2	GO:0009162	BP	deoxyribonucleoside monophosphate metabolic process	2/ 64	10/ 3949	0.2	0.0107013866706	0.535821413748	TRINITY_DN513_c0_g2;TRINITY_DN4044_c0_g1
2	GO:0010717	BP	regulation of epithelial to mesenchymal transition	2/ 64	10/ 3949	0.2	0.0107013866706	0.535821413748	TRINITY_DN478_c0_g1;TRINITY_DN6954_c0_g1
2	GO:0098586	BP	cellular response to virus	2/ 64	10/ 3949	0.2	0.0107013866706	0.535821413748	TRINITY_DN8553_c0_g1;TRINITY_DN524_c0_g1
2	GO:0061351	BP	neural precursor cell proliferation	2/ 64	10/ 3949	0.2	0.0107013866706	0.535821413748	TRINITY_DN517_c2_g2;TRINITY_DN8500_c0_g1
2	GO:0009219	BP	pyrimidine deoxyribonucleotide metabolic process	2/ 64	10/ 3949	0.2	0.0107013866706	0.535821413748	TRINITY_DN4929_c0_g1;TRINITY_DN4044_c0_g1
2	GO:0042102	BP	positive regulation of T cell proliferation	2/ 64	10/ 3949	0.2	0.0107013866706	0.535821413748	TRINITY_DN513_c0_g2;TRINITY_DN156_c2_g1
2	GO:0009409	BP	response to cold	2/ 64	10/ 3949	0.2	0.0107013866706	0.535821413748	TRINITY_DN7017_c0_g1;TRINITY_DN1355_c0_g1
4	GO:0002696	BP	positive regulation of leukocyte activation	4/ 64	54/ 3949	0.0740740740741	0.0108226819526	0.535821413748	TRINITY_DN513_c0_g2;TRINITY_DN8212_c0_g1;TRINITY_DN156_c2_g1;TRINITY_DN155_c0_g1
3	GO:0006090	BP	pyruvate metabolic process	3/ 64	29/ 3949	0.103448275862	0.0109866583739	0.535821413748	TRINITY_DN10432_c0_g1;TRINITY_DN311_c0_g1;TRINITY_DN1318_c0_g1
3	GO:0046939	BP	nucleotide phosphorylation	3/ 64	29/ 3949	0.103448275862	0.0109866583739	0.535821413748	TRINITY_DN10432_c0_g1;TRINITY_DN4929_c0_g1;TRINITY_DN311_c0_g1
3	GO:2000377	BP	regulation of reactive oxygen species metabolic process	3/ 64	29/ 3949	0.103448275862	0.0109866583739	0.535821413748	TRINITY_DN7017_c0_g1;TRINITY_DN9292_c0_g1;TRINITY_DN317_c0_g1
7	GO:0033993	BP	response to lipid	7/ 64	153/ 3949	0.0457516339869	0.011112176676	0.535821413748	TRINITY_DN517_c2_g2;TRINITY_DN9292_c0_g1;TRINITY_DN4929_c0_g1;TRINITY_DN7017_c0_g1;TRINITY_DN739_c0_g1;TRINITY_DN2889_c0_g1;TRINITY_DN8500_c0_g1
8	GO:1901135	BP	carbohydrate derivative metabolic process	8/ 64	192/ 3949	0.0416666666667	0.0114863710648	0.535821413748	TRINITY_DN10432_c0_g1;TRINITY_DN513_c0_g2;TRINITY_DN4929_c0_g1;TRINITY_DN4044_c0_g1;TRINITY_DN311_c0_g1;TRINITY_DN2889_c0_g1;TRINITY_DN11135_c0_g1;TRINITY_DN3633_c0_g1
17	GO:0009058	BP	biosynthetic process	17/ 64	584/ 3949	0.0291095890411	0.0120547840306	0.535821413748	TRINITY_DN517_c2_g2;TRINITY_DN513_c0_g2;TRINITY_DN9292_c0_g1;TRINITY_DN1318_c0_g1;TRINITY_DN706_c0_g1;TRINITY_DN1866_c0_g1;TRINITY_DN4929_c0_g1;TRINITY_DN7017_c0_g1;TRINITY_DN739_c0_g1;TRINITY_DN156_c2_g1;TRINITY_DN340_c0_g1;TRINITY_DN4044_c0_g1;TRINITY_DN2889_c0_g1;TRINITY_DN782_c0_g1;TRINITY_DN4607_c0_g1;TRINITY_DN1355_c0_g1;TRINITY_DN3633_c0_g1
3	GO:1904018	BP	positive regulation of vasculature development	3/ 64	30/ 3949	0.1	0.0120681271181	0.535821413748	TRINITY_DN517_c2_g2;TRINITY_DN8500_c0_g1;TRINITY_DN6954_c0_g1
3	GO:0045766	BP	positive regulation of angiogenesis	3/ 64	30/ 3949	0.1	0.0120681271181	0.535821413748	TRINITY_DN517_c2_g2;TRINITY_DN8500_c0_g1;TRINITY_DN6954_c0_g1
2	GO:0045071	BP	negative regulation of viral genome replication	2/ 64	11/ 3949	0.181818181818	0.0129437604667	0.535821413748	TRINITY_DN839_c0_g1;TRINITY_DN706_c0_g1
2	GO:0042098	BP	T cell proliferation	2/ 64	11/ 3949	0.181818181818	0.0129437604667	0.535821413748	TRINITY_DN11182_c0_g1;TRINITY_DN739_c0_g1
2	GO:0051452	BP	intracellular pH reduction	2/ 64	11/ 3949	0.181818181818	0.0129437604667	0.535821413748	TRINITY_DN8500_c0_g1;TRINITY_DN739_c0_g1
2	GO:0007159	BP	leukocyte cell-cell adhesion	2/ 64	11/ 3949	0.181818181818	0.0129437604667	0.535821413748	TRINITY_DN6954_c0_g1;TRINITY_DN2205_c0_g1
2	GO:0032755	BP	positive regulation of interleukin-6 production	2/ 64	11/ 3949	0.181818181818	0.0129437604667	0.535821413748	TRINITY_DN9292_c0_g1;TRINITY_DN8212_c0_g1
2	GO:0043094	BP	cellular metabolic compound salvage	2/ 64	11/ 3949	0.181818181818	0.0129437604667	0.535821413748	TRINITY_DN513_c0_g2;TRINITY_DN4044_c0_g1
2	GO:0002526	BP	acute inflammatory response	2/ 64	11/ 3949	0.181818181818	0.0129437604667	0.535821413748	TRINITY_DN4607_c0_g1;TRINITY_DN8212_c0_g1
2	GO:0014823	BP	response to activity	2/ 64	11/ 3949	0.181818181818	0.0129437604667	0.535821413748	TRINITY_DN7017_c0_g1;TRINITY_DN9292_c0_g1
4	GO:0032496	BP	response to lipopolysaccharide	4/ 64	57/ 3949	0.0701754385965	0.013039105269	0.535821413748	TRINITY_DN517_c2_g2;TRINITY_DN4929_c0_g1;TRINITY_DN7017_c0_g1;TRINITY_DN739_c0_g1
3	GO:0050866	BP	negative regulation of cell activation	3/ 64	31/ 3949	0.0967741935484	0.0132088079811	0.535821413748	TRINITY_DN8500_c0_g1;TRINITY_DN316_c0_g1;TRINITY_DN155_c0_g1
4	GO:0050867	BP	positive regulation of cell activation	4/ 64	58/ 3949	0.0689655172414	0.0138377421432	0.535821413748	TRINITY_DN513_c0_g2;TRINITY_DN8212_c0_g1;TRINITY_DN156_c2_g1;TRINITY_DN155_c0_g1
6	GO:0034097	BP	response to cytokine	6/ 64	123/ 3949	0.0487804878049	0.013854794926	0.535821413748	TRINITY_DN9292_c0_g1;TRINITY_DN706_c0_g1;TRINITY_DN739_c0_g1;TRINITY_DN8553_c0_g1;TRINITY_DN1165_c0_g1;TRINITY_DN524_c0_g1
6	GO:0016477	BP	cell migration	6/ 64	124/ 3949	0.0483870967742	0.0143778745928	0.535821413748	TRINITY_DN517_c2_g2;TRINITY_DN10576_c0_g1;TRINITY_DN1056_c0_g1;TRINITY_DN8212_c0_g1;TRINITY_DN2205_c0_g1;TRINITY_DN6954_c0_g1
12	GO:0044281	BP	small molecule metabolic process	12/ 64	366/ 3949	0.0327868852459	0.0148926945942	0.535821413748	TRINITY_DN10432_c0_g1;TRINITY_DN513_c0_g2;TRINITY_DN1318_c0_g1;TRINITY_DN706_c0_g1;TRINITY_DN4929_c0_g1;TRINITY_DN4044_c0_g1;TRINITY_DN311_c0_g1;TRINITY_DN2889_c0_g1;TRINITY_DN3432_c0_g1;TRINITY_DN4607_c0_g1;TRINITY_DN766_c0_g1;TRINITY_DN3633_c0_g1
8	GO:0019438	BP	aromatic compound biosynthetic process	8/ 64	202/ 3949	0.039603960396	0.0152902382947	0.535821413748	TRINITY_DN517_c2_g2;TRINITY_DN513_c0_g2;TRINITY_DN706_c0_g1;TRINITY_DN4929_c0_g1;TRINITY_DN156_c2_g1;TRINITY_DN4044_c0_g1;TRINITY_DN782_c0_g1;TRINITY_DN1355_c0_g1
2	GO:1902622	BP	regulation of neutrophil migration	2/ 64	12/ 3949	0.166666666667	0.0153715372359	0.535821413748	TRINITY_DN517_c2_g2;TRINITY_DN8212_c0_g1
2	GO:1901568	BP	fatty acid derivative metabolic process	2/ 64	12/ 3949	0.166666666667	0.0153715372359	0.535821413748	TRINITY_DN2889_c0_g1;TRINITY_DN766_c0_g1
2	GO:0009116	BP	nucleoside metabolic process	2/ 64	12/ 3949	0.166666666667	0.0153715372359	0.535821413748	TRINITY_DN513_c0_g2;TRINITY_DN4044_c0_g1
2	GO:0042789	BP	mRNA transcription by RNA polymerase II	2/ 64	12/ 3949	0.166666666667	0.0153715372359	0.535821413748	TRINITY_DN517_c2_g2;TRINITY_DN782_c0_g1
2	GO:0042743	BP	hydrogen peroxide metabolic process	2/ 64	12/ 3949	0.166666666667	0.0153715372359	0.535821413748	TRINITY_DN7017_c0_g1;TRINITY_DN9292_c0_g1
16	GO:0044249	BP	cellular biosynthetic process	16/ 64	543/ 3949	0.0294659300184	0.0154874814616	0.535821413748	TRINITY_DN517_c2_g2;TRINITY_DN513_c0_g2;TRINITY_DN9292_c0_g1;TRINITY_DN1318_c0_g1;TRINITY_DN706_c0_g1;TRINITY_DN1866_c0_g1;TRINITY_DN4929_c0_g1;TRINITY_DN7017_c0_g1;TRINITY_DN156_c2_g1;TRINITY_DN340_c0_g1;TRINITY_DN4044_c0_g1;TRINITY_DN2889_c0_g1;TRINITY_DN782_c0_g1;TRINITY_DN4607_c0_g1;TRINITY_DN1355_c0_g1;TRINITY_DN3633_c0_g1
3	GO:0002764	BP	immune response-regulating signaling pathway	3/ 64	33/ 3949	0.0909090909091	0.0156696211256	0.535821413748	TRINITY_DN517_c2_g2;TRINITY_DN706_c0_g1;TRINITY_DN316_c0_g1
3	GO:0009132	BP	nucleoside diphosphate metabolic process	3/ 64	33/ 3949	0.0909090909091	0.0156696211256	0.535821413748	TRINITY_DN10432_c0_g1;TRINITY_DN4929_c0_g1;TRINITY_DN311_c0_g1
3	GO:0032680	BP	regulation of tumor necrosis factor production	3/ 64	33/ 3949	0.0909090909091	0.0156696211256	0.535821413748	TRINITY_DN9292_c0_g1;TRINITY_DN8212_c0_g1;TRINITY_DN706_c0_g1
1	GO:0036451	BP	cap mRNA methylation	1/ 64	1/ 3949	1	0.0162066345911	0.535821413748	TRINITY_DN1264_c0_g1
1	GO:1905247	BP	positive regulation of aspartic-type peptidase activity	1/ 64	1/ 3949	1	0.0162066345911	0.535821413748	TRINITY_DN8500_c0_g1
1	GO:0045650	BP	negative regulation of macrophage differentiation	1/ 64	1/ 3949	1	0.0162066345911	0.535821413748	TRINITY_DN11024_c0_g1
1	GO:0046090	BP	deoxyadenosine metabolic process	1/ 64	1/ 3949	1	0.0162066345911	0.535821413748	TRINITY_DN513_c0_g2
1	GO:1905915	BP	regulation of cell differentiation involved in phenotypic switching	1/ 64	1/ 3949	1	0.0162066345911	0.535821413748	TRINITY_DN7017_c0_g1
1	GO:1905917	BP	positive regulation of cell differentiation involved in phenotypic switching	1/ 64	1/ 3949	1	0.0162066345911	0.535821413748	TRINITY_DN7017_c0_g1
1	GO:0072677	BP	eosinophil migration	1/ 64	1/ 3949	1	0.0162066345911	0.535821413748	TRINITY_DN10576_c0_g1
1	GO:0046072	BP	dTDP metabolic process	1/ 64	1/ 3949	1	0.0162066345911	0.535821413748	TRINITY_DN4929_c0_g1
1	GO:0046077	BP	dUDP metabolic process	1/ 64	1/ 3949	1	0.0162066345911	0.535821413748	TRINITY_DN4929_c0_g1
1	GO:0048245	BP	eosinophil chemotaxis	1/ 64	1/ 3949	1	0.0162066345911	0.535821413748	TRINITY_DN10576_c0_g1
1	GO:1902626	BP	assembly of large subunit precursor of preribosome	1/ 64	1/ 3949	1	0.0162066345911	0.535821413748	TRINITY_DN317_c0_g1
1	GO:1905932	BP	positive regulation of vascular associated smooth muscle cell differentiation involved in phenotypic switching	1/ 64	1/ 3949	1	0.0162066345911	0.535821413748	TRINITY_DN7017_c0_g1
1	GO:1905930	BP	regulation of vascular associated smooth muscle cell differentiation involved in phenotypic switching	1/ 64	1/ 3949	1	0.0162066345911	0.535821413748	TRINITY_DN7017_c0_g1
1	GO:0045342	BP	MHC class II biosynthetic process	1/ 64	1/ 3949	1	0.0162066345911	0.535821413748	TRINITY_DN739_c0_g1
1	GO:0034138	BP	toll-like receptor 3 signaling pathway	1/ 64	1/ 3949	1	0.0162066345911	0.535821413748	TRINITY_DN706_c0_g1
1	GO:0034135	BP	regulation of toll-like receptor 2 signaling pathway	1/ 64	1/ 3949	1	0.0162066345911	0.535821413748	TRINITY_DN9292_c0_g1
1	GO:0034137	BP	positive regulation of toll-like receptor 2 signaling pathway	1/ 64	1/ 3949	1	0.0162066345911	0.535821413748	TRINITY_DN9292_c0_g1
1	GO:0046059	BP	dAMP catabolic process	1/ 64	1/ 3949	1	0.0162066345911	0.535821413748	TRINITY_DN513_c0_g2
1	GO:0043031	BP	negative regulation of macrophage activation	1/ 64	1/ 3949	1	0.0162066345911	0.535821413748	TRINITY_DN8500_c0_g1
1	GO:0038178	BP	complement component C5a signaling pathway	1/ 64	1/ 3949	1	0.0162066345911	0.535821413748	TRINITY_DN517_c2_g2
1	GO:0009189	BP	deoxyribonucleoside diphosphate biosynthetic process	1/ 64	1/ 3949	1	0.0162066345911	0.535821413748	TRINITY_DN4929_c0_g1
1	GO:0071659	BP	negative regulation of IP-10 production	1/ 64	1/ 3949	1	0.0162066345911	0.535821413748	TRINITY_DN706_c0_g1
1	GO:0071658	BP	regulation of IP-10 production	1/ 64	1/ 3949	1	0.0162066345911	0.535821413748	TRINITY_DN706_c0_g1
1	GO:0046094	BP	deoxyinosine metabolic process	1/ 64	1/ 3949	1	0.0162066345911	0.535821413748	TRINITY_DN513_c0_g2
1	GO:1904075	BP	positive regulation of trophectodermal cell proliferation	1/ 64	1/ 3949	1	0.0162066345911	0.535821413748	TRINITY_DN8500_c0_g1
1	GO:1904073	BP	regulation of trophectodermal cell proliferation	1/ 64	1/ 3949	1	0.0162066345911	0.535821413748	TRINITY_DN8500_c0_g1
1	GO:1990858	BP	cellular response to lectin	1/ 64	1/ 3949	1	0.0162066345911	0.535821413748	TRINITY_DN316_c0_g1
1	GO:0043587	BP	tongue morphogenesis	1/ 64	1/ 3949	1	0.0162066345911	0.535821413748	TRINITY_DN478_c0_g1
1	GO:0040037	BP	negative regulation of fibroblast growth factor receptor signaling pathway	1/ 64	1/ 3949	1	0.0162066345911	0.535821413748	TRINITY_DN478_c0_g1
1	GO:0042361	BP	menaquinone catabolic process	1/ 64	1/ 3949	1	0.0162066345911	0.535821413748	TRINITY_DN766_c0_g1
1	GO:0042363	BP	fat-soluble vitamin catabolic process	1/ 64	1/ 3949	1	0.0162066345911	0.535821413748	TRINITY_DN766_c0_g1
1	GO:2000313	BP	regulation of fibroblast growth factor receptor signaling pathway involved in neural plate anterior/posterior pattern formation	1/ 64	1/ 3949	1	0.0162066345911	0.535821413748	TRINITY_DN478_c0_g1
1	GO:2000314	BP	negative regulation of fibroblast growth factor receptor signaling pathway involved in neural plate anterior/posterior pattern formation	1/ 64	1/ 3949	1	0.0162066345911	0.535821413748	TRINITY_DN478_c0_g1
1	GO:0034021	BP	response to silicon dioxide	1/ 64	1/ 3949	1	0.0162066345911	0.535821413748	TRINITY_DN7017_c0_g1
1	GO:0046108	BP	uridine metabolic process	1/ 64	1/ 3949	1	0.0162066345911	0.535821413748	TRINITY_DN4044_c0_g1
1	GO:0046102	BP	inosine metabolic process	1/ 64	1/ 3949	1	0.0162066345911	0.535821413748	TRINITY_DN513_c0_g2
1	GO:0002019	BP	regulation of renal output by angiotensin	1/ 64	1/ 3949	1	0.0162066345911	0.535821413748	TRINITY_DN9292_c0_g1
1	GO:0033591	BP	response to L-ascorbic acid	1/ 64	1/ 3949	1	0.0162066345911	0.535821413748	TRINITY_DN7017_c0_g1
1	GO:0034227	BP	tRNA thio-modification	1/ 64	1/ 3949	1	0.0162066345911	0.535821413748	TRINITY_DN653_c0_g1
1	GO:0046124	BP	purine deoxyribonucleoside catabolic process	1/ 64	1/ 3949	1	0.0162066345911	0.535821413748	TRINITY_DN513_c0_g2
1	GO:0035313	BP	wound healing, spreading of epidermal cells	1/ 64	1/ 3949	1	0.0162066345911	0.535821413748	TRINITY_DN6954_c0_g1
1	GO:0097309	BP	cap1 mRNA methylation	1/ 64	1/ 3949	1	0.0162066345911	0.535821413748	TRINITY_DN1264_c0_g1
1	GO:0002222	BP	stimulatory killer cell immunoglobulin-like receptor signaling pathway	1/ 64	1/ 3949	1	0.0162066345911	0.535821413748	TRINITY_DN316_c0_g1
1	GO:0002223	BP	stimulatory C-type lectin receptor signaling pathway	1/ 64	1/ 3949	1	0.0162066345911	0.535821413748	TRINITY_DN316_c0_g1
1	GO:2001106	BP	regulation of Rho guanyl-nucleotide exchange factor activity	1/ 64	1/ 3949	1	0.0162066345911	0.535821413748	TRINITY_DN2038_c2_g1
1	GO:0046495	BP	nicotinamide riboside metabolic process	1/ 64	1/ 3949	1	0.0162066345911	0.535821413748	TRINITY_DN513_c0_g2
1	GO:0070488	BP	neutrophil aggregation	1/ 64	1/ 3949	1	0.0162066345911	0.535821413748	TRINITY_DN2205_c0_g1
1	GO:1901662	BP	quinone catabolic process	1/ 64	1/ 3949	1	0.0162066345911	0.535821413748	TRINITY_DN766_c0_g1
1	GO:0006218	BP	uridine catabolic process	1/ 64	1/ 3949	1	0.0162066345911	0.535821413748	TRINITY_DN4044_c0_g1
1	GO:0043316	BP	cytotoxic T cell degranulation	1/ 64	1/ 3949	1	0.0162066345911	0.535821413748	TRINITY_DN1165_c0_g1
1	GO:0055073	BP	cadmium ion homeostasis	1/ 64	1/ 3949	1	0.0162066345911	0.535821413748	TRINITY_DN739_c0_g1
1	GO:0006157	BP	deoxyadenosine catabolic process	1/ 64	1/ 3949	1	0.0162066345911	0.535821413748	TRINITY_DN513_c0_g2
1	GO:0099172	BP	presynapse organization	1/ 64	1/ 3949	1	0.0162066345911	0.535821413748	TRINITY_DN517_c2_g2
1	GO:0036100	BP	leukotriene catabolic process	1/ 64	1/ 3949	1	0.0162066345911	0.535821413748	TRINITY_DN766_c0_g1
1	GO:0036101	BP	leukotriene B4 catabolic process	1/ 64	1/ 3949	1	0.0162066345911	0.535821413748	TRINITY_DN766_c0_g1
1	GO:0006233	BP	dTDP biosynthetic process	1/ 64	1/ 3949	1	0.0162066345911	0.535821413748	TRINITY_DN4929_c0_g1
1	GO:0007617	BP	mating behavior	1/ 64	1/ 3949	1	0.0162066345911	0.535821413748	TRINITY_DN8500_c0_g1
1	GO:0009452	BP	7-methylguanosine RNA capping	1/ 64	1/ 3949	1	0.0162066345911	0.535821413748	TRINITY_DN1264_c0_g1
1	GO:0034241	BP	positive regulation of macrophage fusion	1/ 64	1/ 3949	1	0.0162066345911	0.535821413748	TRINITY_DN316_c0_g1
1	GO:1904844	BP	response to L-glutamine	1/ 64	1/ 3949	1	0.0162066345911	0.535821413748	TRINITY_DN9292_c0_g1
1	GO:1904845	BP	cellular response to L-glutamine	1/ 64	1/ 3949	1	0.0162066345911	0.535821413748	TRINITY_DN9292_c0_g1
1	GO:0002282	BP	microglial cell activation involved in immune response	1/ 64	1/ 3949	1	0.0162066345911	0.535821413748	TRINITY_DN8500_c0_g1
1	GO:2000342	BP	negative regulation of chemokine (C-X-C motif) ligand 2 production	1/ 64	1/ 3949	1	0.0162066345911	0.535821413748	TRINITY_DN706_c0_g1
1	GO:0006370	BP	7-methylguanosine mRNA capping	1/ 64	1/ 3949	1	0.0162066345911	0.535821413748	TRINITY_DN1264_c0_g1
1	GO:0090299	BP	regulation of neural crest formation	1/ 64	1/ 3949	1	0.0162066345911	0.535821413748	TRINITY_DN478_c0_g1
1	GO:1905065	BP	positive regulation of vascular associated smooth muscle cell differentiation	1/ 64	1/ 3949	1	0.0162066345911	0.535821413748	TRINITY_DN7017_c0_g1
1	GO:1905063	BP	regulation of vascular associated smooth muscle cell differentiation	1/ 64	1/ 3949	1	0.0162066345911	0.535821413748	TRINITY_DN7017_c0_g1
1	GO:0021513	BP	spinal cord dorsal/ventral patterning	1/ 64	1/ 3949	1	0.0162066345911	0.535821413748	TRINITY_DN478_c0_g1
1	GO:0009111	BP	vitamin catabolic process	1/ 64	1/ 3949	1	0.0162066345911	0.535821413748	TRINITY_DN766_c0_g1
1	GO:0015707	BP	nitrite transport	1/ 64	1/ 3949	1	0.0162066345911	0.535821413748	TRINITY_DN739_c0_g1
1	GO:0045649	BP	regulation of macrophage differentiation	1/ 64	1/ 3949	1	0.0162066345911	0.535821413748	TRINITY_DN11024_c0_g1
1	GO:0035457	BP	cellular response to interferon-alpha	1/ 64	1/ 3949	1	0.0162066345911	0.535821413748	TRINITY_DN706_c0_g1
1	GO:1905595	BP	regulation of low-density lipoprotein particle receptor binding	1/ 64	1/ 3949	1	0.0162066345911	0.535821413748	TRINITY_DN782_c0_g1
1	GO:1905597	BP	positive regulation of low-density lipoprotein particle receptor binding	1/ 64	1/ 3949	1	0.0162066345911	0.535821413748	TRINITY_DN782_c0_g1
1	GO:0021534	BP	cell proliferation in hindbrain	1/ 64	1/ 3949	1	0.0162066345911	0.535821413748	TRINITY_DN517_c2_g2
1	GO:0106014	BP	regulation of inflammatory response to wounding	1/ 64	1/ 3949	1	0.0162066345911	0.535821413748	TRINITY_DN8500_c0_g1
1	GO:0106016	BP	positive regulation of inflammatory response to wounding	1/ 64	1/ 3949	1	0.0162066345911	0.535821413748	TRINITY_DN8500_c0_g1
1	GO:0035988	BP	chondrocyte proliferation	1/ 64	1/ 3949	1	0.0162066345911	0.535821413748	TRINITY_DN8500_c0_g1
1	GO:0014895	BP	smooth muscle hypertrophy	1/ 64	1/ 3949	1	0.0162066345911	0.535821413748	TRINITY_DN9292_c0_g1
1	GO:0070574	BP	cadmium ion transmembrane transport	1/ 64	1/ 3949	1	0.0162066345911	0.535821413748	TRINITY_DN739_c0_g1
1	GO:0097267	BP	omega-hydroxylase P450 pathway	1/ 64	1/ 3949	1	0.0162066345911	0.535821413748	TRINITY_DN766_c0_g1
1	GO:0060179	BP	male mating behavior	1/ 64	1/ 3949	1	0.0162066345911	0.535821413748	TRINITY_DN8500_c0_g1
1	GO:1902631	BP	negative regulation of membrane hyperpolarization	1/ 64	1/ 3949	1	0.0162066345911	0.535821413748	TRINITY_DN7017_c0_g1
1	GO:1902630	BP	regulation of membrane hyperpolarization	1/ 64	1/ 3949	1	0.0162066345911	0.535821413748	TRINITY_DN7017_c0_g1
1	GO:0042256	BP	mature ribosome assembly	1/ 64	1/ 3949	1	0.0162066345911	0.535821413748	TRINITY_DN317_c0_g1
1	GO:0072382	BP	minus-end-directed vesicle transport along microtubule	1/ 64	1/ 3949	1	0.0162066345911	0.535821413748	TRINITY_DN10386_c0_g1
1	GO:0006738	BP	nicotinamide riboside catabolic process	1/ 64	1/ 3949	1	0.0162066345911	0.535821413748	TRINITY_DN513_c0_g2
1	GO:0032447	BP	protein urmylation	1/ 64	1/ 3949	1	0.0162066345911	0.535821413748	TRINITY_DN653_c0_g1
1	GO:0003106	BP	negative regulation of glomerular filtration by angiotensin	1/ 64	1/ 3949	1	0.0162066345911	0.535821413748	TRINITY_DN9292_c0_g1
1	GO:0009197	BP	pyrimidine deoxyribonucleoside diphosphate biosynthetic process	1/ 64	1/ 3949	1	0.0162066345911	0.535821413748	TRINITY_DN4929_c0_g1
1	GO:0009196	BP	pyrimidine deoxyribonucleoside diphosphate metabolic process	1/ 64	1/ 3949	1	0.0162066345911	0.535821413748	TRINITY_DN4929_c0_g1
1	GO:0032815	BP	negative regulation of natural killer cell activation	1/ 64	1/ 3949	1	0.0162066345911	0.535821413748	TRINITY_DN155_c0_g1
1	GO:0071400	BP	cellular response to oleic acid	1/ 64	1/ 3949	1	0.0162066345911	0.535821413748	TRINITY_DN2889_c0_g1
1	GO:1903979	BP	negative regulation of microglial cell activation	1/ 64	1/ 3949	1	0.0162066345911	0.535821413748	TRINITY_DN8500_c0_g1
1	GO:0030199	BP	collagen fibril organization	1/ 64	1/ 3949	1	0.0162066345911	0.535821413748	TRINITY_DN782_c0_g1
1	GO:1905673	BP	positive regulation of lysosome organization	1/ 64	1/ 3949	1	0.0162066345911	0.535821413748	TRINITY_DN8500_c0_g1
1	GO:0070084	BP	protein initiator methionine removal	1/ 64	1/ 3949	1	0.0162066345911	0.535821413748	TRINITY_DN5136_c0_g1
1	GO:0003083	BP	negative regulation of renal output by angiotensin	1/ 64	1/ 3949	1	0.0162066345911	0.535821413748	TRINITY_DN9292_c0_g1
1	GO:0006567	BP	threonine catabolic process	1/ 64	1/ 3949	1	0.0162066345911	0.535821413748	TRINITY_DN1318_c0_g1
1	GO:0006566	BP	threonine metabolic process	1/ 64	1/ 3949	1	0.0162066345911	0.535821413748	TRINITY_DN1318_c0_g1
1	GO:1990840	BP	response to lectin	1/ 64	1/ 3949	1	0.0162066345911	0.535821413748	TRINITY_DN316_c0_g1
1	GO:0045919	BP	positive regulation of cytolysis	1/ 64	1/ 3949	1	0.0162066345911	0.535821413748	TRINITY_DN8212_c0_g1
1	GO:0010430	BP	fatty acid omega-oxidation	1/ 64	1/ 3949	1	0.0162066345911	0.535821413748	TRINITY_DN766_c0_g1
1	GO:0042376	BP	phylloquinone catabolic process	1/ 64	1/ 3949	1	0.0162066345911	0.535821413748	TRINITY_DN766_c0_g1
1	GO:0042377	BP	vitamin K catabolic process	1/ 64	1/ 3949	1	0.0162066345911	0.535821413748	TRINITY_DN766_c0_g1
1	GO:0042374	BP	phylloquinone metabolic process	1/ 64	1/ 3949	1	0.0162066345911	0.535821413748	TRINITY_DN766_c0_g1
1	GO:0003069	BP	acetylcholine-mediated vasodilation involved in regulation of systemic arterial blood pressure	1/ 64	1/ 3949	1	0.0162066345911	0.535821413748	TRINITY_DN7017_c0_g1
1	GO:0071000	BP	response to magnetism	1/ 64	1/ 3949	1	0.0162066345911	0.535821413748	TRINITY_DN7017_c0_g1
1	GO:0009233	BP	menaquinone metabolic process	1/ 64	1/ 3949	1	0.0162066345911	0.535821413748	TRINITY_DN766_c0_g1
1	GO:0070638	BP	pyridine nucleoside catabolic process	1/ 64	1/ 3949	1	0.0162066345911	0.535821413748	TRINITY_DN513_c0_g2
1	GO:0070637	BP	pyridine nucleoside metabolic process	1/ 64	1/ 3949	1	0.0162066345911	0.535821413748	TRINITY_DN513_c0_g2
1	GO:0034239	BP	regulation of macrophage fusion	1/ 64	1/ 3949	1	0.0162066345911	0.535821413748	TRINITY_DN316_c0_g1
1	GO:0048241	BP	epinephrine transport	1/ 64	1/ 3949	1	0.0162066345911	0.535821413748	TRINITY_DN2470_c0_g1
1	GO:0048242	BP	epinephrine secretion	1/ 64	1/ 3949	1	0.0162066345911	0.535821413748	TRINITY_DN2470_c0_g1
1	GO:0120223	BP	larynx morphogenesis	1/ 64	1/ 3949	1	0.0162066345911	0.535821413748	TRINITY_DN478_c0_g1
1	GO:0009097	BP	isoleucine biosynthetic process	1/ 64	1/ 3949	1	0.0162066345911	0.535821413748	TRINITY_DN1318_c0_g1
1	GO:0006876	BP	cellular cadmium ion homeostasis	1/ 64	1/ 3949	1	0.0162066345911	0.535821413748	TRINITY_DN739_c0_g1
1	GO:0009953	BP	dorsal/ventral pattern formation	1/ 64	1/ 3949	1	0.0162066345911	0.535821413748	TRINITY_DN478_c0_g1
1	GO:0002430	BP	complement receptor mediated signaling pathway	1/ 64	1/ 3949	1	0.0162066345911	0.535821413748	TRINITY_DN517_c2_g2
1	GO:0080009	BP	mRNA methylation	1/ 64	1/ 3949	1	0.0162066345911	0.535821413748	TRINITY_DN1264_c0_g1
1	GO:0006227	BP	dUDP biosynthetic process	1/ 64	1/ 3949	1	0.0162066345911	0.535821413748	TRINITY_DN4929_c0_g1
1	GO:0090301	BP	negative regulation of neural crest formation	1/ 64	1/ 3949	1	0.0162066345911	0.535821413748	TRINITY_DN478_c0_g1
1	GO:0006149	BP	deoxyinosine catabolic process	1/ 64	1/ 3949	1	0.0162066345911	0.535821413748	TRINITY_DN513_c0_g2
1	GO:0006148	BP	inosine catabolic process	1/ 64	1/ 3949	1	0.0162066345911	0.535821413748	TRINITY_DN513_c0_g2
1	GO:0014805	BP	smooth muscle adaptation	1/ 64	1/ 3949	1	0.0162066345911	0.535821413748	TRINITY_DN9292_c0_g1
1	GO:0072526	BP	pyridine-containing compound catabolic process	1/ 64	1/ 3949	1	0.0162066345911	0.535821413748	TRINITY_DN513_c0_g2
1	GO:0015691	BP	cadmium ion transport	1/ 64	1/ 3949	1	0.0162066345911	0.535821413748	TRINITY_DN739_c0_g1
7	GO:0005576	CC	extracellular region	7/ 64	146/ 3949	0.0479452054795	0.00869036380749	0.535821413748	TRINITY_DN10576_c0_g1;TRINITY_DN1866_c0_g1;TRINITY_DN11024_c0_g1;TRINITY_DN11135_c0_g1;TRINITY_DN782_c0_g1;TRINITY_DN4607_c0_g1;TRINITY_DN8500_c0_g1
3	GO:0005811	CC	lipid droplet	3/ 64	32/ 3949	0.09375	0.0144091722478	0.535821413748	TRINITY_DN2889_c0_g1;TRINITY_DN782_c0_g1;TRINITY_DN839_c0_g1
1	GO:0032437	CC	cuticular plate	1/ 64	1/ 3949	1	0.0162066345911	0.535821413748	TRINITY_DN156_c2_g1
1	GO:1990667	CC	PCSK9-AnxA2 complex	1/ 64	1/ 3949	1	0.0162066345911	0.535821413748	TRINITY_DN782_c0_g1
1	GO:1990578	CC	perinuclear endoplasmic reticulum membrane	1/ 64	1/ 3949	1	0.0162066345911	0.535821413748	TRINITY_DN2889_c0_g1
2	GO:0070003	MF	threonine-type peptidase activity	2/ 64	8/ 3949	0.25	0.00679925128693	0.535821413748	TRINITY_DN11182_c0_g1;TRINITY_DN8553_c0_g1
9	GO:0005102	MF	signaling receptor binding	9/ 64	215/ 3949	0.0418604651163	0.00714077473343	0.535821413748	TRINITY_DN2470_c0_g1;TRINITY_DN10576_c0_g1;TRINITY_DN1056_c0_g1;TRINITY_DN8212_c0_g1;TRINITY_DN2205_c0_g1;TRINITY_DN316_c0_g1;TRINITY_DN155_c0_g1;TRINITY_DN8500_c0_g1;TRINITY_DN6954_c0_g1
2	GO:0070566	MF	adenylyltransferase activity	2/ 64	9/ 3949	0.222222222222	0.0086509767287	0.535821413748	TRINITY_DN7628_c0_g1;TRINITY_DN706_c0_g1
6	GO:0060089	MF	molecular transducer activity	6/ 64	115/ 3949	0.0521739130435	0.0101425561351	0.535821413748	TRINITY_DN517_c2_g2;TRINITY_DN2145_c0_g2;TRINITY_DN3229_c0_g1;TRINITY_DN156_c2_g1;TRINITY_DN856_c0_g1;TRINITY_DN1995_c0_g1
6	GO:0038023	MF	signaling receptor activity	6/ 64	115/ 3949	0.0521739130435	0.0101425561351	0.535821413748	TRINITY_DN517_c2_g2;TRINITY_DN2145_c0_g2;TRINITY_DN3229_c0_g1;TRINITY_DN156_c2_g1;TRINITY_DN856_c0_g1;TRINITY_DN1995_c0_g1
2	GO:0008235	MF	metalloexopeptidase activity	2/ 64	10/ 3949	0.2	0.0107013866706	0.535821413748	TRINITY_DN5136_c0_g1;TRINITY_DN451_c0_g1
2	GO:0016763	MF	pentosyltransferase activity	2/ 64	11/ 3949	0.181818181818	0.0129437604667	0.535821413748	TRINITY_DN513_c0_g2;TRINITY_DN4044_c0_g1
1	GO:0051786	MF	all-trans-retinol 13,14-reductase activity	1/ 64	1/ 3949	1	0.0162066345911	0.535821413748	TRINITY_DN3432_c0_g1
1	GO:0048030	MF	disaccharide binding	1/ 64	1/ 3949	1	0.0162066345911	0.535821413748	TRINITY_DN524_c0_g1
1	GO:0033862	MF	UMP kinase activity	1/ 64	1/ 3949	1	0.0162066345911	0.535821413748	TRINITY_DN4929_c0_g1
1	GO:0004850	MF	uridine phosphorylase activity	1/ 64	1/ 3949	1	0.0162066345911	0.535821413748	TRINITY_DN4044_c0_g1
1	GO:0036430	MF	CMP kinase activity	1/ 64	1/ 3949	1	0.0162066345911	0.535821413748	TRINITY_DN4929_c0_g1
1	GO:0036431	MF	dCMP kinase activity	1/ 64	1/ 3949	1	0.0162066345911	0.535821413748	TRINITY_DN4929_c0_g1
1	GO:0004875	MF	complement receptor activity	1/ 64	1/ 3949	1	0.0162066345911	0.535821413748	TRINITY_DN517_c2_g2
1	GO:0004878	MF	complement component C5a receptor activity	1/ 64	1/ 3949	1	0.0162066345911	0.535821413748	TRINITY_DN517_c2_g2
1	GO:0008569	MF	minus-end-directed microtubule motor activity	1/ 64	1/ 3949	1	0.0162066345911	0.535821413748	TRINITY_DN10386_c0_g1
1	GO:0120319	MF	long-chain fatty acid omega-1 hydroxylase activity	1/ 64	1/ 3949	1	0.0162066345911	0.535821413748	TRINITY_DN766_c0_g1
1	GO:0009041	MF	uridylate kinase activity	1/ 64	1/ 3949	1	0.0162066345911	0.535821413748	TRINITY_DN4929_c0_g1
1	GO:0004859	MF	phospholipase inhibitor activity	1/ 64	1/ 3949	1	0.0162066345911	0.535821413748	TRINITY_DN782_c0_g1
1	GO:0047847	MF	deoxyuridine phosphorylase activity	1/ 64	1/ 3949	1	0.0162066345911	0.535821413748	TRINITY_DN4044_c0_g1
1	GO:0030550	MF	acetylcholine receptor inhibitor activity	1/ 64	1/ 3949	1	0.0162066345911	0.535821413748	TRINITY_DN2470_c0_g1
1	GO:0098960	MF	postsynaptic neurotransmitter receptor activity	1/ 64	1/ 3949	1	0.0162066345911	0.535821413748	TRINITY_DN2145_c0_g2
1	GO:0001847	MF	opsonin receptor activity	1/ 64	1/ 3949	1	0.0162066345911	0.535821413748	TRINITY_DN517_c2_g2
1	GO:0034988	MF	Fc-gamma receptor I complex binding	1/ 64	1/ 3949	1	0.0162066345911	0.535821413748	TRINITY_DN155_c0_g1
1	GO:0099529	MF	neurotransmitter receptor activity involved in regulation of postsynaptic membrane potential	1/ 64	1/ 3949	1	0.0162066345911	0.535821413748	TRINITY_DN2145_c0_g2
1	GO:0120250	MF	fatty acid omega-hydroxylase activity	1/ 64	1/ 3949	1	0.0162066345911	0.535821413748	TRINITY_DN766_c0_g1
1	GO:0015229	MF	L-ascorbic acid transmembrane transporter activity	1/ 64	1/ 3949	1	0.0162066345911	0.535821413748	TRINITY_DN1584_c0_g2
1	GO:0004127	MF	cytidylate kinase activity	1/ 64	1/ 3949	1	0.0162066345911	0.535821413748	TRINITY_DN4929_c0_g1
1	GO:0022835	MF	transmitter-gated channel activity	1/ 64	1/ 3949	1	0.0162066345911	0.535821413748	TRINITY_DN2145_c0_g2
1	GO:0004802	MF	transketolase activity	1/ 64	1/ 3949	1	0.0162066345911	0.535821413748	TRINITY_DN3633_c0_g1
1	GO:0030620	MF	U2 snRNA binding	1/ 64	1/ 3949	1	0.0162066345911	0.535821413748	TRINITY_DN843_c0_g1
1	GO:0097163	MF	sulfur carrier activity	1/ 64	1/ 3949	1	0.0162066345911	0.535821413748	TRINITY_DN653_c0_g1
1	GO:0005114	MF	type II transforming growth factor beta receptor binding	1/ 64	1/ 3949	1	0.0162066345911	0.535821413748	TRINITY_DN6954_c0_g1
1	GO:0050051	MF	leukotriene-B4 20-monooxygenase activity	1/ 64	1/ 3949	1	0.0162066345911	0.535821413748	TRINITY_DN766_c0_g1
1	GO:0003941	MF	L-serine ammonia-lyase activity	1/ 64	1/ 3949	1	0.0162066345911	0.535821413748	TRINITY_DN1318_c0_g1
1	GO:0016841	MF	ammonia-lyase activity	1/ 64	1/ 3949	1	0.0162066345911	0.535821413748	TRINITY_DN1318_c0_g1
1	GO:0001856	MF	complement component C5a binding	1/ 64	1/ 3949	1	0.0162066345911	0.535821413748	TRINITY_DN517_c2_g2
1	GO:0005384	MF	manganese ion transmembrane transporter activity	1/ 64	1/ 3949	1	0.0162066345911	0.535821413748	TRINITY_DN739_c0_g1
1	GO:0004731	MF	purine-nucleoside phosphorylase activity	1/ 64	1/ 3949	1	0.0162066345911	0.535821413748	TRINITY_DN513_c0_g2
1	GO:0103046	MF	alanylglutamate dipeptidase activity	1/ 64	1/ 3949	1	0.0162066345911	0.535821413748	TRINITY_DN451_c0_g1
1	GO:0009032	MF	thymidine phosphorylase activity	1/ 64	1/ 3949	1	0.0162066345911	0.535821413748	TRINITY_DN4044_c0_g1
1	GO:0102033	MF	long-chain fatty acid omega-hydroxylase activity	1/ 64	1/ 3949	1	0.0162066345911	0.535821413748	TRINITY_DN766_c0_g1
1	GO:0004798	MF	thymidylate kinase activity	1/ 64	1/ 3949	1	0.0162066345911	0.535821413748	TRINITY_DN4929_c0_g1
1	GO:0004794	MF	L-threonine ammonia-lyase activity	1/ 64	1/ 3949	1	0.0162066345911	0.535821413748	TRINITY_DN1318_c0_g1
1	GO:0102207	MF	docosanoate omega-hydroxylase activity	1/ 64	1/ 3949	1	0.0162066345911	0.535821413748	TRINITY_DN766_c0_g1
1	GO:0022824	MF	transmitter-gated ion channel activity	1/ 64	1/ 3949	1	0.0162066345911	0.535821413748	TRINITY_DN2145_c0_g2
1	GO:0019834	MF	phospholipase A2 inhibitor activity	1/ 64	1/ 3949	1	0.0162066345911	0.535821413748	TRINITY_DN782_c0_g1
1	GO:1904315	MF	transmitter-gated ion channel activity involved in regulation of postsynaptic membrane potential	1/ 64	1/ 3949	1	0.0162066345911	0.535821413748	TRINITY_DN2145_c0_g2
1	GO:0022848	MF	acetylcholine-gated cation-selective channel activity	1/ 64	1/ 3949	1	0.0162066345911	0.535821413748	TRINITY_DN2145_c0_g2
1	GO:0004483	MF	mRNA (nucleoside-2'-O-)-methyltransferase activity	1/ 64	1/ 3949	1	0.0162066345911	0.535821413748	TRINITY_DN1264_c0_g1
1	GO:0004152	MF	dihydroorotate dehydrogenase activity	1/ 64	1/ 3949	1	0.0162066345911	0.535821413748	TRINITY_DN4607_c0_g1
14	GO:0010033	BP	response to organic substance	14/ 64	461/ 3949	0.0303687635575	0.0169411296421	0.557427072202	TRINITY_DN517_c2_g2;TRINITY_DN739_c0_g1;TRINITY_DN706_c0_g1;TRINITY_DN4929_c0_g1;TRINITY_DN7017_c0_g1;TRINITY_DN3229_c0_g1;TRINITY_DN8212_c0_g1;TRINITY_DN9292_c0_g1;TRINITY_DN1165_c0_g1;TRINITY_DN317_c0_g1;TRINITY_DN2889_c0_g1;TRINITY_DN8553_c0_g1;TRINITY_DN8500_c0_g1;TRINITY_DN524_c0_g1
3	GO:1903900	BP	regulation of viral life cycle	3/ 64	34/ 3949	0.0882352941176	0.0169904884028	0.557427072202	TRINITY_DN2470_c0_g1;TRINITY_DN839_c0_g1;TRINITY_DN706_c0_g1
3	GO:1903555	BP	regulation of tumor necrosis factor superfamily cytokine production	3/ 64	34/ 3949	0.0882352941176	0.0169904884028	0.557427072202	TRINITY_DN9292_c0_g1;TRINITY_DN8212_c0_g1;TRINITY_DN706_c0_g1
7	GO:0098590	CC	plasma membrane region	7/ 64	167/ 3949	0.0419161676647	0.0173813265768	0.568795044202	TRINITY_DN517_c2_g2;TRINITY_DN9292_c0_g1;TRINITY_DN2145_c0_g2;TRINITY_DN1165_c0_g1;TRINITY_DN155_c0_g1;TRINITY_DN782_c0_g1;TRINITY_DN1584_c0_g2
2	GO:0009299	BP	mRNA transcription	2/ 64	13/ 3949	0.153846153846	0.0179783125787	0.573696004376	TRINITY_DN517_c2_g2;TRINITY_DN782_c0_g1
2	GO:0009261	BP	ribonucleotide catabolic process	2/ 64	13/ 3949	0.153846153846	0.0179783125787	0.573696004376	TRINITY_DN513_c0_g2;TRINITY_DN4044_c0_g1
2	GO:0030641	BP	regulation of cellular pH	2/ 64	13/ 3949	0.153846153846	0.0179783125787	0.573696004376	TRINITY_DN8500_c0_g1;TRINITY_DN739_c0_g1
2	GO:0001938	BP	positive regulation of endothelial cell proliferation	2/ 64	13/ 3949	0.153846153846	0.0179783125787	0.573696004376	TRINITY_DN6954_c0_g1;TRINITY_DN9292_c0_g1
2	GO:0050829	BP	defense response to Gram-negative bacterium	2/ 64	13/ 3949	0.153846153846	0.0179783125787	0.573696004376	TRINITY_DN739_c0_g1;TRINITY_DN8212_c0_g1
2	GO:0032642	BP	regulation of chemokine production	2/ 64	13/ 3949	0.153846153846	0.0179783125787	0.573696004376	TRINITY_DN8212_c0_g1;TRINITY_DN706_c0_g1
2	GO:0051453	BP	regulation of intracellular pH	2/ 64	13/ 3949	0.153846153846	0.0179783125787	0.573696004376	TRINITY_DN8500_c0_g1;TRINITY_DN739_c0_g1
2	GO:0006221	BP	pyrimidine nucleotide biosynthetic process	2/ 64	13/ 3949	0.153846153846	0.0179783125787	0.573696004376	TRINITY_DN4929_c0_g1;TRINITY_DN4044_c0_g1
2	GO:2000379	BP	positive regulation of reactive oxygen species metabolic process	2/ 64	13/ 3949	0.153846153846	0.0179783125787	0.573696004376	TRINITY_DN7017_c0_g1;TRINITY_DN9292_c0_g1
7	GO:0005615	CC	extracellular space	7/ 64	168/ 3949	0.0416666666667	0.0179088828502	0.573696004376	TRINITY_DN1056_c0_g1;TRINITY_DN1866_c0_g1;TRINITY_DN8212_c0_g1;TRINITY_DN2205_c0_g1;TRINITY_DN524_c0_g1;TRINITY_DN8500_c0_g1;TRINITY_DN6954_c0_g1
3	GO:0050764	BP	regulation of phagocytosis	3/ 64	35/ 3949	0.0857142857143	0.0183720430366	0.584805379835	TRINITY_DN9292_c0_g1;TRINITY_DN739_c0_g1;TRINITY_DN155_c0_g1
16	GO:0006950	BP	response to stress	16/ 64	568/ 3949	0.0281690140845	0.0195858753061	0.621900020857	TRINITY_DN517_c2_g2;TRINITY_DN9292_c0_g1;TRINITY_DN706_c0_g1;TRINITY_DN839_c0_g1;TRINITY_DN7017_c0_g1;TRINITY_DN739_c0_g1;TRINITY_DN8212_c0_g1;TRINITY_DN2205_c0_g1;TRINITY_DN11135_c0_g1;TRINITY_DN1866_c0_g1;TRINITY_DN4044_c0_g1;TRINITY_DN1165_c0_g1;TRINITY_DN155_c0_g1;TRINITY_DN4607_c0_g1;TRINITY_DN1355_c0_g1;TRINITY_DN7628_c0_g1
6	GO:0048870	BP	cell motility	6/ 64	133/ 3949	0.0451127819549	0.0197229033714	0.624704702341	TRINITY_DN517_c2_g2;TRINITY_DN10576_c0_g1;TRINITY_DN1056_c0_g1;TRINITY_DN8212_c0_g1;TRINITY_DN2205_c0_g1;TRINITY_DN6954_c0_g1
2	GO:0120254	BP	olefinic compound metabolic process	2/ 64	14/ 3949	0.142857142857	0.0207578353557	0.654254329097	TRINITY_DN3432_c0_g1;TRINITY_DN766_c0_g1
2	GO:0045824	BP	negative regulation of innate immune response	2/ 64	14/ 3949	0.142857142857	0.0207578353557	0.654254329097	TRINITY_DN8500_c0_g1;TRINITY_DN706_c0_g1
5	GO:0071345	BP	cellular response to cytokine stimulus	5/ 64	99/ 3949	0.0505050505051	0.02122304886	0.667277624451	TRINITY_DN8553_c0_g1;TRINITY_DN9292_c0_g1;TRINITY_DN706_c0_g1;TRINITY_DN1165_c0_g1;TRINITY_DN524_c0_g1
3	GO:0006006	BP	glucose metabolic process	3/ 64	37/ 3949	0.0810810810811	0.0213179810673	0.668204375286	TRINITY_DN10432_c0_g1;TRINITY_DN1318_c0_g1;TRINITY_DN706_c0_g1
4	GO:0009410	BP	response to xenobiotic stimulus	4/ 64	66/ 3949	0.0606060606061	0.0213567036068	0.668204375286	TRINITY_DN513_c0_g2;TRINITY_DN9292_c0_g1;TRINITY_DN7017_c0_g1;TRINITY_DN8553_c0_g1
6	GO:0030162	BP	regulation of proteolysis	6/ 64	137/ 3949	0.043795620438	0.0224863131186	0.682913716033	TRINITY_DN2810_c1_g1;TRINITY_DN2205_c0_g1;TRINITY_DN8553_c0_g1;TRINITY_DN782_c0_g1;TRINITY_DN478_c0_g1;TRINITY_DN8500_c0_g1
3	GO:0019882	BP	antigen processing and presentation	3/ 64	38/ 3949	0.0789473684211	0.0228826005094	0.682913716033	TRINITY_DN2810_c1_g1;TRINITY_DN739_c0_g1;TRINITY_DN8553_c0_g1
3	GO:1901215	BP	negative regulation of neuron death	3/ 64	38/ 3949	0.0789473684211	0.0228826005094	0.682913716033	TRINITY_DN517_c2_g2;TRINITY_DN7017_c0_g1;TRINITY_DN8500_c0_g1
3	GO:0002253	BP	activation of immune response	3/ 64	38/ 3949	0.0789473684211	0.0228826005094	0.682913716033	TRINITY_DN517_c2_g2;TRINITY_DN11024_c0_g1;TRINITY_DN316_c0_g1
7	GO:0048878	BP	chemical homeostasis	7/ 64	177/ 3949	0.0395480225989	0.0231790147716	0.682913716033	TRINITY_DN9292_c0_g1;TRINITY_DN706_c0_g1;TRINITY_DN311_c0_g1;TRINITY_DN7017_c0_g1;TRINITY_DN739_c0_g1;TRINITY_DN2889_c0_g1;TRINITY_DN8500_c0_g1
11	GO:0032501	BP	multicellular organismal process	11/ 64	344/ 3949	0.031976744186	0.0234889744158	0.682913716033	TRINITY_DN2470_c0_g1;TRINITY_DN517_c2_g2;TRINITY_DN9292_c0_g1;TRINITY_DN10432_c0_g1;TRINITY_DN7017_c0_g1;TRINITY_DN739_c0_g1;TRINITY_DN8553_c0_g1;TRINITY_DN524_c0_g1;TRINITY_DN2889_c0_g1;TRINITY_DN478_c0_g1;TRINITY_DN8500_c0_g1
4	GO:0002697	BP	regulation of immune effector process	4/ 64	68/ 3949	0.0588235294118	0.0235616646611	0.682913716033	TRINITY_DN839_c0_g1;TRINITY_DN8500_c0_g1;TRINITY_DN8212_c0_g1;TRINITY_DN155_c0_g1
2	GO:0050671	BP	positive regulation of lymphocyte proliferation	2/ 64	15/ 3949	0.133333333333	0.0237040045282	0.682913716033	TRINITY_DN513_c0_g2;TRINITY_DN156_c2_g1
2	GO:0044088	BP	regulation of vacuole organization	2/ 64	15/ 3949	0.133333333333	0.0237040045282	0.682913716033	TRINITY_DN782_c0_g1;TRINITY_DN8500_c0_g1
2	GO:0002690	BP	positive regulation of leukocyte chemotaxis	2/ 64	15/ 3949	0.133333333333	0.0237040045282	0.682913716033	TRINITY_DN517_c2_g2;TRINITY_DN8212_c0_g1
3	GO:0043523	BP	regulation of neuron apoptotic process	3/ 64	39/ 3949	0.0769230769231	0.0245083840854	0.682913716033	TRINITY_DN517_c2_g2;TRINITY_DN7017_c0_g1;TRINITY_DN8500_c0_g1
6	GO:0022603	BP	regulation of anatomical structure morphogenesis	6/ 64	140/ 3949	0.0428571428571	0.0247239681576	0.682913716033	TRINITY_DN517_c2_g2;TRINITY_DN156_c2_g1;TRINITY_DN155_c0_g1;TRINITY_DN478_c0_g1;TRINITY_DN8500_c0_g1;TRINITY_DN6954_c0_g1
3	GO:1901136	BP	carbohydrate derivative catabolic process	3/ 64	40/ 3949	0.075	0.0261953129469	0.682913716033	TRINITY_DN513_c0_g2;TRINITY_DN4044_c0_g1;TRINITY_DN11135_c0_g1
33	GO:0006807	BP	nitrogen compound metabolic process	33/ 64	1491/ 3949	0.0221327967807	0.0265721442127	0.682913716033	TRINITY_DN2470_c0_g1;TRINITY_DN10432_c0_g1;TRINITY_DN5136_c0_g1;TRINITY_DN11182_c0_g1;TRINITY_DN1318_c0_g1;TRINITY_DN843_c0_g1;TRINITY_DN513_c0_g2;TRINITY_DN156_c2_g1;TRINITY_DN1264_c0_g1;TRINITY_DN1335_c0_g1;TRINITY_DN317_c0_g1;TRINITY_DN672_c0_g1;TRINITY_DN4929_c0_g1;TRINITY_DN1355_c0_g1;TRINITY_DN2889_c0_g1;TRINITY_DN782_c0_g1;TRINITY_DN451_c0_g1;TRINITY_DN517_c2_g2;TRINITY_DN10576_c0_g1;TRINI…
5	GO:0055082	BP	cellular chemical homeostasis	5/ 64	105/ 3949	0.047619047619	0.0266155698278	0.682913716033	TRINITY_DN2889_c0_g1;TRINITY_DN311_c0_g1;TRINITY_DN8500_c0_g1;TRINITY_DN739_c0_g1;TRINITY_DN9292_c0_g1
2	GO:0006885	BP	regulation of pH	2/ 64	16/ 3949	0.125	0.0268108660569	0.682913716033	TRINITY_DN8500_c0_g1;TRINITY_DN739_c0_g1
2	GO:0009161	BP	ribonucleoside monophosphate metabolic process	2/ 64	16/ 3949	0.125	0.0268108660569	0.682913716033	TRINITY_DN513_c0_g2;TRINITY_DN4044_c0_g1
2	GO:0019217	BP	regulation of fatty acid metabolic process	2/ 64	16/ 3949	0.125	0.0268108660569	0.682913716033	TRINITY_DN2889_c0_g1;TRINITY_DN317_c0_g1
2	GO:0032946	BP	positive regulation of mononuclear cell proliferation	2/ 64	16/ 3949	0.125	0.0268108660569	0.682913716033	TRINITY_DN513_c0_g2;TRINITY_DN156_c2_g1
7	GO:0034654	BP	nucleobase-containing compound biosynthetic process	7/ 64	183/ 3949	0.0382513661202	0.0272414909109	0.682913716033	TRINITY_DN517_c2_g2;TRINITY_DN513_c0_g2;TRINITY_DN706_c0_g1;TRINITY_DN4929_c0_g1;TRINITY_DN4044_c0_g1;TRINITY_DN782_c0_g1;TRINITY_DN1355_c0_g1
3	GO:0002685	BP	regulation of leukocyte migration	3/ 64	41/ 3949	0.0731707317073	0.0279433174868	0.682913716033	TRINITY_DN517_c2_g2;TRINITY_DN10576_c0_g1;TRINITY_DN8212_c0_g1
3	GO:0042593	BP	glucose homeostasis	3/ 64	41/ 3949	0.0731707317073	0.0279433174868	0.682913716033	TRINITY_DN311_c0_g1;TRINITY_DN9292_c0_g1;TRINITY_DN706_c0_g1
3	GO:0033500	BP	carbohydrate homeostasis	3/ 64	41/ 3949	0.0731707317073	0.0279433174868	0.682913716033	TRINITY_DN311_c0_g1;TRINITY_DN9292_c0_g1;TRINITY_DN706_c0_g1
21	GO:0034641	BP	cellular nitrogen compound metabolic process	21/ 64	831/ 3949	0.0252707581227	0.0289949775974	0.682913716033	TRINITY_DN2470_c0_g1;TRINITY_DN517_c2_g2;TRINITY_DN513_c0_g2;TRINITY_DN782_c0_g1;TRINITY_DN653_c0_g1;TRINITY_DN10576_c0_g1;TRINITY_DN1866_c0_g1;TRINITY_DN4929_c0_g1;TRINITY_DN4044_c0_g1;TRINITY_DN843_c0_g1;TRINITY_DN156_c2_g1;TRINITY_DN1264_c0_g1;TRINITY_DN340_c0_g1;TRINITY_DN311_c0_g1;TRINITY_DN317_c0_g1;TRINITY_DN2889_c0_g1;TRINITY_DN10432_c0_g1;TRINITY_DN4607_c0_g1;TRINITY_DN1355_c0_g1;TRINITY…
36	GO:0071704	BP	organic substance metabolic process	36/ 64	1674/ 3949	0.0215053763441	0.0295283478981	0.682913716033	TRINITY_DN2470_c0_g1;TRINITY_DN10432_c0_g1;TRINITY_DN5136_c0_g1;TRINITY_DN11182_c0_g1;TRINITY_DN1318_c0_g1;TRINITY_DN739_c0_g1;TRINITY_DN513_c0_g2;TRINITY_DN156_c2_g1;TRINITY_DN1264_c0_g1;TRINITY_DN1335_c0_g1;TRINITY_DN317_c0_g1;TRINITY_DN3432_c0_g1;TRINITY_DN672_c0_g1;TRINITY_DN4929_c0_g1;TRINITY_DN1355_c0_g1;TRINITY_DN2889_c0_g1;TRINITY_DN782_c0_g1;TRINITY_DN451_c0_g1;TRINITY_DN766_c0_g1;TRINIT…
5	GO:0009259	BP	ribonucleotide metabolic process	5/ 64	108/ 3949	0.0462962962963	0.0296141065643	0.682913716033	TRINITY_DN2889_c0_g1;TRINITY_DN10432_c0_g1;TRINITY_DN513_c0_g2;TRINITY_DN4044_c0_g1;TRINITY_DN311_c0_g1
5	GO:0006163	BP	purine nucleotide metabolic process	5/ 64	108/ 3949	0.0462962962963	0.0296141065643	0.682913716033	TRINITY_DN2889_c0_g1;TRINITY_DN10432_c0_g1;TRINITY_DN513_c0_g2;TRINITY_DN706_c0_g1;TRINITY_DN311_c0_g1
8	GO:0042592	BP	homeostatic process	8/ 64	229/ 3949	0.0349344978166	0.0300720935089	0.682913716033	TRINITY_DN9292_c0_g1;TRINITY_DN706_c0_g1;TRINITY_DN311_c0_g1;TRINITY_DN7017_c0_g1;TRINITY_DN739_c0_g1;TRINITY_DN156_c2_g1;TRINITY_DN2889_c0_g1;TRINITY_DN8500_c0_g1
2	GO:0010565	BP	regulation of cellular ketone metabolic process	2/ 64	17/ 3949	0.117647058824	0.0300726098596	0.682913716033	TRINITY_DN2889_c0_g1;TRINITY_DN317_c0_g1
2	GO:0002285	BP	lymphocyte activation involved in immune response	2/ 64	17/ 3949	0.117647058824	0.0300726098596	0.682913716033	TRINITY_DN739_c0_g1;TRINITY_DN1165_c0_g1
2	GO:0045069	BP	regulation of viral genome replication	2/ 64	17/ 3949	0.117647058824	0.0300726098596	0.682913716033	TRINITY_DN839_c0_g1;TRINITY_DN706_c0_g1
2	GO:1903034	BP	regulation of response to wounding	2/ 64	17/ 3949	0.117647058824	0.0300726098596	0.682913716033	TRINITY_DN782_c0_g1;TRINITY_DN8500_c0_g1
2	GO:0006220	BP	pyrimidine nucleotide metabolic process	2/ 64	17/ 3949	0.117647058824	0.0300726098596	0.682913716033	TRINITY_DN4929_c0_g1;TRINITY_DN4044_c0_g1
8	GO:0045595	BP	regulation of cell differentiation	8/ 64	230/ 3949	0.0347826086957	0.0307617265965	0.682913716033	TRINITY_DN513_c0_g2;TRINITY_DN782_c0_g1;TRINITY_DN11024_c0_g1;TRINITY_DN317_c0_g1;TRINITY_DN478_c0_g1;TRINITY_DN8500_c0_g1;TRINITY_DN6954_c0_g1;TRINITY_DN7017_c0_g1
39	GO:0008152	BP	metabolic process	39/ 64	1864/ 3949	0.0209227467811	0.0313735879009	0.682913716033	TRINITY_DN2470_c0_g1;TRINITY_DN10432_c0_g1;TRINITY_DN5136_c0_g1;TRINITY_DN11182_c0_g1;TRINITY_DN1318_c0_g1;TRINITY_DN739_c0_g1;TRINITY_DN513_c0_g2;TRINITY_DN156_c2_g1;TRINITY_DN1264_c0_g1;TRINITY_DN1335_c0_g1;TRINITY_DN317_c0_g1;TRINITY_DN3432_c0_g1;TRINITY_DN672_c0_g1;TRINITY_DN4929_c0_g1;TRINITY_DN1355_c0_g1;TRINITY_DN2889_c0_g1;TRINITY_DN782_c0_g1;TRINITY_DN451_c0_g1;TRINITY_DN766_c0_g1;TRINIT…
8	GO:0009967	BP	positive regulation of signal transduction	8/ 64	231/ 3949	0.034632034632	0.0314622970277	0.682913716033	TRINITY_DN517_c2_g2;TRINITY_DN9292_c0_g1;TRINITY_DN839_c0_g1;TRINITY_DN8212_c0_g1;TRINITY_DN2205_c0_g1;TRINITY_DN1866_c0_g1;TRINITY_DN155_c0_g1;TRINITY_DN6954_c0_g1
3	GO:0140546	BP	defense response to symbiont	3/ 64	43/ 3949	0.0697674418605	0.0316220340353	0.682913716033	TRINITY_DN839_c0_g1;TRINITY_DN7628_c0_g1;TRINITY_DN706_c0_g1
3	GO:0051607	BP	defense response to virus	3/ 64	43/ 3949	0.0697674418605	0.0316220340353	0.682913716033	TRINITY_DN839_c0_g1;TRINITY_DN7628_c0_g1;TRINITY_DN706_c0_g1
1	GO:0010756	BP	positive regulation of plasminogen activation	1/ 64	2/ 3949	0.5	0.0321546526726	0.682913716033	TRINITY_DN782_c0_g1
1	GO:0017014	BP	protein nitrosylation	1/ 64	2/ 3949	0.5	0.0321546526726	0.682913716033	TRINITY_DN2205_c0_g1
1	GO:0032385	BP	positive regulation of intracellular cholesterol transport	1/ 64	2/ 3949	0.5	0.0321546526726	0.682913716033	TRINITY_DN782_c0_g1
1	GO:0032382	BP	positive regulation of intracellular sterol transport	1/ 64	2/ 3949	0.5	0.0321546526726	0.682913716033	TRINITY_DN782_c0_g1
1	GO:0006640	BP	monoacylglycerol biosynthetic process	1/ 64	2/ 3949	0.5	0.0321546526726	0.682913716033	TRINITY_DN2889_c0_g1
1	GO:1905581	BP	positive regulation of low-density lipoprotein particle clearance	1/ 64	2/ 3949	0.5	0.0321546526726	0.682913716033	TRINITY_DN782_c0_g1
1	GO:2000645	BP	negative regulation of receptor catabolic process	1/ 64	2/ 3949	0.5	0.0321546526726	0.682913716033	TRINITY_DN782_c0_g1
1	GO:0043174	BP	nucleoside salvage	1/ 64	2/ 3949	0.5	0.0321546526726	0.682913716033	TRINITY_DN513_c0_g2
1	GO:0010171	BP	body morphogenesis	1/ 64	2/ 3949	0.5	0.0321546526726	0.682913716033	TRINITY_DN478_c0_g1
1	GO:0009169	BP	purine ribonucleoside monophosphate catabolic process	1/ 64	2/ 3949	0.5	0.0321546526726	0.682913716033	TRINITY_DN513_c0_g2
1	GO:0034157	BP	positive regulation of toll-like receptor 7 signaling pathway	1/ 64	2/ 3949	0.5	0.0321546526726	0.682913716033	TRINITY_DN839_c0_g1
1	GO:0034155	BP	regulation of toll-like receptor 7 signaling pathway	1/ 64	2/ 3949	0.5	0.0321546526726	0.682913716033	TRINITY_DN839_c0_g1
1	GO:0046075	BP	dTTP metabolic process	1/ 64	2/ 3949	0.5	0.0321546526726	0.682913716033	TRINITY_DN4929_c0_g1
1	GO:0019098	BP	reproductive behavior	1/ 64	2/ 3949	0.5	0.0321546526726	0.682913716033	TRINITY_DN8500_c0_g1
1	GO:0014889	BP	muscle atrophy	1/ 64	2/ 3949	0.5	0.0321546526726	0.682913716033	TRINITY_DN8553_c0_g1
1	GO:0046053	BP	dAMP metabolic process	1/ 64	2/ 3949	0.5	0.0321546526726	0.682913716033	TRINITY_DN513_c0_g2
1	GO:0036035	BP	osteoclast development	1/ 64	2/ 3949	0.5	0.0321546526726	0.682913716033	TRINITY_DN782_c0_g1
1	GO:0042268	BP	regulation of cytolysis	1/ 64	2/ 3949	0.5	0.0321546526726	0.682913716033	TRINITY_DN8212_c0_g1
1	GO:0009186	BP	deoxyribonucleoside diphosphate metabolic process	1/ 64	2/ 3949	0.5	0.0321546526726	0.682913716033	TRINITY_DN4929_c0_g1
1	GO:0010172	BP	embryonic body morphogenesis	1/ 64	2/ 3949	0.5	0.0321546526726	0.682913716033	TRINITY_DN478_c0_g1
1	GO:0150079	BP	negative regulation of neuroinflammatory response	1/ 64	2/ 3949	0.5	0.0321546526726	0.682913716033	TRINITY_DN8500_c0_g1
1	GO:0010728	BP	regulation of hydrogen peroxide biosynthetic process	1/ 64	2/ 3949	0.5	0.0321546526726	0.682913716033	TRINITY_DN7017_c0_g1
1	GO:0051937	BP	catecholamine transport	1/ 64	2/ 3949	0.5	0.0321546526726	0.682913716033	TRINITY_DN2470_c0_g1
1	GO:1901523	BP	icosanoid catabolic process	1/ 64	2/ 3949	0.5	0.0321546526726	0.682913716033	TRINITY_DN766_c0_g1
1	GO:0032804	BP	negative regulation of low-density lipoprotein particle receptor catabolic process	1/ 64	2/ 3949	0.5	0.0321546526726	0.682913716033	TRINITY_DN782_c0_g1
1	GO:0036260	BP	RNA capping	1/ 64	2/ 3949	0.5	0.0321546526726	0.682913716033	TRINITY_DN1264_c0_g1
1	GO:0040015	BP	negative regulation of multicellular organism growth	1/ 64	2/ 3949	0.5	0.0321546526726	0.682913716033	TRINITY_DN1355_c0_g1
1	GO:0002606	BP	positive regulation of dendritic cell antigen processing and presentation	1/ 64	2/ 3949	0.5	0.0321546526726	0.682913716033	TRINITY_DN739_c0_g1
1	GO:0002604	BP	regulation of dendritic cell antigen processing and presentation	1/ 64	2/ 3949	0.5	0.0321546526726	0.682913716033	TRINITY_DN739_c0_g1
1	GO:0003073	BP	regulation of systemic arterial blood pressure	1/ 64	2/ 3949	0.5	0.0321546526726	0.682913716033	TRINITY_DN9292_c0_g1
1	GO:1905602	BP	positive regulation of receptor-mediated endocytosis involved in cholesterol transport	1/ 64	2/ 3949	0.5	0.0321546526726	0.682913716033	TRINITY_DN782_c0_g1
1	GO:0016556	BP	mRNA modification	1/ 64	2/ 3949	0.5	0.0321546526726	0.682913716033	TRINITY_DN1264_c0_g1
1	GO:0002016	BP	regulation of blood volume by renin-angiotensin	1/ 64	2/ 3949	0.5	0.0321546526726	0.682913716033	TRINITY_DN9292_c0_g1
1	GO:0046122	BP	purine deoxyribonucleoside metabolic process	1/ 64	2/ 3949	0.5	0.0321546526726	0.682913716033	TRINITY_DN513_c0_g2
1	GO:0046121	BP	deoxyribonucleoside catabolic process	1/ 64	2/ 3949	0.5	0.0321546526726	0.682913716033	TRINITY_DN513_c0_g2
1	GO:0046129	BP	purine ribonucleoside biosynthetic process	1/ 64	2/ 3949	0.5	0.0321546526726	0.682913716033	TRINITY_DN513_c0_g2
1	GO:0051546	BP	keratinocyte migration	1/ 64	2/ 3949	0.5	0.0321546526726	0.682913716033	TRINITY_DN6954_c0_g1
1	GO:1901423	BP	response to benzene	1/ 64	2/ 3949	0.5	0.0321546526726	0.682913716033	TRINITY_DN8553_c0_g1
1	GO:0009163	BP	nucleoside biosynthetic process	1/ 64	2/ 3949	0.5	0.0321546526726	0.682913716033	TRINITY_DN513_c0_g2
1	GO:0050432	BP	catecholamine secretion	1/ 64	2/ 3949	0.5	0.0321546526726	0.682913716033	TRINITY_DN2470_c0_g1
1	GO:0002220	BP	innate immune response activating cell surface receptor signaling pathway	1/ 64	2/ 3949	0.5	0.0321546526726	0.682913716033	TRINITY_DN316_c0_g1
1	GO:0034201	BP	response to oleic acid	1/ 64	2/ 3949	0.5	0.0321546526726	0.682913716033	TRINITY_DN2889_c0_g1
1	GO:0009082	BP	branched-chain amino acid biosynthetic process	1/ 64	2/ 3949	0.5	0.0321546526726	0.682913716033	TRINITY_DN1318_c0_g1
1	GO:0043312	BP	neutrophil degranulation	1/ 64	2/ 3949	0.5	0.0321546526726	0.682913716033	TRINITY_DN1165_c0_g1
1	GO:0050886	BP	endocrine process	1/ 64	2/ 3949	0.5	0.0321546526726	0.682913716033	TRINITY_DN9292_c0_g1
1	GO:0002408	BP	myeloid dendritic cell chemotaxis	1/ 64	2/ 3949	0.5	0.0321546526726	0.682913716033	TRINITY_DN1056_c0_g1
1	GO:0002407	BP	dendritic cell chemotaxis	1/ 64	2/ 3949	0.5	0.0321546526726	0.682913716033	TRINITY_DN1056_c0_g1
1	GO:0046166	BP	glyceraldehyde-3-phosphate biosynthetic process	1/ 64	2/ 3949	0.5	0.0321546526726	0.682913716033	TRINITY_DN3633_c0_g1
1	GO:0006152	BP	purine nucleoside catabolic process	1/ 64	2/ 3949	0.5	0.0321546526726	0.682913716033	TRINITY_DN513_c0_g2
1	GO:0036102	BP	leukotriene B4 metabolic process	1/ 64	2/ 3949	0.5	0.0321546526726	0.682913716033	TRINITY_DN766_c0_g1
1	GO:1903826	BP	L-arginine transmembrane transport	1/ 64	2/ 3949	0.5	0.0321546526726	0.682913716033	TRINITY_DN739_c0_g1
1	GO:0006235	BP	dTTP biosynthetic process	1/ 64	2/ 3949	0.5	0.0321546526726	0.682913716033	TRINITY_DN4929_c0_g1
1	GO:0002265	BP	astrocyte activation involved in immune response	1/ 64	2/ 3949	0.5	0.0321546526726	0.682913716033	TRINITY_DN8500_c0_g1
1	GO:0038183	BP	bile acid signaling pathway	1/ 64	2/ 3949	0.5	0.0321546526726	0.682913716033	TRINITY_DN2889_c0_g1
1	GO:0002091	BP	negative regulation of receptor internalization	1/ 64	2/ 3949	0.5	0.0321546526726	0.682913716033	TRINITY_DN782_c0_g1
1	GO:0042451	BP	purine nucleoside biosynthetic process	1/ 64	2/ 3949	0.5	0.0321546526726	0.682913716033	TRINITY_DN513_c0_g2
1	GO:0042455	BP	ribonucleoside biosynthetic process	1/ 64	2/ 3949	0.5	0.0321546526726	0.682913716033	TRINITY_DN513_c0_g2
1	GO:0048702	BP	embryonic neurocranium morphogenesis	1/ 64	2/ 3949	0.5	0.0321546526726	0.682913716033	TRINITY_DN478_c0_g1
1	GO:0009139	BP	pyrimidine nucleoside diphosphate biosynthetic process	1/ 64	2/ 3949	0.5	0.0321546526726	0.682913716033	TRINITY_DN4929_c0_g1
1	GO:0009138	BP	pyrimidine nucleoside diphosphate metabolic process	1/ 64	2/ 3949	0.5	0.0321546526726	0.682913716033	TRINITY_DN4929_c0_g1
1	GO:0048680	BP	positive regulation of axon regeneration	1/ 64	2/ 3949	0.5	0.0321546526726	0.682913716033	TRINITY_DN8500_c0_g1
1	GO:0034163	BP	regulation of toll-like receptor 9 signaling pathway	1/ 64	2/ 3949	0.5	0.0321546526726	0.682913716033	TRINITY_DN839_c0_g1
1	GO:0034165	BP	positive regulation of toll-like receptor 9 signaling pathway	1/ 64	2/ 3949	0.5	0.0321546526726	0.682913716033	TRINITY_DN839_c0_g1
1	GO:0018119	BP	peptidyl-cysteine S-nitrosylation	1/ 64	2/ 3949	0.5	0.0321546526726	0.682913716033	TRINITY_DN2205_c0_g1
1	GO:0010726	BP	positive regulation of hydrogen peroxide metabolic process	1/ 64	2/ 3949	0.5	0.0321546526726	0.682913716033	TRINITY_DN7017_c0_g1
1	GO:0010729	BP	positive regulation of hydrogen peroxide biosynthetic process	1/ 64	2/ 3949	0.5	0.0321546526726	0.682913716033	TRINITY_DN7017_c0_g1
1	GO:0034404	BP	nucleobase-containing small molecule biosynthetic process	1/ 64	2/ 3949	0.5	0.0321546526726	0.682913716033	TRINITY_DN513_c0_g2
1	GO:0042415	BP	norepinephrine metabolic process	1/ 64	2/ 3949	0.5	0.0321546526726	0.682913716033	TRINITY_DN2470_c0_g1
1	GO:0002323	BP	natural killer cell activation involved in immune response	1/ 64	2/ 3949	0.5	0.0321546526726	0.682913716033	TRINITY_DN1165_c0_g1
1	GO:0002579	BP	positive regulation of antigen processing and presentation	1/ 64	2/ 3949	0.5	0.0321546526726	0.682913716033	TRINITY_DN739_c0_g1
1	GO:0019432	BP	triglyceride biosynthetic process	1/ 64	2/ 3949	0.5	0.0321546526726	0.682913716033	TRINITY_DN2889_c0_g1
1	GO:1905671	BP	regulation of lysosome organization	1/ 64	2/ 3949	0.5	0.0321546526726	0.682913716033	TRINITY_DN8500_c0_g1
1	GO:1905599	BP	positive regulation of low-density lipoprotein receptor activity	1/ 64	2/ 3949	0.5	0.0321546526726	0.682913716033	TRINITY_DN782_c0_g1
1	GO:0002309	BP	T cell proliferation involved in immune response	1/ 64	2/ 3949	0.5	0.0321546526726	0.682913716033	TRINITY_DN739_c0_g1
1	GO:0009172	BP	purine deoxyribonucleoside monophosphate catabolic process	1/ 64	2/ 3949	0.5	0.0321546526726	0.682913716033	TRINITY_DN513_c0_g2
1	GO:0070572	BP	positive regulation of neuron projection regeneration	1/ 64	2/ 3949	0.5	0.0321546526726	0.682913716033	TRINITY_DN8500_c0_g1
1	GO:1904385	BP	cellular response to angiotensin	1/ 64	2/ 3949	0.5	0.0321546526726	0.682913716033	TRINITY_DN9292_c0_g1
1	GO:0072385	BP	minus-end-directed organelle transport along microtubule	1/ 64	2/ 3949	0.5	0.0321546526726	0.682913716033	TRINITY_DN10386_c0_g1
1	GO:0051152	BP	positive regulation of smooth muscle cell differentiation	1/ 64	2/ 3949	0.5	0.0321546526726	0.682913716033	TRINITY_DN7017_c0_g1
1	GO:0035640	BP	exploration behavior	1/ 64	2/ 3949	0.5	0.0321546526726	0.682913716033	TRINITY_DN8500_c0_g1
1	GO:0035641	BP	locomotory exploration behavior	1/ 64	2/ 3949	0.5	0.0321546526726	0.682913716033	TRINITY_DN8500_c0_g1
1	GO:2000553	BP	positive regulation of T-helper 2 cell cytokine production	1/ 64	2/ 3949	0.5	0.0321546526726	0.682913716033	TRINITY_DN839_c0_g1
1	GO:0001990	BP	regulation of systemic arterial blood pressure by hormone	1/ 64	2/ 3949	0.5	0.0321546526726	0.682913716033	TRINITY_DN9292_c0_g1
1	GO:0010838	BP	positive regulation of keratinocyte proliferation	1/ 64	2/ 3949	0.5	0.0321546526726	0.682913716033	TRINITY_DN6954_c0_g1
1	GO:0000270	BP	peptidoglycan metabolic process	1/ 64	2/ 3949	0.5	0.0321546526726	0.682913716033	TRINITY_DN11135_c0_g1
1	GO:0009071	BP	serine family amino acid catabolic process	1/ 64	2/ 3949	0.5	0.0321546526726	0.682913716033	TRINITY_DN1318_c0_g1
1	GO:0006775	BP	fat-soluble vitamin metabolic process	1/ 64	2/ 3949	0.5	0.0321546526726	0.682913716033	TRINITY_DN766_c0_g1
1	GO:0032379	BP	positive regulation of intracellular lipid transport	1/ 64	2/ 3949	0.5	0.0321546526726	0.682913716033	TRINITY_DN782_c0_g1
1	GO:1903978	BP	regulation of microglial cell activation	1/ 64	2/ 3949	0.5	0.0321546526726	0.682913716033	TRINITY_DN8500_c0_g1
1	GO:0060700	BP	regulation of ribonuclease activity	1/ 64	2/ 3949	0.5	0.0321546526726	0.682913716033	TRINITY_DN706_c0_g1
1	GO:0006549	BP	isoleucine metabolic process	1/ 64	2/ 3949	0.5	0.0321546526726	0.682913716033	TRINITY_DN1318_c0_g1
1	GO:0000255	BP	allantoin metabolic process	1/ 64	2/ 3949	0.5	0.0321546526726	0.682913716033	TRINITY_DN513_c0_g2
1	GO:1904044	BP	response to aldosterone	1/ 64	2/ 3949	0.5	0.0321546526726	0.682913716033	TRINITY_DN9292_c0_g1
1	GO:0001834	BP	trophectodermal cell proliferation	1/ 64	2/ 3949	0.5	0.0321546526726	0.682913716033	TRINITY_DN8500_c0_g1
1	GO:0003085	BP	negative regulation of systemic arterial blood pressure	1/ 64	2/ 3949	0.5	0.0321546526726	0.682913716033	TRINITY_DN7017_c0_g1
1	GO:0003081	BP	regulation of systemic arterial blood pressure by renin-angiotensin	1/ 64	2/ 3949	0.5	0.0321546526726	0.682913716033	TRINITY_DN9292_c0_g1
1	GO:0006565	BP	L-serine catabolic process	1/ 64	2/ 3949	0.5	0.0321546526726	0.682913716033	TRINITY_DN1318_c0_g1
1	GO:0006563	BP	L-serine metabolic process	1/ 64	2/ 3949	0.5	0.0321546526726	0.682913716033	TRINITY_DN1318_c0_g1
1	GO:0060613	BP	fat pad development	1/ 64	2/ 3949	0.5	0.0321546526726	0.682913716033	TRINITY_DN2889_c0_g1
1	GO:0009253	BP	peptidoglycan catabolic process	1/ 64	2/ 3949	0.5	0.0321546526726	0.682913716033	TRINITY_DN11135_c0_g1
1	GO:0042373	BP	vitamin K metabolic process	1/ 64	2/ 3949	0.5	0.0321546526726	0.682913716033	TRINITY_DN766_c0_g1
1	GO:0060054	BP	positive regulation of epithelial cell proliferation involved in wound healing	1/ 64	2/ 3949	0.5	0.0321546526726	0.682913716033	TRINITY_DN6954_c0_g1
1	GO:0060586	BP	multicellular organismal iron ion homeostasis	1/ 64	2/ 3949	0.5	0.0321546526726	0.682913716033	TRINITY_DN739_c0_g1
1	GO:0003044	BP	regulation of systemic arterial blood pressure mediated by a chemical signal	1/ 64	2/ 3949	0.5	0.0321546526726	0.682913716033	TRINITY_DN9292_c0_g1
1	GO:0009212	BP	pyrimidine deoxyribonucleoside triphosphate biosynthetic process	1/ 64	2/ 3949	0.5	0.0321546526726	0.682913716033	TRINITY_DN4929_c0_g1
1	GO:0046135	BP	pyrimidine nucleoside catabolic process	1/ 64	2/ 3949	0.5	0.0321546526726	0.682913716033	TRINITY_DN4044_c0_g1
1	GO:0046130	BP	purine ribonucleoside catabolic process	1/ 64	2/ 3949	0.5	0.0321546526726	0.682913716033	TRINITY_DN513_c0_g2
1	GO:0046133	BP	pyrimidine ribonucleoside catabolic process	1/ 64	2/ 3949	0.5	0.0321546526726	0.682913716033	TRINITY_DN4044_c0_g1
1	GO:1901659	BP	glycosyl compound biosynthetic process	1/ 64	2/ 3949	0.5	0.0321546526726	0.682913716033	TRINITY_DN513_c0_g2
1	GO:0043320	BP	natural killer cell degranulation	1/ 64	2/ 3949	0.5	0.0321546526726	0.682913716033	TRINITY_DN1165_c0_g1
1	GO:0019856	BP	pyrimidine nucleobase biosynthetic process	1/ 64	2/ 3949	0.5	0.0321546526726	0.682913716033	TRINITY_DN4607_c0_g1
1	GO:0010986	BP	positive regulation of lipoprotein particle clearance	1/ 64	2/ 3949	0.5	0.0321546526726	0.682913716033	TRINITY_DN782_c0_g1
1	GO:0006206	BP	pyrimidine nucleobase metabolic process	1/ 64	2/ 3949	0.5	0.0321546526726	0.682913716033	TRINITY_DN4607_c0_g1
1	GO:0006207	BP	'de novo' pyrimidine nucleobase biosynthetic process	1/ 64	2/ 3949	0.5	0.0321546526726	0.682913716033	TRINITY_DN4607_c0_g1
1	GO:0006204	BP	IMP catabolic process	1/ 64	2/ 3949	0.5	0.0321546526726	0.682913716033	TRINITY_DN513_c0_g2
1	GO:0032020	BP	ISG15-protein conjugation	1/ 64	2/ 3949	0.5	0.0321546526726	0.682913716033	TRINITY_DN5846_c0_g1
1	GO:0002758	BP	innate immune response-activating signal transduction	1/ 64	2/ 3949	0.5	0.0321546526726	0.682913716033	TRINITY_DN316_c0_g1
1	GO:0006166	BP	purine ribonucleoside salvage	1/ 64	2/ 3949	0.5	0.0321546526726	0.682913716033	TRINITY_DN513_c0_g2
1	GO:1902564	BP	negative regulation of neutrophil activation	1/ 64	2/ 3949	0.5	0.0321546526726	0.682913716033	TRINITY_DN8500_c0_g1
1	GO:1902563	BP	regulation of neutrophil activation	1/ 64	2/ 3949	0.5	0.0321546526726	0.682913716033	TRINITY_DN8500_c0_g1
1	GO:0015920	BP	lipopolysaccharide transport	1/ 64	2/ 3949	0.5	0.0321546526726	0.682913716033	TRINITY_DN8212_c0_g1
1	GO:0031340	BP	positive regulation of vesicle fusion	1/ 64	2/ 3949	0.5	0.0321546526726	0.682913716033	TRINITY_DN782_c0_g1
1	GO:0001921	BP	positive regulation of receptor recycling	1/ 64	2/ 3949	0.5	0.0321546526726	0.682913716033	TRINITY_DN782_c0_g1
1	GO:0009128	BP	purine nucleoside monophosphate catabolic process	1/ 64	2/ 3949	0.5	0.0321546526726	0.682913716033	TRINITY_DN513_c0_g2
2	GO:0005839	CC	proteasome core complex	2/ 64	16/ 3949	0.125	0.0268108660569	0.682913716033	TRINITY_DN11182_c0_g1;TRINITY_DN8553_c0_g1
1	GO:0008537	CC	proteasome activator complex	1/ 64	2/ 3949	0.5	0.0321546526726	0.682913716033	TRINITY_DN2810_c1_g1
1	GO:0062167	CC	complement component C1q complex	1/ 64	2/ 3949	0.5	0.0321546526726	0.682913716033	TRINITY_DN11024_c0_g1
1	GO:1990665	CC	AnxA2-p11 complex	1/ 64	2/ 3949	0.5	0.0321546526726	0.682913716033	TRINITY_DN782_c0_g1
1	GO:0035749	CC	myelin sheath adaxonal region	1/ 64	2/ 3949	0.5	0.0321546526726	0.682913716033	TRINITY_DN782_c0_g1
1	GO:0048787	CC	presynaptic active zone membrane	1/ 64	2/ 3949	0.5	0.0321546526726	0.682913716033	TRINITY_DN1165_c0_g1
1	GO:0070821	CC	tertiary granule membrane	1/ 64	2/ 3949	0.5	0.0321546526726	0.682913716033	TRINITY_DN739_c0_g1
1	GO:0043220	CC	Schmidt-Lanterman incisure	1/ 64	2/ 3949	0.5	0.0321546526726	0.682913716033	TRINITY_DN782_c0_g1
4	GO:0030246	MF	carbohydrate binding	4/ 64	67/ 3949	0.0597014925373	0.0224425198129	0.682913716033	TRINITY_DN10576_c0_g1;TRINITY_DN311_c0_g1;TRINITY_DN3633_c0_g1;TRINITY_DN524_c0_g1
2	GO:0004896	MF	cytokine receptor activity	2/ 64	15/ 3949	0.133333333333	0.0237040045282	0.682913716033	TRINITY_DN856_c0_g1;TRINITY_DN1995_c0_g1
3	GO:0048018	MF	receptor ligand activity	3/ 64	40/ 3949	0.075	0.0261953129469	0.682913716033	TRINITY_DN10576_c0_g1;TRINITY_DN8500_c0_g1;TRINITY_DN1056_c0_g1
3	GO:0030546	MF	signaling receptor activator activity	3/ 64	40/ 3949	0.075	0.0261953129469	0.682913716033	TRINITY_DN10576_c0_g1;TRINITY_DN8500_c0_g1;TRINITY_DN1056_c0_g1
6	GO:0042803	MF	protein homodimerization activity	6/ 64	146/ 3949	0.041095890411	0.029639760874	0.682913716033	TRINITY_DN409_c0_g1;TRINITY_DN1318_c0_g1;TRINITY_DN739_c0_g1;TRINITY_DN316_c0_g1;TRINITY_DN2889_c0_g1;TRINITY_DN3633_c0_g1
1	GO:0050252	MF	retinol O-fatty-acyltransferase activity	1/ 64	2/ 3949	0.5	0.0321546526726	0.682913716033	TRINITY_DN2889_c0_g1
1	GO:0034713	MF	type I transforming growth factor beta receptor binding	1/ 64	2/ 3949	0.5	0.0321546526726	0.682913716033	TRINITY_DN6954_c0_g1
1	GO:0001848	MF	complement binding	1/ 64	2/ 3949	0.5	0.0321546526726	0.682913716033	TRINITY_DN517_c2_g2
1	GO:0016936	MF	galactoside binding	1/ 64	2/ 3949	0.5	0.0321546526726	0.682913716033	TRINITY_DN524_c0_g1
1	GO:0004396	MF	hexokinase activity	1/ 64	2/ 3949	0.5	0.0321546526726	0.682913716033	TRINITY_DN311_c0_g1
1	GO:0008174	MF	mRNA methyltransferase activity	1/ 64	2/ 3949	0.5	0.0321546526726	0.682913716033	TRINITY_DN1264_c0_g1
1	GO:0030594	MF	neurotransmitter receptor activity	1/ 64	2/ 3949	0.5	0.0321546526726	0.682913716033	TRINITY_DN2145_c0_g2
1	GO:0004144	MF	diacylglycerol O-acyltransferase activity	1/ 64	2/ 3949	0.5	0.0321546526726	0.682913716033	TRINITY_DN2889_c0_g1
1	GO:0008391	MF	arachidonic acid monooxygenase activity	1/ 64	2/ 3949	0.5	0.0321546526726	0.682913716033	TRINITY_DN766_c0_g1
1	GO:0070891	MF	lipoteichoic acid binding	1/ 64	2/ 3949	0.5	0.0321546526726	0.682913716033	TRINITY_DN8212_c0_g1
1	GO:0008745	MF	N-acetylmuramoyl-L-alanine amidase activity	1/ 64	2/ 3949	0.5	0.0321546526726	0.682913716033	TRINITY_DN11135_c0_g1
1	GO:0035662	MF	Toll-like receptor 4 binding	1/ 64	2/ 3949	0.5	0.0321546526726	0.682913716033	TRINITY_DN2205_c0_g1
1	GO:0055102	MF	lipase inhibitor activity	1/ 64	2/ 3949	0.5	0.0321546526726	0.682913716033	TRINITY_DN782_c0_g1
1	GO:0016744	MF	transketolase or transaldolase activity	1/ 64	2/ 3949	0.5	0.0321546526726	0.682913716033	TRINITY_DN3633_c0_g1
1	GO:0003846	MF	2-acylglycerol O-acyltransferase activity	1/ 64	2/ 3949	0.5	0.0321546526726	0.682913716033	TRINITY_DN2889_c0_g1
1	GO:0042296	MF	ISG15 transferase activity	1/ 64	2/ 3949	0.5	0.0321546526726	0.682913716033	TRINITY_DN5846_c0_g1
1	GO:0070492	MF	oligosaccharide binding	1/ 64	2/ 3949	0.5	0.0321546526726	0.682913716033	TRINITY_DN524_c0_g1
1	GO:0071723	MF	lipopeptide binding	1/ 64	2/ 3949	0.5	0.0321546526726	0.682913716033	TRINITY_DN8212_c0_g1
1	GO:0030976	MF	thiamine pyrophosphate binding	1/ 64	2/ 3949	0.5	0.0321546526726	0.682913716033	TRINITY_DN3633_c0_g1
7	GO:2000026	BP	regulation of multicellular organismal development	7/ 64	191/ 3949	0.0366492146597	0.0333858252419	0.706459202736	TRINITY_DN517_c2_g2;TRINITY_DN513_c0_g2;TRINITY_DN11024_c0_g1;TRINITY_DN317_c0_g1;TRINITY_DN782_c0_g1;TRINITY_DN8500_c0_g1;TRINITY_DN6954_c0_g1
2	GO:0009166	BP	nucleotide catabolic process	2/ 64	18/ 3949	0.111111111111	0.0334835668275	0.706459202736	TRINITY_DN513_c0_g2;TRINITY_DN4044_c0_g1
2	GO:0070665	BP	positive regulation of leukocyte proliferation	2/ 64	18/ 3949	0.111111111111	0.0334835668275	0.706459202736	TRINITY_DN513_c0_g2;TRINITY_DN156_c2_g1
2	GO:1901657	BP	glycosyl compound metabolic process	2/ 64	18/ 3949	0.111111111111	0.0334835668275	0.706459202736	TRINITY_DN513_c0_g2;TRINITY_DN4044_c0_g1
3	GO:0010952	BP	positive regulation of peptidase activity	3/ 64	44/ 3949	0.0681818181818	0.0335523718079	0.706748482023	TRINITY_DN2810_c1_g1;TRINITY_DN8500_c0_g1;TRINITY_DN2205_c0_g1
5	GO:0072521	BP	purine-containing compound metabolic process	5/ 64	113/ 3949	0.0442477876106	0.0350735945555	0.736731758939	TRINITY_DN2889_c0_g1;TRINITY_DN10432_c0_g1;TRINITY_DN513_c0_g2;TRINITY_DN706_c0_g1;TRINITY_DN311_c0_g1
10	GO:0050790	BP	regulation of catalytic activity	10/ 64	319/ 3949	0.0313479623824	0.0351356383108	0.736731758939	TRINITY_DN517_c2_g2;TRINITY_DN9292_c0_g1;TRINITY_DN706_c0_g1;TRINITY_DN2810_c1_g1;TRINITY_DN739_c0_g1;TRINITY_DN2205_c0_g1;TRINITY_DN2038_c2_g1;TRINITY_DN8553_c0_g1;TRINITY_DN155_c0_g1;TRINITY_DN8500_c0_g1
4	GO:0046649	BP	lymphocyte activation	4/ 64	77/ 3949	0.0519480519481	0.0351653598529	0.736731758939	TRINITY_DN839_c0_g1;TRINITY_DN11182_c0_g1;TRINITY_DN739_c0_g1;TRINITY_DN1165_c0_g1
9	GO:0023056	BP	positive regulation of signaling	9/ 64	260/ 3949	0.0346153846154	0.035205532291	0.736731758939	TRINITY_DN517_c2_g2;TRINITY_DN9292_c0_g1;TRINITY_DN839_c0_g1;TRINITY_DN8212_c0_g1;TRINITY_DN2205_c0_g1;TRINITY_DN1866_c0_g1;TRINITY_DN155_c0_g1;TRINITY_DN782_c0_g1;TRINITY_DN6954_c0_g1
3	GO:0050792	BP	regulation of viral process	3/ 64	45/ 3949	0.0666666666667	0.0355430407276	0.74258326784	TRINITY_DN2470_c0_g1;TRINITY_DN839_c0_g1;TRINITY_DN706_c0_g1
2	GO:0001678	BP	cellular glucose homeostasis	2/ 64	19/ 3949	0.105263157895	0.0370382058977	0.765098398158	TRINITY_DN311_c0_g1;TRINITY_DN9292_c0_g1
2	GO:0002824	BP	positive regulation of adaptive immune response based on somatic recombination of immune receptors built from immunoglobulin superfamily domains	2/ 64	19/ 3949	0.105263157895	0.0370382058977	0.765098398158	TRINITY_DN839_c0_g1;TRINITY_DN739_c0_g1
2	GO:0001936	BP	regulation of endothelial cell proliferation	2/ 64	19/ 3949	0.105263157895	0.0370382058977	0.765098398158	TRINITY_DN6954_c0_g1;TRINITY_DN9292_c0_g1
2	GO:0071346	BP	cellular response to interferon-gamma	2/ 64	19/ 3949	0.105263157895	0.0370382058977	0.765098398158	TRINITY_DN1165_c0_g1;TRINITY_DN524_c0_g1
2	GO:0070555	BP	response to interleukin-1	2/ 64	19/ 3949	0.105263157895	0.0370382058977	0.765098398158	TRINITY_DN9292_c0_g1;TRINITY_DN8553_c0_g1
2	GO:0097060	CC	synaptic membrane	2/ 64	19/ 3949	0.105263157895	0.0370382058977	0.765098398158	TRINITY_DN2145_c0_g2;TRINITY_DN1165_c0_g1
2	GO:0003725	MF	double-stranded RNA binding	2/ 64	19/ 3949	0.105263157895	0.0370382058977	0.765098398158	TRINITY_DN7628_c0_g1;TRINITY_DN706_c0_g1
4	GO:0052547	BP	regulation of peptidase activity	4/ 64	79/ 3949	0.0506329113924	0.0381244576563	0.786270969156	TRINITY_DN2810_c1_g1;TRINITY_DN8500_c0_g1;TRINITY_DN8553_c0_g1;TRINITY_DN2205_c0_g1
17	GO:0009893	BP	positive regulation of metabolic process	17/ 64	649/ 3949	0.0261941448382	0.0392275493665	0.787927650948	TRINITY_DN517_c2_g2;TRINITY_DN513_c0_g2;TRINITY_DN9292_c0_g1;TRINITY_DN782_c0_g1;TRINITY_DN839_c0_g1;TRINITY_DN2810_c1_g1;TRINITY_DN7017_c0_g1;TRINITY_DN739_c0_g1;TRINITY_DN8212_c0_g1;TRINITY_DN2205_c0_g1;TRINITY_DN155_c0_g1;TRINITY_DN317_c0_g1;TRINITY_DN2889_c0_g1;TRINITY_DN478_c0_g1;TRINITY_DN8500_c0_g1;TRINITY_DN1355_c0_g1;TRINITY_DN706_c0_g1
4	GO:0009165	BP	nucleotide biosynthetic process	4/ 64	80/ 3949	0.05	0.0396564308232	0.787927650948	TRINITY_DN4929_c0_g1;TRINITY_DN513_c0_g2;TRINITY_DN4044_c0_g1;TRINITY_DN706_c0_g1
4	GO:1901293	BP	nucleoside phosphate biosynthetic process	4/ 64	80/ 3949	0.05	0.0396564308232	0.787927650948	TRINITY_DN4929_c0_g1;TRINITY_DN513_c0_g2;TRINITY_DN4044_c0_g1;TRINITY_DN706_c0_g1
5	GO:0060627	BP	regulation of vesicle-mediated transport	5/ 64	117/ 3949	0.042735042735	0.0398656933888	0.787927650948	TRINITY_DN10576_c0_g1;TRINITY_DN9292_c0_g1;TRINITY_DN739_c0_g1;TRINITY_DN155_c0_g1;TRINITY_DN782_c0_g1
2	GO:0046651	BP	lymphocyte proliferation	2/ 64	20/ 3949	0.1	0.0407311311814	0.787927650948	TRINITY_DN11182_c0_g1;TRINITY_DN739_c0_g1
2	GO:0032675	BP	regulation of interleukin-6 production	2/ 64	20/ 3949	0.1	0.0407311311814	0.787927650948	TRINITY_DN9292_c0_g1;TRINITY_DN8212_c0_g1
2	GO:0002688	BP	regulation of leukocyte chemotaxis	2/ 64	20/ 3949	0.1	0.0407311311814	0.787927650948	TRINITY_DN517_c2_g2;TRINITY_DN8212_c0_g1
2	GO:0008217	BP	regulation of blood pressure	2/ 64	20/ 3949	0.1	0.0407311311814	0.787927650948	TRINITY_DN7017_c0_g1;TRINITY_DN9292_c0_g1
2	GO:0071675	BP	regulation of mononuclear cell migration	2/ 64	20/ 3949	0.1	0.0407311311814	0.787927650948	TRINITY_DN517_c2_g2;TRINITY_DN10576_c0_g1
2	GO:0030004	BP	cellular monovalent inorganic cation homeostasis	2/ 64	20/ 3949	0.1	0.0407311311814	0.787927650948	TRINITY_DN8500_c0_g1;TRINITY_DN739_c0_g1
2	GO:1901292	BP	nucleoside phosphate catabolic process	2/ 64	20/ 3949	0.1	0.0407311311814	0.787927650948	TRINITY_DN513_c0_g2;TRINITY_DN4044_c0_g1
2	GO:0050766	BP	positive regulation of phagocytosis	2/ 64	20/ 3949	0.1	0.0407311311814	0.787927650948	TRINITY_DN9292_c0_g1;TRINITY_DN739_c0_g1
4	GO:0040008	BP	regulation of growth	4/ 64	81/ 3949	0.0493827160494	0.0412234079723	0.787927650948	TRINITY_DN8500_c0_g1;TRINITY_DN9292_c0_g1;TRINITY_DN1355_c0_g1;TRINITY_DN3633_c0_g1
4	GO:1901615	BP	organic hydroxy compound metabolic process	4/ 64	81/ 3949	0.0493827160494	0.0412234079723	0.787927650948	TRINITY_DN2470_c0_g1;TRINITY_DN3432_c0_g1;TRINITY_DN766_c0_g1;TRINITY_DN2889_c0_g1
3	GO:0045765	BP	regulation of angiogenesis	3/ 64	48/ 3949	0.0625	0.0418739134823	0.787927650948	TRINITY_DN517_c2_g2;TRINITY_DN8500_c0_g1;TRINITY_DN6954_c0_g1
3	GO:0002699	BP	positive regulation of immune effector process	3/ 64	48/ 3949	0.0625	0.0418739134823	0.787927650948	TRINITY_DN839_c0_g1;TRINITY_DN8212_c0_g1;TRINITY_DN155_c0_g1
5	GO:0019725	BP	cellular homeostasis	5/ 64	120/ 3949	0.0416666666667	0.043711476866	0.787927650948	TRINITY_DN2889_c0_g1;TRINITY_DN311_c0_g1;TRINITY_DN8500_c0_g1;TRINITY_DN739_c0_g1;TRINITY_DN9292_c0_g1
15	GO:0042221	BP	response to chemical	15/ 64	558/ 3949	0.0268817204301	0.0440527927986	0.787927650948	TRINITY_DN517_c2_g2;TRINITY_DN513_c0_g2;TRINITY_DN739_c0_g1;TRINITY_DN706_c0_g1;TRINITY_DN4929_c0_g1;TRINITY_DN7017_c0_g1;TRINITY_DN3229_c0_g1;TRINITY_DN8212_c0_g1;TRINITY_DN9292_c0_g1;TRINITY_DN1165_c0_g1;TRINITY_DN317_c0_g1;TRINITY_DN2889_c0_g1;TRINITY_DN8553_c0_g1;TRINITY_DN8500_c0_g1;TRINITY_DN524_c0_g1
3	GO:1901342	BP	regulation of vasculature development	3/ 64	49/ 3949	0.0612244897959	0.0441025985327	0.787927650948	TRINITY_DN517_c2_g2;TRINITY_DN8500_c0_g1;TRINITY_DN6954_c0_g1
4	GO:0046903	BP	secretion	4/ 64	83/ 3949	0.0481927710843	0.0444624507921	0.787927650948	TRINITY_DN2470_c0_g1;TRINITY_DN9292_c0_g1;TRINITY_DN2205_c0_g1;TRINITY_DN1165_c0_g1
2	GO:0002821	BP	positive regulation of adaptive immune response	2/ 64	21/ 3949	0.0952380952381	0.0445570791454	0.787927650948	TRINITY_DN839_c0_g1;TRINITY_DN739_c0_g1
2	GO:0002429	BP	immune response-activating cell surface receptor signaling pathway	2/ 64	21/ 3949	0.0952380952381	0.0445570791454	0.787927650948	TRINITY_DN517_c2_g2;TRINITY_DN316_c0_g1
2	GO:0002768	BP	immune response-regulating cell surface receptor signaling pathway	2/ 64	21/ 3949	0.0952380952381	0.0445570791454	0.787927650948	TRINITY_DN517_c2_g2;TRINITY_DN316_c0_g1
2	GO:0006096	BP	glycolytic process	2/ 64	21/ 3949	0.0952380952381	0.0445570791454	0.787927650948	TRINITY_DN10432_c0_g1;TRINITY_DN311_c0_g1
2	GO:0006757	BP	ATP generation from ADP	2/ 64	21/ 3949	0.0952380952381	0.0445570791454	0.787927650948	TRINITY_DN10432_c0_g1;TRINITY_DN311_c0_g1
2	GO:0002757	BP	immune response-activating signal transduction	2/ 64	21/ 3949	0.0952380952381	0.0445570791454	0.787927650948	TRINITY_DN517_c2_g2;TRINITY_DN316_c0_g1
2	GO:0032943	BP	mononuclear cell proliferation	2/ 64	21/ 3949	0.0952380952381	0.0445570791454	0.787927650948	TRINITY_DN11182_c0_g1;TRINITY_DN739_c0_g1
2	GO:0009123	BP	nucleoside monophosphate metabolic process	2/ 64	21/ 3949	0.0952380952381	0.0445570791454	0.787927650948	TRINITY_DN513_c0_g2;TRINITY_DN4044_c0_g1
2	GO:0072524	BP	pyridine-containing compound metabolic process	2/ 64	21/ 3949	0.0952380952381	0.0445570791454	0.787927650948	TRINITY_DN513_c0_g2;TRINITY_DN3633_c0_g1
13	GO:0065009	BP	regulation of molecular function	13/ 64	456/ 3949	0.0285087719298	0.0448365998116	0.787927650948	TRINITY_DN2470_c0_g1;TRINITY_DN517_c2_g2;TRINITY_DN9292_c0_g1;TRINITY_DN706_c0_g1;TRINITY_DN2810_c1_g1;TRINITY_DN739_c0_g1;TRINITY_DN156_c2_g1;TRINITY_DN2205_c0_g1;TRINITY_DN2038_c2_g1;TRINITY_DN8553_c0_g1;TRINITY_DN155_c0_g1;TRINITY_DN782_c0_g1;TRINITY_DN8500_c0_g1
5	GO:0005975	BP	carbohydrate metabolic process	5/ 64	121/ 3949	0.0413223140496	0.0450417527349	0.787927650948	TRINITY_DN2889_c0_g1;TRINITY_DN10432_c0_g1;TRINITY_DN1318_c0_g1;TRINITY_DN706_c0_g1;TRINITY_DN311_c0_g1
24	GO:0048518	BP	positive regulation of biological process	24/ 64	1043/ 3949	0.0230105465005	0.046080545354	0.787927650948	TRINITY_DN513_c0_g2;TRINITY_DN10576_c0_g1;TRINITY_DN11024_c0_g1;TRINITY_DN739_c0_g1;TRINITY_DN156_c2_g1;TRINITY_DN317_c0_g1;TRINITY_DN6954_c0_g1;TRINITY_DN1355_c0_g1;TRINITY_DN8212_c0_g1;TRINITY_DN2889_c0_g1;TRINITY_DN782_c0_g1;TRINITY_DN517_c2_g2;TRINITY_DN409_c0_g1;TRINITY_DN9292_c0_g1;TRINITY_DN839_c0_g1;TRINITY_DN2810_c1_g1;TRINITY_DN7017_c0_g1;TRINITY_DN2205_c0_g1;TRINITY_DN478_c0_g1;TRINITY…
9	GO:1901700	BP	response to oxygen-containing compound	9/ 64	286/ 3949	0.0314685314685	0.0469803084306	0.787927650948	TRINITY_DN517_c2_g2;TRINITY_DN9292_c0_g1;TRINITY_DN4929_c0_g1;TRINITY_DN7017_c0_g1;TRINITY_DN739_c0_g1;TRINITY_DN8212_c0_g1;TRINITY_DN317_c0_g1;TRINITY_DN2889_c0_g1;TRINITY_DN8500_c0_g1
15	GO:1901576	BP	organic substance biosynthetic process	15/ 64	570/ 3949	0.0263157894737	0.0474575099491	0.787927650948	TRINITY_DN517_c2_g2;TRINITY_DN513_c0_g2;TRINITY_DN1318_c0_g1;TRINITY_DN706_c0_g1;TRINITY_DN1866_c0_g1;TRINITY_DN4929_c0_g1;TRINITY_DN739_c0_g1;TRINITY_DN156_c2_g1;TRINITY_DN340_c0_g1;TRINITY_DN4044_c0_g1;TRINITY_DN2889_c0_g1;TRINITY_DN782_c0_g1;TRINITY_DN4607_c0_g1;TRINITY_DN1355_c0_g1;TRINITY_DN3633_c0_g1
9	GO:0071310	BP	cellular response to organic substance	9/ 64	287/ 3949	0.0313588850174	0.0475979977057	0.787927650948	TRINITY_DN9292_c0_g1;TRINITY_DN706_c0_g1;TRINITY_DN4929_c0_g1;TRINITY_DN7017_c0_g1;TRINITY_DN3229_c0_g1;TRINITY_DN8553_c0_g1;TRINITY_DN1165_c0_g1;TRINITY_DN524_c0_g1;TRINITY_DN2889_c0_g1
1	GO:0030853	BP	negative regulation of granulocyte differentiation	1/ 64	3/ 3949	0.333333333333	0.0478481166268	0.787927650948	TRINITY_DN11024_c0_g1
1	GO:0060265	BP	positive regulation of respiratory burst involved in inflammatory response	1/ 64	3/ 3949	0.333333333333	0.0478481166268	0.787927650948	TRINITY_DN8212_c0_g1
1	GO:0060266	BP	negative regulation of respiratory burst involved in inflammatory response	1/ 64	3/ 3949	0.333333333333	0.0478481166268	0.787927650948	TRINITY_DN8500_c0_g1
1	GO:0060268	BP	negative regulation of respiratory burst	1/ 64	3/ 3949	0.333333333333	0.0478481166268	0.787927650948	TRINITY_DN8500_c0_g1
1	GO:0010759	BP	positive regulation of macrophage chemotaxis	1/ 64	3/ 3949	0.333333333333	0.0478481166268	0.787927650948	TRINITY_DN517_c2_g2
1	GO:0033860	BP	regulation of NAD(P)H oxidase activity	1/ 64	3/ 3949	0.333333333333	0.0478481166268	0.787927650948	TRINITY_DN9292_c0_g1
1	GO:0033864	BP	positive regulation of NAD(P)H oxidase activity	1/ 64	3/ 3949	0.333333333333	0.0478481166268	0.787927650948	TRINITY_DN9292_c0_g1
1	GO:0090280	BP	positive regulation of calcium ion import	1/ 64	3/ 3949	0.333333333333	0.0478481166268	0.787927650948	TRINITY_DN10576_c0_g1
1	GO:0032380	BP	regulation of intracellular sterol transport	1/ 64	3/ 3949	0.333333333333	0.0478481166268	0.787927650948	TRINITY_DN782_c0_g1
1	GO:0032383	BP	regulation of intracellular cholesterol transport	1/ 64	3/ 3949	0.333333333333	0.0478481166268	0.787927650948	TRINITY_DN782_c0_g1
1	GO:0046074	BP	dTMP catabolic process	1/ 64	3/ 3949	0.333333333333	0.0478481166268	0.787927650948	TRINITY_DN4044_c0_g1
1	GO:0046079	BP	dUMP catabolic process	1/ 64	3/ 3949	0.333333333333	0.0478481166268	0.787927650948	TRINITY_DN4044_c0_g1
1	GO:0001942	BP	hair follicle development	1/ 64	3/ 3949	0.333333333333	0.0478481166268	0.787927650948	TRINITY_DN478_c0_g1
1	GO:1904706	BP	negative regulation of vascular associated smooth muscle cell proliferation	1/ 64	3/ 3949	0.333333333333	0.0478481166268	0.787927650948	TRINITY_DN7017_c0_g1
1	GO:0046050	BP	UMP catabolic process	1/ 64	3/ 3949	0.333333333333	0.0478481166268	0.787927650948	TRINITY_DN4044_c0_g1
1	GO:0071639	BP	positive regulation of monocyte chemotactic protein-1 production	1/ 64	3/ 3949	0.333333333333	0.0478481166268	0.787927650948	TRINITY_DN706_c0_g1
1	GO:1905097	BP	regulation of guanyl-nucleotide exchange factor activity	1/ 64	3/ 3949	0.333333333333	0.0478481166268	0.787927650948	TRINITY_DN2038_c2_g1
1	GO:0000054	BP	ribosomal subunit export from nucleus	1/ 64	3/ 3949	0.333333333333	0.0478481166268	0.787927650948	TRINITY_DN317_c0_g1
1	GO:0042866	BP	pyruvate biosynthetic process	1/ 64	3/ 3949	0.333333333333	0.0478481166268	0.787927650948	TRINITY_DN1318_c0_g1
1	GO:0046035	BP	CMP metabolic process	1/ 64	3/ 3949	0.333333333333	0.0478481166268	0.787927650948	TRINITY_DN4044_c0_g1
1	GO:0042267	BP	natural killer cell mediated cytotoxicity	1/ 64	3/ 3949	0.333333333333	0.0478481166268	0.787927650948	TRINITY_DN1165_c0_g1
1	GO:0010042	BP	response to manganese ion	1/ 64	3/ 3949	0.333333333333	0.0478481166268	0.787927650948	TRINITY_DN7017_c0_g1
1	GO:0150077	BP	regulation of neuroinflammatory response	1/ 64	3/ 3949	0.333333333333	0.0478481166268	0.787927650948	TRINITY_DN8500_c0_g1
1	GO:0095500	BP	acetylcholine receptor signaling pathway	1/ 64	3/ 3949	0.333333333333	0.0478481166268	0.787927650948	TRINITY_DN2470_c0_g1
1	GO:0010826	BP	negative regulation of centrosome duplication	1/ 64	3/ 3949	0.333333333333	0.0478481166268	0.787927650948	TRINITY_DN10386_c0_g1
1	GO:0099500	BP	vesicle fusion to plasma membrane	1/ 64	3/ 3949	0.333333333333	0.0478481166268	0.787927650948	TRINITY_DN1165_c0_g1
1	GO:0032364	BP	oxygen homeostasis	1/ 64	3/ 3949	0.333333333333	0.0478481166268	0.787927650948	TRINITY_DN7017_c0_g1
1	GO:0009069	BP	serine family amino acid metabolic process	1/ 64	3/ 3949	0.333333333333	0.0478481166268	0.787927650948	TRINITY_DN1318_c0_g1
1	GO:0009068	BP	aspartate family amino acid catabolic process	1/ 64	3/ 3949	0.333333333333	0.0478481166268	0.787927650948	TRINITY_DN1318_c0_g1
1	GO:1905523	BP	positive regulation of macrophage migration	1/ 64	3/ 3949	0.333333333333	0.0478481166268	0.787927650948	TRINITY_DN517_c2_g2
1	GO:0032803	BP	regulation of low-density lipoprotein particle receptor catabolic process	1/ 64	3/ 3949	0.333333333333	0.0478481166268	0.787927650948	TRINITY_DN782_c0_g1
1	GO:0042733	BP	embryonic digit morphogenesis	1/ 64	3/ 3949	0.333333333333	0.0478481166268	0.787927650948	TRINITY_DN478_c0_g1
1	GO:0042730	BP	fibrinolysis	1/ 64	3/ 3949	0.333333333333	0.0478481166268	0.787927650948	TRINITY_DN782_c0_g1
1	GO:0097006	BP	regulation of plasma lipoprotein particle levels	1/ 64	3/ 3949	0.333333333333	0.0478481166268	0.787927650948	TRINITY_DN2889_c0_g1
1	GO:0008655	BP	pyrimidine-containing compound salvage	1/ 64	3/ 3949	0.333333333333	0.0478481166268	0.787927650948	TRINITY_DN4044_c0_g1
1	GO:0045724	BP	positive regulation of cilium assembly	1/ 64	3/ 3949	0.333333333333	0.0478481166268	0.787927650948	TRINITY_DN478_c0_g1
1	GO:0045722	BP	positive regulation of gluconeogenesis	1/ 64	3/ 3949	0.333333333333	0.0478481166268	0.787927650948	TRINITY_DN2889_c0_g1
1	GO:0040036	BP	regulation of fibroblast growth factor receptor signaling pathway	1/ 64	3/ 3949	0.333333333333	0.0478481166268	0.787927650948	TRINITY_DN478_c0_g1
1	GO:1905600	BP	regulation of receptor-mediated endocytosis involved in cholesterol transport	1/ 64	3/ 3949	0.333333333333	0.0478481166268	0.787927650948	TRINITY_DN782_c0_g1
1	GO:0002827	BP	positive regulation of T-helper 1 type immune response	1/ 64	3/ 3949	0.333333333333	0.0478481166268	0.787927650948	TRINITY_DN739_c0_g1
1	GO:1905146	BP	lysosomal protein catabolic process	1/ 64	3/ 3949	0.333333333333	0.0478481166268	0.787927650948	TRINITY_DN8500_c0_g1
1	GO:0048875	BP	chemical homeostasis within a tissue	1/ 64	3/ 3949	0.333333333333	0.0478481166268	0.787927650948	TRINITY_DN706_c0_g1
1	GO:0032262	BP	pyrimidine nucleotide salvage	1/ 64	3/ 3949	0.333333333333	0.0478481166268	0.787927650948	TRINITY_DN4044_c0_g1
1	GO:0002228	BP	natural killer cell mediated immunity	1/ 64	3/ 3949	0.333333333333	0.0478481166268	0.787927650948	TRINITY_DN1165_c0_g1
1	GO:0036336	BP	dendritic cell migration	1/ 64	3/ 3949	0.333333333333	0.0478481166268	0.787927650948	TRINITY_DN1056_c0_g1
1	GO:0060999	BP	positive regulation of dendritic spine development	1/ 64	3/ 3949	0.333333333333	0.0478481166268	0.787927650948	TRINITY_DN8500_c0_g1
1	GO:0035336	BP	long-chain fatty-acyl-CoA metabolic process	1/ 64	3/ 3949	0.333333333333	0.0478481166268	0.787927650948	TRINITY_DN2889_c0_g1
1	GO:0006213	BP	pyrimidine nucleoside metabolic process	1/ 64	3/ 3949	0.333333333333	0.0478481166268	0.787927650948	TRINITY_DN4044_c0_g1
1	GO:0035356	BP	cellular triglyceride homeostasis	1/ 64	3/ 3949	0.333333333333	0.0478481166268	0.787927650948	TRINITY_DN2889_c0_g1
1	GO:0035900	BP	response to isolation stress	1/ 64	3/ 3949	0.333333333333	0.0478481166268	0.787927650948	TRINITY_DN7017_c0_g1
1	GO:0030889	BP	negative regulation of B cell proliferation	1/ 64	3/ 3949	0.333333333333	0.0478481166268	0.787927650948	TRINITY_DN316_c0_g1
1	GO:0046184	BP	aldehyde biosynthetic process	1/ 64	3/ 3949	0.333333333333	0.0478481166268	0.787927650948	TRINITY_DN3633_c0_g1
1	GO:1990822	BP	basic amino acid transmembrane transport	1/ 64	3/ 3949	0.333333333333	0.0478481166268	0.787927650948	TRINITY_DN739_c0_g1
1	GO:0043129	BP	surfactant homeostasis	1/ 64	3/ 3949	0.333333333333	0.0478481166268	0.787927650948	TRINITY_DN706_c0_g1
1	GO:2000341	BP	regulation of chemokine (C-X-C motif) ligand 2 production	1/ 64	3/ 3949	0.333333333333	0.0478481166268	0.787927650948	TRINITY_DN706_c0_g1
1	GO:0048704	BP	embryonic skeletal system morphogenesis	1/ 64	3/ 3949	0.333333333333	0.0478481166268	0.787927650948	TRINITY_DN478_c0_g1
1	GO:0021510	BP	spinal cord development	1/ 64	3/ 3949	0.333333333333	0.0478481166268	0.787927650948	TRINITY_DN478_c0_g1
1	GO:0046415	BP	urate metabolic process	1/ 64	3/ 3949	0.333333333333	0.0478481166268	0.787927650948	TRINITY_DN513_c0_g2
1	GO:0034393	BP	positive regulation of smooth muscle cell apoptotic process	1/ 64	3/ 3949	0.333333333333	0.0478481166268	0.787927650948	TRINITY_DN7017_c0_g1
1	GO:0034142	BP	toll-like receptor 4 signaling pathway	1/ 64	3/ 3949	0.333333333333	0.0478481166268	0.787927650948	TRINITY_DN706_c0_g1
1	GO:0046606	BP	negative regulation of centrosome cycle	1/ 64	3/ 3949	0.333333333333	0.0478481166268	0.787927650948	TRINITY_DN10386_c0_g1
1	GO:1903334	BP	positive regulation of protein folding	1/ 64	3/ 3949	0.333333333333	0.0478481166268	0.787927650948	TRINITY_DN8500_c0_g1
1	GO:0006651	BP	diacylglycerol biosynthetic process	1/ 64	3/ 3949	0.333333333333	0.0478481166268	0.787927650948	TRINITY_DN2889_c0_g1
1	GO:0009170	BP	purine deoxyribonucleoside monophosphate metabolic process	1/ 64	3/ 3949	0.333333333333	0.0478481166268	0.787927650948	TRINITY_DN513_c0_g2
1	GO:0010138	BP	pyrimidine ribonucleotide salvage	1/ 64	3/ 3949	0.333333333333	0.0478481166268	0.787927650948	TRINITY_DN4044_c0_g1
1	GO:0001765	BP	membrane raft assembly	1/ 64	3/ 3949	0.333333333333	0.0478481166268	0.787927650948	TRINITY_DN782_c0_g1
1	GO:0014896	BP	muscle hypertrophy	1/ 64	3/ 3949	0.333333333333	0.0478481166268	0.787927650948	TRINITY_DN9292_c0_g1
1	GO:0090279	BP	regulation of calcium ion import	1/ 64	3/ 3949	0.333333333333	0.0478481166268	0.787927650948	TRINITY_DN10576_c0_g1
1	GO:0009155	BP	purine deoxyribonucleotide catabolic process	1/ 64	3/ 3949	0.333333333333	0.0478481166268	0.787927650948	TRINITY_DN513_c0_g2
1	GO:0033483	BP	gas homeostasis	1/ 64	3/ 3949	0.333333333333	0.0478481166268	0.787927650948	TRINITY_DN7017_c0_g1
1	GO:0031629	BP	synaptic vesicle fusion to presynaptic active zone membrane	1/ 64	3/ 3949	0.333333333333	0.0478481166268	0.787927650948	TRINITY_DN1165_c0_g1
1	GO:0010837	BP	regulation of keratinocyte proliferation	1/ 64	3/ 3949	0.333333333333	0.0478481166268	0.787927650948	TRINITY_DN6954_c0_g1
1	GO:0015802	BP	basic amino acid transport	1/ 64	3/ 3949	0.333333333333	0.0478481166268	0.787927650948	TRINITY_DN739_c0_g1
1	GO:0034418	BP	urate biosynthetic process	1/ 64	3/ 3949	0.333333333333	0.0478481166268	0.787927650948	TRINITY_DN513_c0_g2
1	GO:0010310	BP	regulation of hydrogen peroxide metabolic process	1/ 64	3/ 3949	0.333333333333	0.0478481166268	0.787927650948	TRINITY_DN7017_c0_g1
1	GO:0098581	BP	detection of external biotic stimulus	1/ 64	3/ 3949	0.333333333333	0.0478481166268	0.787927650948	TRINITY_DN8212_c0_g1
1	GO:0018206	BP	peptidyl-methionine modification	1/ 64	3/ 3949	0.333333333333	0.0478481166268	0.787927650948	TRINITY_DN5136_c0_g1
1	GO:0071257	BP	cellular response to electrical stimulus	1/ 64	3/ 3949	0.333333333333	0.0478481166268	0.787927650948	TRINITY_DN8553_c0_g1
1	GO:0032377	BP	regulation of intracellular lipid transport	1/ 64	3/ 3949	0.333333333333	0.0478481166268	0.787927650948	TRINITY_DN782_c0_g1
1	GO:0001835	BP	blastocyst hatching	1/ 64	3/ 3949	0.333333333333	0.0478481166268	0.787927650948	TRINITY_DN8500_c0_g1
1	GO:0071684	BP	organism emergence from protective structure	1/ 64	3/ 3949	0.333333333333	0.0478481166268	0.787927650948	TRINITY_DN8500_c0_g1
1	GO:0003084	BP	positive regulation of systemic arterial blood pressure	1/ 64	3/ 3949	0.333333333333	0.0478481166268	0.787927650948	TRINITY_DN9292_c0_g1
1	GO:0006248	BP	CMP catabolic process	1/ 64	3/ 3949	0.333333333333	0.0478481166268	0.787927650948	TRINITY_DN4044_c0_g1
1	GO:0048679	BP	regulation of axon regeneration	1/ 64	3/ 3949	0.333333333333	0.0478481166268	0.787927650948	TRINITY_DN8500_c0_g1
1	GO:0046131	BP	pyrimidine ribonucleoside metabolic process	1/ 64	3/ 3949	0.333333333333	0.0478481166268	0.787927650948	TRINITY_DN4044_c0_g1
1	GO:0035188	BP	hatching	1/ 64	3/ 3949	0.333333333333	0.0478481166268	0.787927650948	TRINITY_DN8500_c0_g1
1	GO:1905461	BP	positive regulation of vascular associated smooth muscle cell apoptotic process	1/ 64	3/ 3949	0.333333333333	0.0478481166268	0.787927650948	TRINITY_DN7017_c0_g1
1	GO:0055089	BP	fatty acid homeostasis	1/ 64	3/ 3949	0.333333333333	0.0478481166268	0.787927650948	TRINITY_DN2889_c0_g1
1	GO:0002232	BP	leukocyte chemotaxis involved in inflammatory response	1/ 64	3/ 3949	0.333333333333	0.0478481166268	0.787927650948	TRINITY_DN8212_c0_g1
1	GO:0044206	BP	UMP salvage	1/ 64	3/ 3949	0.333333333333	0.0478481166268	0.787927650948	TRINITY_DN4044_c0_g1
1	GO:0032490	BP	detection of molecule of bacterial origin	1/ 64	3/ 3949	0.333333333333	0.0478481166268	0.787927650948	TRINITY_DN8212_c0_g1
1	GO:0033750	BP	ribosome localization	1/ 64	3/ 3949	0.333333333333	0.0478481166268	0.787927650948	TRINITY_DN317_c0_g1
1	GO:0009120	BP	deoxyribonucleoside metabolic process	1/ 64	3/ 3949	0.333333333333	0.0478481166268	0.787927650948	TRINITY_DN513_c0_g2
1	GO:0070255	BP	regulation of mucus secretion	1/ 64	3/ 3949	0.333333333333	0.0478481166268	0.787927650948	TRINITY_DN9292_c0_g1
1	GO:0070257	BP	positive regulation of mucus secretion	1/ 64	3/ 3949	0.333333333333	0.0478481166268	0.787927650948	TRINITY_DN9292_c0_g1
1	GO:0005871	CC	kinesin complex	1/ 64	3/ 3949	0.333333333333	0.0478481166268	0.787927650948	TRINITY_DN10386_c0_g1
2	GO:0048306	MF	calcium-dependent protein binding	2/ 64	20/ 3949	0.1	0.0407311311814	0.787927650948	TRINITY_DN409_c0_g1;TRINITY_DN782_c0_g1
1	GO:0099602	MF	neurotransmitter receptor regulator activity	1/ 64	3/ 3949	0.333333333333	0.0478481166268	0.787927650948	TRINITY_DN2470_c0_g1
1	GO:0140693	MF	molecular condensate scaffold activity	1/ 64	3/ 3949	0.333333333333	0.0478481166268	0.787927650948	TRINITY_DN10576_c0_g1
1	GO:0002054	MF	nucleobase binding	1/ 64	3/ 3949	0.333333333333	0.0478481166268	0.787927650948	TRINITY_DN513_c0_g2
1	GO:0004082	MF	bisphosphoglycerate mutase activity	1/ 64	3/ 3949	0.333333333333	0.0478481166268	0.787927650948	TRINITY_DN10432_c0_g1
1	GO:0019863	MF	IgE binding	1/ 64	3/ 3949	0.333333333333	0.0478481166268	0.787927650948	TRINITY_DN10576_c0_g1
1	GO:0001882	MF	nucleoside binding	1/ 64	3/ 3949	0.333333333333	0.0478481166268	0.787927650948	TRINITY_DN513_c0_g2
1	GO:0070628	MF	proteasome binding	1/ 64	3/ 3949	0.333333333333	0.0478481166268	0.787927650948	TRINITY_DN8553_c0_g1
1	GO:0140828	MF	metal cation:monoatomic cation antiporter activity	1/ 64	3/ 3949	0.333333333333	0.0478481166268	0.787927650948	TRINITY_DN739_c0_g1
1	GO:0005230	MF	extracellular ligand-gated ion channel activity	1/ 64	3/ 3949	0.333333333333	0.0478481166268	0.787927650948	TRINITY_DN2145_c0_g2
1	GO:0005231	MF	excitatory extracellular ligand-gated ion channel activity	1/ 64	3/ 3949	0.333333333333	0.0478481166268	0.787927650948	TRINITY_DN2145_c0_g2
1	GO:0004619	MF	phosphoglycerate mutase activity	1/ 64	3/ 3949	0.333333333333	0.0478481166268	0.787927650948	TRINITY_DN10432_c0_g1
1	GO:0070573	MF	metallodipeptidase activity	1/ 64	3/ 3949	0.333333333333	0.0478481166268	0.787927650948	TRINITY_DN451_c0_g1
1	GO:0033130	MF	acetylcholine receptor binding	1/ 64	3/ 3949	0.333333333333	0.0478481166268	0.787927650948	TRINITY_DN2470_c0_g1
1	GO:0003777	MF	microtubule motor activity	1/ 64	3/ 3949	0.333333333333	0.0478481166268	0.787927650948	TRINITY_DN10386_c0_g1
1	GO:0050542	MF	icosanoid binding	1/ 64	3/ 3949	0.333333333333	0.0478481166268	0.787927650948	TRINITY_DN2205_c0_g1
1	GO:0050543	MF	icosatetraenoic acid binding	1/ 64	3/ 3949	0.333333333333	0.0478481166268	0.787927650948	TRINITY_DN2205_c0_g1
1	GO:0050544	MF	arachidonic acid binding	1/ 64	3/ 3949	0.333333333333	0.0478481166268	0.787927650948	TRINITY_DN2205_c0_g1
1	GO:0030548	MF	acetylcholine receptor regulator activity	1/ 64	3/ 3949	0.333333333333	0.0478481166268	0.787927650948	TRINITY_DN2470_c0_g1
1	GO:0016840	MF	carbon-nitrogen lyase activity	1/ 64	3/ 3949	0.333333333333	0.0478481166268	0.787927650948	TRINITY_DN1318_c0_g1
1	GO:0002060	MF	purine nucleobase binding	1/ 64	3/ 3949	0.333333333333	0.0478481166268	0.787927650948	TRINITY_DN513_c0_g2
1	GO:0051139	MF	metal cation:proton antiporter activity	1/ 64	3/ 3949	0.333333333333	0.0478481166268	0.787927650948	TRINITY_DN739_c0_g1
1	GO:0016175	MF	superoxide-generating NAD(P)H oxidase activity	1/ 64	3/ 3949	0.333333333333	0.0478481166268	0.787927650948	TRINITY_DN9292_c0_g1
6	GO:0051336	BP	regulation of hydrolase activity	6/ 64	164/ 3949	0.0365853658537	0.0481294559151	0.791544436511	TRINITY_DN706_c0_g1;TRINITY_DN2810_c1_g1;TRINITY_DN2205_c0_g1;TRINITY_DN2038_c2_g1;TRINITY_DN8553_c0_g1;TRINITY_DN8500_c0_g1
2	GO:0045444	BP	fat cell differentiation	2/ 64	22/ 3949	0.0909090909091	0.0485109158479	0.795777530046	TRINITY_DN6954_c0_g1;TRINITY_DN1355_c0_g1
2	GO:0009451	BP	RNA modification	2/ 64	22/ 3949	0.0909090909091	0.0485109158479	0.795777530046	TRINITY_DN1264_c0_g1;TRINITY_DN653_c0_g1
3	GO:0006366	BP	transcription by RNA polymerase II	3/ 64	51/ 3949	0.0588235294118	0.0487349846036	0.796397939485	TRINITY_DN517_c2_g2;TRINITY_DN782_c0_g1;TRINITY_DN1355_c0_g1
3	GO:0050863	BP	regulation of T cell activation	3/ 64	51/ 3949	0.0588235294118	0.0487349846036	0.796397939485	TRINITY_DN10576_c0_g1;TRINITY_DN513_c0_g2;TRINITY_DN156_c2_g1
3	GO:0001818	BP	negative regulation of cytokine production	3/ 64	51/ 3949	0.0588235294118	0.0487349846036	0.796397939485	TRINITY_DN739_c0_g1;TRINITY_DN8212_c0_g1;TRINITY_DN706_c0_g1
11	GO:1901575	BP	organic substance catabolic process	11/ 64	375/ 3949	0.0293333333333	0.0488961142722	0.798014445145	TRINITY_DN10432_c0_g1;TRINITY_DN513_c0_g2;TRINITY_DN1318_c0_g1;TRINITY_DN8553_c0_g1;TRINITY_DN311_c0_g1;TRINITY_DN11135_c0_g1;TRINITY_DN4044_c0_g1;TRINITY_DN5846_c0_g1;TRINITY_DN8500_c0_g1;TRINITY_DN766_c0_g1;TRINITY_DN672_c0_g1
