# Supplementary material for: Time-course whole blood transcriptome profiling provides new insights into Microtus fortis natural resistance mechanism to Schistosoma japonicum
Source: Heliyon. 2024 Sep 26;10(19):e38067. doi: 10.1016/j.heliyon.2024.e38067 (PMC11471165; doi:10.1016/j.heliyon.2024.e38067)
Supplement: Multimedia component 8 [file mmc8.csv]

Num	Pathway id	Description	Database	Ratio_in_study	Ratio_in_pop	Rich factor	Pvalue_uncorrected	Pvalue_corrected	First Category	Second Category	Gene_ids
28	map05171	Coronavirus disease - COVID-19	KEGG PATHWAY	28/ 268	168/ 3710	0.16666666666667	1.76331113677E-5	0.00230112103349	Human Diseases	Infectious disease: viral
12	map05150	Staphylococcus aureus infection	KEGG PATHWAY	12/ 268	46/ 3710	0.26086956521739	6.6481375962E-5	0.00433790978152	Human Diseases	Infectious disease: bacterial
18	map05152	Tuberculosis	KEGG PATHWAY	18/ 268	83/ 3710	0.21686746987952	1.66688539806E-5	0.00435057088895	Human Diseases	Infectious disease: bacterial
12	map04060	Cytokine-cytokine receptor interaction	KEGG PATHWAY	12/ 268	47/ 3710	0.25531914893617	8.3614519447E-5	0.00436467791513	Environmental Information Processing	Signaling molecules and interaction
14	map04659	Th17 cell differentiation	KEGG PATHWAY	14/ 268	60/ 3710	0.23333333333333	6.32644169118E-5	0.00550400427133	Organismal Systems	Immune system
12	map04640	Hematopoietic cell lineage	KEGG PATHWAY	12/ 268	50/ 3710	0.24	0.000159629677437	0.00694389096851	Organismal Systems	Immune system
12	map05140	Leishmaniasis	KEGG PATHWAY	12/ 268	50/ 3710	0.24	0.000159629677437	0.00694389096851	Human Diseases	Infectious disease: parasitic
15	map05417	Lipid and atherosclerosis	KEGG PATHWAY	15/ 268	76/ 3710	0.19736842105263	0.000262926042251	0.00762485522527	Human Diseases	Cardiovascular disease
12	map05323	Rheumatoid arthritis	KEGG PATHWAY	12/ 268	52/ 3710	0.23076923076923	0.000238096607711	0.00776790182656	Human Diseases	Immune disease
11	map04658	Th1 and Th2 cell differentiation	KEGG PATHWAY	11/ 268	50/ 3710	0.22	0.000670870043578	0.0145914234478	Organismal Systems	Immune system
9	map04668	TNF signaling pathway	KEGG PATHWAY	9/ 268	35/ 3710	0.25714285714286	0.000621051033907	0.0147358472591	Environmental Information Processing	Signal transduction
8	map05310	Asthma	KEGG PATHWAY	8/ 268	28/ 3710	0.28571428571429	0.000580405991561	0.0151485963797	Human Diseases	Immune disease
11	map04380	Osteoclast differentiation	KEGG PATHWAY	11/ 268	52/ 3710	0.21153846153846	0.000952769932572	0.0191286886462	Organismal Systems	Development and regeneration
8	map04672	Intestinal immune network for IgA production	KEGG PATHWAY	8/ 268	31/ 3710	0.25806451612903	0.00121765801651	0.0227006244506	Organismal Systems	Immune system
13	map05135	Yersinia infection	KEGG PATHWAY	13/ 268	74/ 3710	0.17567567567568	0.00209062230677	0.0363768281378	Human Diseases	Infectious disease: bacterial
10	map05322	Systemic lupus erythematosus	KEGG PATHWAY	10/ 268	50/ 3710	0.2	0.00252525576313	0.0387701031869	Human Diseases	Immune disease
7	map05340	Primary immunodeficiency	KEGG PATHWAY	7/ 268	27/ 3710	0.25925925925926	0.00239772001116	0.0391128076821	Human Diseases	Immune disease
10	map04064	NF-kappa B signaling pathway	KEGG PATHWAY	10/ 268	52/ 3710	0.19230769230769	0.0034201604601	0.0495923266714	Environmental Information Processing	Signal transduction
10	map05142	Chagas disease	KEGG PATHWAY	10/ 268	53/ 3710	0.18867924528302	0.00395350107026	0.0515931889668	Human Diseases	Infectious disease: parasitic
21	map03010	Ribosome	KEGG PATHWAY	21/ 268	157/ 3710	0.13375796178344	0.00387905361461	0.0532859470217	Genetic Information Processing	Translation
6	map04657	IL-17 signaling pathway	KEGG PATHWAY	6/ 268	23/ 3710	0.26086956521739	0.00475060210315	0.0590431975677	Organismal Systems	Immune system
11	map04062	Chemokine signaling pathway	KEGG PATHWAY	11/ 268	65/ 3710	0.16923076923077	0.00609173104118	0.0722700818976	Organismal Systems	Immune system
11	map04612	Antigen processing and presentation	KEGG PATHWAY	11/ 268	65/ 3710	0.16923076923077	0.00609173104118	0.0722700818976	Organismal Systems	Immune system
10	map05418	Fluid shear stress and atherosclerosis	KEGG PATHWAY	10/ 268	59/ 3710	0.16949152542373	0.00867551110535	0.0943461832707	Human Diseases	Cardiovascular disease
7	map05321	Inflammatory bowel disease	KEGG PATHWAY	7/ 268	35/ 3710	0.2	0.0110419735174	0.106739077335	Human Diseases	Immune disease
14	map04145	Phagosome	KEGG PATHWAY	14/ 268	99/ 3710	0.14141414141414	0.0107504624996	0.107918104323	Cellular Processes	Transport and catabolism
11	map05164	Influenza A	KEGG PATHWAY	11/ 268	71/ 3710	0.15492957746479	0.0118486609949	0.110446447131	Human Diseases	Infectious disease: viral
11	map04514	Cell adhesion molecules	KEGG PATHWAY	11/ 268	70/ 3710	0.15714285714286	0.0106768241778	0.111466044416	Environmental Information Processing	Signaling molecules and interaction
11	map04010	MAPK signaling pathway	KEGG PATHWAY	11/ 268	72/ 3710	0.15277777777778	0.0131162755001	0.114111596851	Environmental Information Processing	Signal transduction
7	map04620	Toll-like receptor signaling pathway	KEGG PATHWAY	7/ 268	36/ 3710	0.19444444444444	0.0128855691348	0.115970122213	Organismal Systems	Immune system
8	map04936	Alcoholic liver disease	KEGG PATHWAY	8/ 268	45/ 3710	0.17777777777778	0.0137751979301	0.115978279347	Human Diseases	Endocrine and metabolic disease
11	map05162	Measles	KEGG PATHWAY	11/ 268	73/ 3710	0.15068493150685	0.0144843523156	0.118137998574	Human Diseases	Infectious disease: viral
16	map05168	Herpes simplex virus 1 infection	KEGG PATHWAY	16/ 268	124/ 3710	0.12903225806452	0.0155177901361	0.122731612894	Human Diseases	Infectious disease: viral
8	map04670	Leukocyte transendothelial migration	KEGG PATHWAY	8/ 268	48/ 3710	0.16666666666667	0.019995816314	0.153497295823	Organismal Systems	Immune system
7	map04662	B cell receptor signaling pathway	KEGG PATHWAY	7/ 268	41/ 3710	0.17073170731707	0.0255076371846	0.190214094434	Organismal Systems	Immune system
8	map04660	T cell receptor signaling pathway	KEGG PATHWAY	8/ 268	51/ 3710	0.15686274509804	0.027996590757	0.202975282988	Organismal Systems	Immune system
7	map05332	Graft-versus-host disease	KEGG PATHWAY	7/ 268	43/ 3710	0.16279069767442	0.0323442386005	0.228158007425	Human Diseases	Immune disease
4	map04061	Viral protein interaction with cytokine and cytokine receptor	KEGG PATHWAY	4/ 268	18/ 3710	0.22222222222222	0.0363712778032	0.243407782221	Environmental Information Processing	Signaling molecules and interaction
11	map05130	Pathogenic Escherichia coli infection	KEGG PATHWAY	11/ 268	84/ 3710	0.13095238095238	0.0374622764329	0.244441353725	Human Diseases	Infectious disease: bacterial
7	map04940	Type I diabetes mellitus	KEGG PATHWAY	7/ 268	44/ 3710	0.15909090909091	0.0361822411592	0.248514866909	Human Diseases	Endocrine and metabolic disease
7	map05145	Toxoplasmosis	KEGG PATHWAY	7/ 268	45/ 3710	0.15555555555556	0.0403098543856	0.250496952254	Human Diseases	Infectious disease: parasitic
3	map04930	Type II diabetes mellitus	KEGG PATHWAY	3/ 268	11/ 3710	0.27272727272727	0.0398389941363	0.253609206575	Human Diseases	Endocrine and metabolic disease
7	map05330	Allograft rejection	KEGG PATHWAY	7/ 268	47/ 3710	0.14893617021277	0.0494579372313	0.268927533695	Human Diseases	Immune disease
14	map05166	Human T-cell leukemia virus 1 infection	KEGG PATHWAY	14/ 268	120/ 3710	0.11666666666667	0.0485909122927	0.269834640604	Human Diseases	Infectious disease: viral
15	map05169	Epstein-Barr virus infection	KEGG PATHWAY	15/ 268	131/ 3710	0.11450381679389	0.0484203741232	0.274732992308	Human Diseases	Infectious disease: viral
8	map05416	Viral myocarditis	KEGG PATHWAY	8/ 268	56/ 3710	0.14285714285714	0.0458252193527	0.278148424443	Human Diseases	Cardiovascular disease
5	map05146	Amoebiasis	KEGG PATHWAY	5/ 268	28/ 3710	0.17857142857143	0.047220308733	0.280102285894	Human Diseases	Infectious disease: parasitic
5	map04664	Fc epsilon RI signaling pathway	KEGG PATHWAY	5/ 268	28/ 3710	0.17857142857143	0.047220308733	0.280102285894	Organismal Systems	Immune system
7	map04666	Fc gamma R-mediated phagocytosis	KEGG PATHWAY	7/ 268	48/ 3710	0.14583333333333	0.054488055437	0.290232295287	Organismal Systems	Immune system
7	map05320	Autoimmune thyroid disease	KEGG PATHWAY	7/ 268	48/ 3710	0.14583333333333	0.054488055437	0.290232295287	Human Diseases	Immune disease
6	map04630	JAK-STAT signaling pathway	KEGG PATHWAY	6/ 268	40/ 3710	0.15	0.0647310886399	0.324900271827	Environmental Information Processing	Signal transduction
6	map04650	Natural killer cell mediated cytotoxicity	KEGG PATHWAY	6/ 268	40/ 3710	0.15	0.0647310886399	0.324900271827	Organismal Systems	Immune system
2	map00260	Glycine, serine and threonine metabolism	KEGG PATHWAY	2/ 268	6/ 3710	0.33333333333333	0.0642356016973	0.328735138098	Metabolism	Amino acid metabolism
6	map04625	C-type lectin receptor signaling pathway	KEGG PATHWAY	6/ 268	41/ 3710	0.14634146341463	0.0714551088894	0.345366359632	Organismal Systems	Immune system
9	map05202	Transcriptional misregulation in cancer	KEGG PATHWAY	9/ 268	75/ 3710	0.12	0.0887007319179	0.399153293631	Human Diseases	Cancer: overview
9	map04613	Neutrophil extracellular trap formation	KEGG PATHWAY	9/ 268	75/ 3710	0.12	0.0887007319179	0.399153293631	Organismal Systems	Immune system
2	map00604	Glycosphingolipid biosynthesis - ganglio series	KEGG PATHWAY	2/ 268	7/ 3710	0.28571428571429	0.085735265827	0.399587578229	Metabolism	Glycan biosynthesis and metabolism
2	map04340	Hedgehog signaling pathway	KEGG PATHWAY	2/ 268	7/ 3710	0.28571428571429	0.085735265827	0.399587578229	Environmental Information Processing	Signal transduction
5	map05133	Pertussis	KEGG PATHWAY	5/ 268	33/ 3710	0.15151515151515	0.0853183452502	0.404874329278	Human Diseases	Infectious disease: bacterial
6	map04024	cAMP signaling pathway	KEGG PATHWAY	6/ 268	45/ 3710	0.13333333333333	0.102187696823	0.444516481178	Environmental Information Processing	Signal transduction
5	map05134	Legionellosis	KEGG PATHWAY	5/ 268	35/ 3710	0.14285714285714	0.10401852502	0.445062869348	Human Diseases	Infectious disease: bacterial
5	map04915	Estrogen signaling pathway	KEGG PATHWAY	5/ 268	36/ 3710	0.13888888888889	0.114069130925	0.480194244702	Organismal Systems	Endocrine system
5	map05206	MicroRNAs in cancer	KEGG PATHWAY	5/ 268	36/ 3710	0.13888888888889	0.114069130925	0.480194244702	Human Diseases	Cancer: overview
12	map05132	Salmonella infection	KEGG PATHWAY	12/ 268	115/ 3710	0.10434782608696	0.123701582472	0.504470516019	Human Diseases	Infectious disease: bacterial
4	map04920	Adipocytokine signaling pathway	KEGG PATHWAY	4/ 268	27/ 3710	0.14814814814815	0.126196607109	0.506727914698	Organismal Systems	Endocrine system
1	map00290	Valine, leucine and isoleucine biosynthesis	KEGG PATHWAY	1/ 268	2/ 3710	0.5	0.139274250221	0.51929399011	Metabolism	Amino acid metabolism
1	map00524	Neomycin, kanamycin and gentamicin biosynthesis	KEGG PATHWAY	1/ 268	2/ 3710	0.5	0.139274250221	0.51929399011	Metabolism	Biosynthesis of other secondary metabolites
3	map00590	Arachidonic acid metabolism	KEGG PATHWAY	3/ 268	18/ 3710	0.16666666666667	0.136215268374	0.52282625067	Metabolism	Lipid metabolism
7	map04621	NOD-like receptor signaling pathway	KEGG PATHWAY	7/ 268	60/ 3710	0.11666666666667	0.138920052154	0.525480197278	Organismal Systems	Immune system
5	map04071	Sphingolipid signaling pathway	KEGG PATHWAY	5/ 268	38/ 3710	0.13157894736842	0.135493857861	0.527819356743	Environmental Information Processing	Signal transduction
2	map04960	Aldosterone-regulated sodium reabsorption	KEGG PATHWAY	2/ 268	9/ 3710	0.22222222222222	0.133711632284	0.528768727668	Organismal Systems	Excretory system
6	map05235	PD-L1 expression and PD-1 checkpoint pathway in cancer	KEGG PATHWAY	6/ 268	50/ 3710	0.12	0.148774846975	0.539308820285	Human Diseases	Cancer: overview
3	map04610	Complement and coagulation cascades	KEGG PATHWAY	3/ 268	19/ 3710	0.15789473684211	0.153592300928	0.549145075922	Organismal Systems	Immune system
14	map05200	Pathways in cancer	KEGG PATHWAY	14/ 268	145/ 3710	0.096551724137931	0.160223552943	0.557577964243	Human Diseases	Cancer: overview
2	map00514	Other types of O-glycan biosynthesis	KEGG PATHWAY	2/ 268	10/ 3710	0.2	0.159496989459	0.56255019255	Metabolism	Glycan biosynthesis and metabolism
2	map01523	Antifolate resistance	KEGG PATHWAY	2/ 268	11/ 3710	0.18181818181818	0.186087655086	0.639064183914	Human Diseases	Drug resistance: antineoplastic
3	map04970	Salivary secretion	KEGG PATHWAY	3/ 268	21/ 3710	0.14285714285714	0.190210844656	0.644740655263	Organismal Systems	Digestive system
4	map05100	Bacterial invasion of epithelial cells	KEGG PATHWAY	4/ 268	32/ 3710	0.125	0.196847786825	0.65868297899	Human Diseases	Infectious disease: bacterial
1	map04614	Renin-angiotensin system	KEGG PATHWAY	1/ 268	3/ 3710	0.33333333333333	0.201484201931	0.665662996253	Organismal Systems	Endocrine system
9	map05163	Human cytomegalovirus infection	KEGG PATHWAY	9/ 268	92/ 3710	0.097826086956522	0.217393592679	0.68361117698	Human Diseases	Infectious disease: viral
6	map05205	Proteoglycans in cancer	KEGG PATHWAY	6/ 268	56/ 3710	0.10714285714286	0.21488274817	0.683956064297	Human Diseases	Cancer: overview
2	map00500	Starch and sucrose metabolism	KEGG PATHWAY	2/ 268	12/ 3710	0.16666666666667	0.213234000208	0.695675925679	Metabolism	Carbohydrate metabolism
2	map00330	Arginine and proline metabolism	KEGG PATHWAY	2/ 268	12/ 3710	0.16666666666667	0.213234000208	0.695675925679	Metabolism	Amino acid metabolism
4	map03050	Proteasome	KEGG PATHWAY	4/ 268	35/ 3710	0.11428571428571	0.243927527671	0.699616315628	Genetic Information Processing	Folding, sorting and degradation
3	map04750	Inflammatory mediator regulation of TRP channels	KEGG PATHWAY	3/ 268	24/ 3710	0.125	0.248549312609	0.70512359338	Organismal Systems	Sensory system
3	map04080	Neuroactive ligand-receptor interaction	KEGG PATHWAY	3/ 268	23/ 3710	0.1304347826087	0.228755466778	0.71077591463	Environmental Information Processing	Signaling molecules and interaction
3	map04213	Longevity regulating pathway - multiple species	KEGG PATHWAY	3/ 268	23/ 3710	0.1304347826087	0.228755466778	0.71077591463	Organismal Systems	Aging
7	map04142	Lysosome	KEGG PATHWAY	7/ 268	72/ 3710	0.097222222222222	0.261731641395	0.711582900042	Cellular Processes	Transport and catabolism
3	map04933	AGE-RAGE signaling pathway in diabetic complications	KEGG PATHWAY	3/ 268	25/ 3710	0.12	0.268590178761	0.715326904659	Human Diseases	Endocrine and metabolic disease
9	map04151	PI3K-Akt signaling pathway	KEGG PATHWAY	9/ 268	94/ 3710	0.095744680851064	0.235990562949	0.716203917786	Environmental Information Processing	Signal transduction
2	map04330	Notch signaling pathway	KEGG PATHWAY	2/ 268	14/ 3710	0.14285714285714	0.26835010904	0.722055448037	Environmental Information Processing	Signal transduction
2	map04391	Hippo signaling pathway - fly	KEGG PATHWAY	2/ 268	13/ 3710	0.15384615384615	0.24071802296	0.722154068881	Environmental Information Processing	Signal transduction
2	map02010	ABC transporters	KEGG PATHWAY	2/ 268	13/ 3710	0.15384615384615	0.24071802296	0.722154068881	Environmental Information Processing	Membrane transport
2	map04973	Carbohydrate digestion and absorption	KEGG PATHWAY	2/ 268	13/ 3710	0.15384615384615	0.24071802296	0.722154068881	Organismal Systems	Digestive system
2	map05219	Bladder cancer	KEGG PATHWAY	2/ 268	13/ 3710	0.15384615384615	0.24071802296	0.722154068881	Human Diseases	Cancer: specific types
1	map00040	Pentose and glucuronate interconversions	KEGG PATHWAY	1/ 268	4/ 3710	0.25	0.259213426069	0.727469937677	Metabolism	Carbohydrate metabolism
1	map00360	Phenylalanine metabolism	KEGG PATHWAY	1/ 268	4/ 3710	0.25	0.259213426069	0.727469937677	Metabolism	Amino acid metabolism
1	map00340	Histidine metabolism	KEGG PATHWAY	1/ 268	4/ 3710	0.25	0.259213426069	0.727469937677	Metabolism	Amino acid metabolism
6	map04810	Regulation of actin cytoskeleton	KEGG PATHWAY	6/ 268	64/ 3710	0.09375	0.314962580505	0.740587689295	Cellular Processes	Cell motility
3	map05120	Epithelial cell signaling in Helicobacter pylori infection	KEGG PATHWAY	3/ 268	28/ 3710	0.10714285714286	0.329506434443	0.761072383979	Human Diseases	Infectious disease: bacterial
3	map05230	Central carbon metabolism in cancer	KEGG PATHWAY	3/ 268	28/ 3710	0.10714285714286	0.329506434443	0.761072383979	Human Diseases	Cancer: overview
3	map05143	African trypanosomiasis	KEGG PATHWAY	3/ 268	28/ 3710	0.10714285714286	0.329506434443	0.761072383979	Human Diseases	Infectious disease: parasitic
3	map04935	Growth hormone synthesis, secretion and action	KEGG PATHWAY	3/ 268	26/ 3710	0.11538461538462	0.288807204966	0.761400813092	Organismal Systems	Endocrine system
4	map04931	Insulin resistance	KEGG PATHWAY	4/ 268	40/ 3710	0.1	0.32674084014	0.761422850684	Human Diseases	Endocrine and metabolic disease
9	map05165	Human papillomavirus infection	KEGG PATHWAY	9/ 268	100/ 3710	0.09	0.294846163931	0.769548487861	Human Diseases	Infectious disease: viral
10	map05170	Human immunodeficiency virus 1 infection	KEGG PATHWAY	10/ 268	113/ 3710	0.088495575221239	0.297811696327	0.769592601399	Human Diseases	Infectious disease: viral
1	map00601	Glycosphingolipid biosynthesis - lacto and neolacto series	KEGG PATHWAY	1/ 268	5/ 3710	0.2	0.312783529097	0.770155670702	Metabolism	Glycan biosynthesis and metabolism
1	map04913	Ovarian steroidogenesis	KEGG PATHWAY	1/ 268	5/ 3710	0.2	0.312783529097	0.770155670702	Organismal Systems	Endocrine system
1	map00512	Mucin type O-glycan biosynthesis	KEGG PATHWAY	1/ 268	5/ 3710	0.2	0.312783529097	0.770155670702	Metabolism	Glycan biosynthesis and metabolism
1	map04977	Vitamin digestion and absorption	KEGG PATHWAY	1/ 268	5/ 3710	0.2	0.312783529097	0.770155670702	Organismal Systems	Digestive system
1	map00830	Retinol metabolism	KEGG PATHWAY	1/ 268	5/ 3710	0.2	0.312783529097	0.770155670702	Metabolism	Metabolism of cofactors and vitamins
4	map04926	Relaxin signaling pathway	KEGG PATHWAY	4/ 268	39/ 3710	0.1025641025641	0.309922813397	0.770379564731	Organismal Systems	Endocrine system
3	map05221	Acute myeloid leukemia	KEGG PATHWAY	3/ 268	27/ 3710	0.11111111111111	0.309133529699	0.783338361663	Human Diseases	Cancer: specific types
3	map01522	Endocrine resistance	KEGG PATHWAY	3/ 268	27/ 3710	0.11111111111111	0.309133529699	0.783338361663	Human Diseases	Drug resistance: antineoplastic
5	map04510	Focal adhesion	KEGG PATHWAY	5/ 268	51/ 3710	0.098039215686275	0.306747082411	0.784911652053	Cellular Processes	Cellular community - eukaryotes
5	map05161	Hepatitis B	KEGG PATHWAY	5/ 268	54/ 3710	0.092592592592593	0.35070074821	0.789076683472	Human Diseases	Infectious disease: viral
15	map05020	Prion disease	KEGG PATHWAY	15/ 268	187/ 3710	0.080213903743316	0.373953853445	0.806627733465	Human Diseases	Neurodegenerative disease
2	map00270	Cysteine and methionine metabolism	KEGG PATHWAY	2/ 268	18/ 3710	0.11111111111111	0.377403254055	0.807395486135	Metabolism	Amino acid metabolism
2	map00030	Pentose phosphate pathway	KEGG PATHWAY	2/ 268	18/ 3710	0.11111111111111	0.377403254055	0.807395486135	Metabolism	Carbohydrate metabolism
5	map05160	Hepatitis C	KEGG PATHWAY	5/ 268	55/ 3710	0.090909090909091	0.365449976903	0.808325796369	Human Diseases	Infectious disease: viral
1	map00410	beta-Alanine metabolism	KEGG PATHWAY	1/ 268	6/ 3710	0.16666666666667	0.362493114574	0.808638486357	Metabolism	Metabolism of other amino acids
3	map00983	Drug metabolism - other enzymes	KEGG PATHWAY	3/ 268	30/ 3710	0.1	0.370162237381	0.811868436608	Metabolism	Xenobiotics biodegradation and metabolism
3	map00480	Glutathione metabolism	KEGG PATHWAY	3/ 268	30/ 3710	0.1	0.370162237381	0.811868436608	Metabolism	Metabolism of other amino acids
13	map05208	Chemical carcinogenesis - reactive oxygen species	KEGG PATHWAY	13/ 268	163/ 3710	0.079754601226994	0.396427291087	0.834415507853	Human Diseases	Cancer: overview
2	map04978	Mineral absorption	KEGG PATHWAY	2/ 268	19/ 3710	0.10526315789474	0.403733954422	0.842996496832	Organismal Systems	Digestive system
1	map04745	Phototransduction - fly	KEGG PATHWAY	1/ 268	7/ 3710	0.14285714285714	0.408619422699	0.84642594702	Organismal Systems	Sensory system
1	map00591	Linoleic acid metabolism	KEGG PATHWAY	1/ 268	7/ 3710	0.14285714285714	0.408619422699	0.84642594702	Metabolism	Lipid metabolism
1	map04341	Hedgehog signaling pathway - fly	KEGG PATHWAY	1/ 268	7/ 3710	0.14285714285714	0.408619422699	0.84642594702	Environmental Information Processing	Signal transduction
9	map05131	Shigellosis	KEGG PATHWAY	9/ 268	112/ 3710	0.080357142857143	0.420541761801	0.850863564574	Human Diseases	Infectious disease: bacterial
3	map04922	Glucagon signaling pathway	KEGG PATHWAY	3/ 268	33/ 3710	0.090909090909091	0.43016999087	0.86364898167	Organismal Systems	Endocrine system
4	map04020	Calcium signaling pathway	KEGG PATHWAY	4/ 268	48/ 3710	0.083333333333333	0.460668283523	0.890625348145	Environmental Information Processing	Signal transduction
2	map04622	RIG-I-like receptor signaling pathway	KEGG PATHWAY	2/ 268	21/ 3710	0.095238095238095	0.454715378801	0.899096317175	Organismal Systems	Immune system
2	map04624	Toll and Imd signaling pathway	KEGG PATHWAY	2/ 268	21/ 3710	0.095238095238095	0.454715378801	0.899096317175	Organismal Systems	Immune system
2	map00520	Amino sugar and nucleotide sugar metabolism	KEGG PATHWAY	2/ 268	21/ 3710	0.095238095238095	0.454715378801	0.899096317175	Metabolism	Carbohydrate metabolism
1	map00350	Tyrosine metabolism	KEGG PATHWAY	1/ 268	8/ 3710	0.125	0.451419853354	0.899393753629	Metabolism	Amino acid metabolism
5	map04210	Apoptosis	KEGG PATHWAY	5/ 268	65/ 3710	0.076923076923077	0.510432086884	0.918777756391	Cellular Processes	Cell growth and death
5	map04217	Necroptosis	KEGG PATHWAY	5/ 268	65/ 3710	0.076923076923077	0.510432086884	0.918777756391	Cellular Processes	Cell growth and death
5	map04015	Rap1 signaling pathway	KEGG PATHWAY	5/ 268	64/ 3710	0.078125	0.496402738416	0.925436533761	Environmental Information Processing	Signal transduction
4	map04910	Insulin signaling pathway	KEGG PATHWAY	4/ 268	50/ 3710	0.08	0.492968314207	0.925645539626	Organismal Systems	Endocrine system
2	map05414	Dilated cardiomyopathy	KEGG PATHWAY	2/ 268	23/ 3710	0.08695652173913	0.503116029097	0.931299883647	Human Diseases	Cardiovascular disease
2	map04917	Prolactin signaling pathway	KEGG PATHWAY	2/ 268	23/ 3710	0.08695652173913	0.503116029097	0.931299883647	Organismal Systems	Endocrine system
2	map05215	Prostate cancer	KEGG PATHWAY	2/ 268	23/ 3710	0.08695652173913	0.503116029097	0.931299883647	Human Diseases	Cancer: specific types
2	map04934	Cushing syndrome	KEGG PATHWAY	2/ 268	23/ 3710	0.08695652173913	0.503116029097	0.931299883647	Human Diseases	Endocrine and metabolic disease
2	map04928	Parathyroid hormone synthesis, secretion and action	KEGG PATHWAY	2/ 268	24/ 3710	0.083333333333333	0.526258457869	0.934377261931	Organismal Systems	Endocrine system
2	map05110	Vibrio cholerae infection	KEGG PATHWAY	2/ 268	24/ 3710	0.083333333333333	0.526258457869	0.934377261931	Human Diseases	Infectious disease: bacterial
2	map04370	VEGF signaling pathway	KEGG PATHWAY	2/ 268	24/ 3710	0.083333333333333	0.526258457869	0.934377261931	Environmental Information Processing	Signal transduction
2	map04726	Serotonergic synapse	KEGG PATHWAY	2/ 268	24/ 3710	0.083333333333333	0.526258457869	0.934377261931	Organismal Systems	Nervous system
1	map00563	Glycosylphosphatidylinositol (GPI)-anchor biosynthesis	KEGG PATHWAY	1/ 268	9/ 3710	0.11111111111111	0.49113338099	0.942542738517	Metabolism	Glycan biosynthesis and metabolism
1	map00220	Arginine biosynthesis	KEGG PATHWAY	1/ 268	9/ 3710	0.11111111111111	0.49113338099	0.942542738517	Metabolism	Amino acid metabolism
1	map04740	Olfactory transduction	KEGG PATHWAY	1/ 268	9/ 3710	0.11111111111111	0.49113338099	0.942542738517	Organismal Systems	Sensory system
2	map05223	Non-small cell lung cancer	KEGG PATHWAY	2/ 268	25/ 3710	0.08	0.548664395183	0.948353689686	Human Diseases	Cancer: specific types
2	map04270	Vascular smooth muscle contraction	KEGG PATHWAY	2/ 268	25/ 3710	0.08	0.548664395183	0.948353689686	Organismal Systems	Circulatory system
2	map04146	Peroxisome	KEGG PATHWAY	2/ 268	25/ 3710	0.08	0.548664395183	0.948353689686	Cellular Processes	Transport and catabolism
1	map04730	Long-term depression	KEGG PATHWAY	1/ 268	11/ 3710	0.090909090909091	0.562171290323	0.952770823209	Organismal Systems	Nervous system
1	map03030	DNA replication	KEGG PATHWAY	1/ 268	11/ 3710	0.090909090909091	0.562171290323	0.952770823209	Genetic Information Processing	Replication and repair
2	map04623	Cytosolic DNA-sensing pathway	KEGG PATHWAY	2/ 268	26/ 3710	0.076923076923077	0.570319161031	0.95418782711	Organismal Systems	Immune system
2	map04115	p53 signaling pathway	KEGG PATHWAY	2/ 268	26/ 3710	0.076923076923077	0.570319161031	0.95418782711	Cellular Processes	Cell growth and death
3	map04066	HIF-1 signaling pathway	KEGG PATHWAY	3/ 268	51/ 3710	0.058823529411765	0.724548732025	0.955086964942	Environmental Information Processing	Signal transduction
10	map05415	Diabetic cardiomyopathy	KEGG PATHWAY	10/ 268	153/ 3710	0.065359477124183	0.678085195146	0.961849108332	Human Diseases	Cardiovascular disease
3	map05144	Malaria	KEGG PATHWAY	3/ 268	42/ 3710	0.071428571428571	0.594238061553	0.963330025251	Human Diseases	Infectious disease: parasitic
2	map00010	Glycolysis / Gluconeogenesis	KEGG PATHWAY	2/ 268	36/ 3710	0.055555555555556	0.745695131033	0.963497174256	Metabolism	Carbohydrate metabolism
1	map00860	Porphyrin metabolism	KEGG PATHWAY	1/ 268	14/ 3710	0.071428571428571	0.650629790267	0.964854404884	Metabolism	Metabolism of cofactors and vitamins
1	map00982	Drug metabolism - cytochrome P450	KEGG PATHWAY	1/ 268	14/ 3710	0.071428571428571	0.650629790267	0.964854404884	Metabolism	Xenobiotics biodegradation and metabolism
1	map05031	Amphetamine addiction	KEGG PATHWAY	1/ 268	14/ 3710	0.071428571428571	0.650629790267	0.964854404884	Human Diseases	Substance dependence
1	map04350	TGF-beta signaling pathway	KEGG PATHWAY	1/ 268	14/ 3710	0.071428571428571	0.650629790267	0.964854404884	Environmental Information Processing	Signal transduction
2	map05231	Choline metabolism in cancer	KEGG PATHWAY	2/ 268	32/ 3710	0.0625	0.684307823231	0.965428874937	Human Diseases	Cancer: overview
2	map05210	Colorectal cancer	KEGG PATHWAY	2/ 268	32/ 3710	0.0625	0.684307823231	0.965428874937	Human Diseases	Cancer: specific types
2	map01232	Nucleotide metabolism	KEGG PATHWAY	2/ 268	31/ 3710	0.064516129032258	0.667185919886	0.967419583834	Metabolism	Global and overview maps
3	map05225	Hepatocellular carcinoma	KEGG PATHWAY	3/ 268	47/ 3710	0.063829787234043	0.671115052308	0.967740489792	Human Diseases	Cancer: specific types
2	map05224	Breast cancer	KEGG PATHWAY	2/ 268	29/ 3710	0.068965517241379	0.630714100062	0.968331647742	Human Diseases	Cancer: specific types
2	map05220	Chronic myeloid leukemia	KEGG PATHWAY	2/ 268	29/ 3710	0.068965517241379	0.630714100062	0.968331647742	Human Diseases	Cancer: specific types
2	map05222	Small cell lung cancer	KEGG PATHWAY	2/ 268	29/ 3710	0.068965517241379	0.630714100062	0.968331647742	Human Diseases	Cancer: specific types
2	map04360	Axon guidance	KEGG PATHWAY	2/ 268	29/ 3710	0.068965517241379	0.630714100062	0.968331647742	Organismal Systems	Development and regeneration
2	map04728	Dopaminergic synapse	KEGG PATHWAY	2/ 268	34/ 3710	0.058823529411765	0.716388998461	0.968795484965	Organismal Systems	Nervous system
1	map04961	Endocrine and other factor-regulated calcium reabsorption	KEGG PATHWAY	1/ 268	15/ 3710	0.066666666666667	0.675962911533	0.969375384122	Organismal Systems	Excretory system
1	map04512	ECM-receptor interaction	KEGG PATHWAY	1/ 268	15/ 3710	0.066666666666667	0.675962911533	0.969375384122	Environmental Information Processing	Signaling molecules and interaction
4	map04014	Ras signaling pathway	KEGG PATHWAY	4/ 268	66/ 3710	0.060606060606061	0.713402334817	0.969781298891	Environmental Information Processing	Signal transduction
1	map00980	Metabolism of xenobiotics by cytochrome P450	KEGG PATHWAY	1/ 268	17/ 3710	0.058823529411765	0.721269271094	0.97036742142	Metabolism	Xenobiotics biodegradation and metabolism
1	map04918	Thyroid hormone synthesis	KEGG PATHWAY	1/ 268	17/ 3710	0.058823529411765	0.721269271094	0.97036742142	Organismal Systems	Endocrine system
1	map04971	Gastric acid secretion	KEGG PATHWAY	1/ 268	17/ 3710	0.058823529411765	0.721269271094	0.97036742142	Organismal Systems	Digestive system
1	map03020	RNA polymerase	KEGG PATHWAY	1/ 268	17/ 3710	0.058823529411765	0.721269271094	0.97036742142	Genetic Information Processing	Transcription
1	map04550	Signaling pathways regulating pluripotency of stem cells	KEGG PATHWAY	1/ 268	18/ 3710	0.055555555555556	0.741496683859	0.972515751192	Cellular Processes	Cellular community - eukaryotes
1	map05218	Melanoma	KEGG PATHWAY	1/ 268	18/ 3710	0.055555555555556	0.741496683859	0.972515751192	Human Diseases	Cancer: specific types
1	map04713	Circadian entrainment	KEGG PATHWAY	1/ 268	18/ 3710	0.055555555555556	0.741496683859	0.972515751192	Organismal Systems	Environmental adaptation
2	map04921	Oxytocin signaling pathway	KEGG PATHWAY	2/ 268	30/ 3710	0.066666666666667	0.649324947397	0.973987421096	Organismal Systems	Endocrine system
2	map00564	Glycerophospholipid metabolism	KEGG PATHWAY	2/ 268	30/ 3710	0.066666666666667	0.649324947397	0.973987421096	Metabolism	Lipid metabolism
1	map04013	MAPK signaling pathway - fly	KEGG PATHWAY	1/ 268	25/ 3710	0.04	0.847532605526	0.974475815165	Environmental Information Processing	Signal transduction
1	map04310	Wnt signaling pathway	KEGG PATHWAY	1/ 268	25/ 3710	0.04	0.847532605526	0.974475815165	Environmental Information Processing	Signal transduction
1	map00510	N-Glycan biosynthesis	KEGG PATHWAY	1/ 268	25/ 3710	0.04	0.847532605526	0.974475815165	Metabolism	Glycan biosynthesis and metabolism
1	map03008	Ribosome biogenesis in eukaryotes	KEGG PATHWAY	1/ 268	25/ 3710	0.04	0.847532605526	0.974475815165	Genetic Information Processing	Translation
4	map04530	Tight junction	KEGG PATHWAY	4/ 268	58/ 3710	0.068965517241379	0.612701760556	0.975092436006	Cellular Processes	Cellular community - eukaryotes
5	map05167	Kaposi sarcoma-associated herpesvirus infection	KEGG PATHWAY	5/ 268	97/ 3710	0.051546391752577	0.841325864318	0.975938002609	Human Diseases	Infectious disease: viral
1	map04130	SNARE interactions in vesicular transport	KEGG PATHWAY	1/ 268	16/ 3710	0.0625	0.699465466261	0.976259287134	Genetic Information Processing	Folding, sorting and degradation
1	map00561	Glycerolipid metabolism	KEGG PATHWAY	1/ 268	16/ 3710	0.0625	0.699465466261	0.976259287134	Metabolism	Lipid metabolism
1	map05032	Morphine addiction	KEGG PATHWAY	1/ 268	16/ 3710	0.0625	0.699465466261	0.976259287134	Human Diseases	Substance dependence
1	map04724	Glutamatergic synapse	KEGG PATHWAY	1/ 268	16/ 3710	0.0625	0.699465466261	0.976259287134	Organismal Systems	Nervous system
1	map05204	Chemical carcinogenesis - DNA adducts	KEGG PATHWAY	1/ 268	16/ 3710	0.0625	0.699465466261	0.976259287134	Human Diseases	Cancer: overview
2	map04110	Cell cycle	KEGG PATHWAY	2/ 268	44/ 3710	0.045454545454545	0.838278312339	0.97674392643	Cellular Processes	Cell growth and death
1	map04925	Aldosterone synthesis and secretion	KEGG PATHWAY	1/ 268	21/ 3710	0.047619047619048	0.793816135495	0.977292506435	Organismal Systems	Endocrine system
1	map04976	Bile secretion	KEGG PATHWAY	1/ 268	19/ 3710	0.052631578947368	0.760261279939	0.977478788493	Organismal Systems	Digestive system
1	map00051	Fructose and mannose metabolism	KEGG PATHWAY	1/ 268	19/ 3710	0.052631578947368	0.760261279939	0.977478788493	Metabolism	Carbohydrate metabolism
5	map05203	Viral carcinogenesis	KEGG PATHWAY	5/ 268	90/ 3710	0.055555555555556	0.79028553718	0.977556991488	Human Diseases	Cancer: overview
2	map04722	Neurotrophin signaling pathway	KEGG PATHWAY	2/ 268	45/ 3710	0.044444444444444	0.847421300815	0.978659112888	Organismal Systems	Nervous system
2	map05212	Pancreatic cancer	KEGG PATHWAY	2/ 268	28/ 3710	0.071428571428571	0.611345363628	0.978902698815	Human Diseases	Cancer: specific types
2	map04150	mTOR signaling pathway	KEGG PATHWAY	2/ 268	49/ 3710	0.040816326530612	0.879482522672	0.980961275288	Environmental Information Processing	Signal transduction
1	map00052	Galactose metabolism	KEGG PATHWAY	1/ 268	12/ 3710	0.083333333333333	0.59389286215	0.981050867223	Metabolism	Carbohydrate metabolism
1	map04964	Proximal tubule bicarbonate reclamation	KEGG PATHWAY	1/ 268	12/ 3710	0.083333333333333	0.59389286215	0.981050867223	Organismal Systems	Excretory system
1	map04966	Collecting duct acid secretion	KEGG PATHWAY	1/ 268	12/ 3710	0.083333333333333	0.59389286215	0.981050867223	Organismal Systems	Excretory system
2	map04261	Adrenergic signaling in cardiomyocytes	KEGG PATHWAY	2/ 268	38/ 3710	0.052631578947368	0.772373932931	0.983363885342	Organismal Systems	Circulatory system
3	map04068	FoxO signaling pathway	KEGG PATHWAY	3/ 268	43/ 3710	0.069767441860465	0.610501178921	0.983585232706	Environmental Information Processing	Signal transduction
1	map04725	Cholinergic synapse	KEGG PATHWAY	1/ 268	20/ 3710	0.05	0.777668480418	0.98529841451	Organismal Systems	Nervous system
1	map00240	Pyrimidine metabolism	KEGG PATHWAY	1/ 268	20/ 3710	0.05	0.777668480418	0.98529841451	Metabolism	Nucleotide metabolism
1	map04974	Protein digestion and absorption	KEGG PATHWAY	1/ 268	20/ 3710	0.05	0.777668480418	0.98529841451	Organismal Systems	Digestive system
1	map05410	Hypertrophic cardiomyopathy	KEGG PATHWAY	1/ 268	20/ 3710	0.05	0.777668480418	0.98529841451	Human Diseases	Cardiovascular disease
1	map04912	GnRH signaling pathway	KEGG PATHWAY	1/ 268	20/ 3710	0.05	0.777668480418	0.98529841451	Organismal Systems	Endocrine system
2	map05207	Chemical carcinogenesis - receptor activation	KEGG PATHWAY	2/ 268	48/ 3710	0.041666666666667	0.87210467307	0.985365020222	Human Diseases	Cancer: overview
1	map04911	Insulin secretion	KEGG PATHWAY	1/ 268	13/ 3710	0.076923076923077	0.623324098746	0.985985392562	Organismal Systems	Endocrine system
1	map00760	Nicotinate and nicotinamide metabolism	KEGG PATHWAY	1/ 268	13/ 3710	0.076923076923077	0.623324098746	0.985985392562	Metabolism	Metabolism of cofactors and vitamins
1	map04975	Fat digestion and absorption	KEGG PATHWAY	1/ 268	13/ 3710	0.076923076923077	0.623324098746	0.985985392562	Organismal Systems	Digestive system
1	map01250	Biosynthesis of nucleotide sugars	KEGG PATHWAY	1/ 268	13/ 3710	0.076923076923077	0.623324098746	0.985985392562	Metabolism	Global and overview maps
1	map05412	Arrhythmogenic right ventricular cardiomyopathy	KEGG PATHWAY	1/ 268	13/ 3710	0.076923076923077	0.623324098746	0.985985392562	Human Diseases	Cardiovascular disease
1	map04361	Axon regeneration	KEGG PATHWAY	1/ 268	24/ 3710	0.041666666666667	0.835577877114	0.986813691976	Organismal Systems	Development and regeneration
1	map04721	Synaptic vesicle cycle	KEGG PATHWAY	1/ 268	24/ 3710	0.041666666666667	0.835577877114	0.986813691976	Organismal Systems	Nervous system
1	map05214	Glioma	KEGG PATHWAY	1/ 268	24/ 3710	0.041666666666667	0.835577877114	0.986813691976	Human Diseases	Cancer: specific types
2	map04152	AMPK signaling pathway	KEGG PATHWAY	2/ 268	43/ 3710	0.046511627906977	0.828644071584	0.98756211271	Environmental Information Processing	Signal transduction
2	map04022	cGMP-PKG signaling pathway	KEGG PATHWAY	2/ 268	43/ 3710	0.046511627906977	0.828644071584	0.98756211271	Environmental Information Processing	Signal transduction
1	map00230	Purine metabolism	KEGG PATHWAY	1/ 268	28/ 3710	0.035714285714286	0.878445317044	0.988250981675	Metabolism	Nucleotide metabolism
1	map04390	Hippo signaling pathway	KEGG PATHWAY	1/ 268	28/ 3710	0.035714285714286	0.878445317044	0.988250981675	Environmental Information Processing	Signal transduction
1	map04520	Adherens junction	KEGG PATHWAY	1/ 268	22/ 3710	0.045454545454545	0.808795066288	0.991058743197	Cellular Processes	Cellular community - eukaryotes
1	map04979	Cholesterol metabolism	KEGG PATHWAY	1/ 268	23/ 3710	0.043478260869565	0.822689567976	0.99408322797	Organismal Systems	Digestive system
1	map03320	PPAR signaling pathway	KEGG PATHWAY	1/ 268	23/ 3710	0.043478260869565	0.822689567976	0.99408322797	Organismal Systems	Endocrine system
1	map04972	Pancreatic secretion	KEGG PATHWAY	1/ 268	23/ 3710	0.043478260869565	0.822689567976	0.99408322797	Organismal Systems	Digestive system
2	map04072	Phospholipase D signaling pathway	KEGG PATHWAY	2/ 268	42/ 3710	0.047619047619048	0.81849789053	0.998261445927	Environmental Information Processing	Signal transduction
2	map04212	Longevity regulating pathway - worm	KEGG PATHWAY	2/ 268	42/ 3710	0.047619047619048	0.81849789053	0.998261445927	Organismal Systems	Aging
8	map05022	Pathways of neurodegeneration - multiple diseases	KEGG PATHWAY	8/ 268	256/ 3710	0.03125	0.998814603166	0.998814603166	Human Diseases	Neurodegenerative disease
1	map04216	Ferroptosis	KEGG PATHWAY	1/ 268	32/ 3710	0.03125	0.910167179865	1	Cellular Processes	Cell growth and death
2	map04611	Platelet activation	KEGG PATHWAY	2/ 268	54/ 3710	0.037037037037037	0.910822519458	1	Organismal Systems	Immune system
1	map03250	Viral life cycle - HIV-1	KEGG PATHWAY	1/ 268	33/ 3710	0.03030303030303	0.916712910099	1	Genetic Information Processing	Information processing in viruses
1	map04211	Longevity regulating pathway	KEGG PATHWAY	1/ 268	34/ 3710	0.029411764705882	0.922783331664	1	Organismal Systems	Aging
1	map01524	Platinum drug resistance	KEGG PATHWAY	1/ 268	35/ 3710	0.028571428571429	0.92841283849	1	Human Diseases	Drug resistance: antineoplastic
3	map03040	Spliceosome	KEGG PATHWAY	3/ 268	80/ 3710	0.0375	0.936485370852	1	Genetic Information Processing	Transcription
1	map03015	mRNA surveillance pathway	KEGG PATHWAY	1/ 268	37/ 3710	0.027027027027027	0.938474461379	1	Genetic Information Processing	Translation
1	map04114	Oocyte meiosis	KEGG PATHWAY	1/ 268	37/ 3710	0.027027027027027	0.938474461379	1	Cellular Processes	Cell growth and death
5	map04932	Non-alcoholic fatty liver disease	KEGG PATHWAY	5/ 268	119/ 3710	0.042016806722689	0.939746342484	1	Human Diseases	Endocrine and metabolic disease
1	map04919	Thyroid hormone signaling pathway	KEGG PATHWAY	1/ 268	39/ 3710	0.025641025641026	0.947126447478	1	Organismal Systems	Endocrine system
2	map05017	Spinocerebellar ataxia	KEGG PATHWAY	2/ 268	64/ 3710	0.03125	0.952027600115	1	Human Diseases	Neurodegenerative disease
5	map00190	Oxidative phosphorylation	KEGG PATHWAY	5/ 268	126/ 3710	0.03968253968254	0.956816373028	1	Metabolism	Energy metabolism
3	map04141	Protein processing in endoplasmic reticulum	KEGG PATHWAY	3/ 268	87/ 3710	0.03448275862069	0.956993886048	1	Genetic Information Processing	Folding, sorting and degradation
1	map01240	Biosynthesis of cofactors	KEGG PATHWAY	1/ 268	42/ 3710	0.023809523809524	0.95788437782	1	Metabolism	Global and overview maps
5	map04144	Endocytosis	KEGG PATHWAY	5/ 268	128/ 3710	0.0390625	0.960813259309	1	Cellular Processes	Transport and catabolism
2	map04140	Autophagy - animal	KEGG PATHWAY	2/ 268	68/ 3710	0.029411764705882	0.962774153197	1	Cellular Processes	Transport and catabolism
1	map04371	Apelin signaling pathway	KEGG PATHWAY	1/ 268	45/ 3710	0.022222222222222	0.96645992885	1	Environmental Information Processing	Signal transduction
2	map04218	Cellular senescence	KEGG PATHWAY	2/ 268	70/ 3710	0.028571428571429	0.967242597256	1	Cellular Processes	Cell growth and death
8	map05016	Huntington disease	KEGG PATHWAY	8/ 268	208/ 3710	0.038461538461538	0.987137778355	1	Human Diseases	Neurodegenerative disease
7	map05012	Parkinson disease	KEGG PATHWAY	7/ 268	191/ 3710	0.036649214659686	0.988261800704	1	Human Diseases	Neurodegenerative disease
1	map04260	Cardiac muscle contraction	KEGG PATHWAY	1/ 268	59/ 3710	0.016949152542373	0.988438530871	1	Organismal Systems	Circulatory system
1	map04723	Retrograde endocannabinoid signaling	KEGG PATHWAY	1/ 268	61/ 3710	0.016393442622951	0.99007377929	1	Organismal Systems	Nervous system
1	map04120	Ubiquitin mediated proteolysis	KEGG PATHWAY	1/ 268	63/ 3710	0.015873015873016	0.991478479257	1	Genetic Information Processing	Folding, sorting and degradation
8	map05014	Amyotrophic lateral sclerosis	KEGG PATHWAY	8/ 268	225/ 3710	0.035555555555556	0.994269801313	1	Human Diseases	Neurodegenerative disease
4	map04714	Thermogenesis	KEGG PATHWAY	4/ 268	152/ 3710	0.026315789473684	0.996535049297	1	Organismal Systems	Environmental adaptation
7	map05010	Alzheimer disease	KEGG PATHWAY	7/ 268	221/ 3710	0.031674208144796	0.997427895588	1	Human Diseases	Neurodegenerative disease
