# Supplementary material for: Time-course whole blood transcriptome profiling provides new insights into Microtus fortis natural resistance mechanism to Schistosoma japonicum
Source: Heliyon. 2024 Sep 26;10(19):e38067. doi: 10.1016/j.heliyon.2024.e38067 (PMC11471165; doi:10.1016/j.heliyon.2024.e38067)
Supplement: Multimedia component 9 [file mmc9.xlsx]

## Sheet: protein_cluster
Gene_id	Gene name	NR description	Control	Dpi3	Dpi7	Dpi10	Dpi14	Cluster member
TRINITY_DN0_c0_g1	MHC1	class I histocompatibility antigen, Non-RT1.A alpha-1 chain-like isoform X1 [Microtus ochrogaster])	107.95	86.1667	38.3133	102.95	180.537	2
TRINITY_DN10005_c0_g1	COX7B	cytochrome c oxidase subunit 7B, mitochondrial [Arvicola amphibius])	24.75	15.82	11.5667	5.7	17.4167	9
TRINITY_DN10026_c0_g1	NOP53	ribosome biogenesis protein NOP53 isoform X1 [Microtus fortis])	0.793333	0.913333	1.71667	1.80667	0.996667	3
TRINITY_DN1002_c0_g3	RPL4	60S ribosomal protein L4, partial [Arvicola amphibius])	0.236667	0.273333	0.22	0.586667	0.666667	6
TRINITY_DN10036_c0_g1	NDUFA5	NADH dehydrogenase [ubiquinone] 1 alpha subcomplex subunit 5 [Microtus fortis])	1.55667	1.45333	1.63	0.286667	1.85333	20
TRINITY_DN10044_c0_g1	KRAB	zinc finger protein 431-like isoform X3 [Microtus fortis])	1.89	0.816667	1.30667	0.406667	1.11333	14
TRINITY_DN1005_c0_g1	H3	PREDICTED: histone H3.3-like [Lipotes vexillifer])	0.626667	0.766667	1.48667	1.03667	1.22333	11
TRINITY_DN1009_c0_g1	POLDIP3	polymerase delta-interacting protein 3 isoform X1 [Microtus fortis])	0.59	0.37	0.56	0.18	0.466667	10
TRINITY_DN100_c0_g1	TMEM176B	transmembrane protein 176B isoform X1 [Arvicola amphibius])	1.18333	0.52	1.57667	0.493333	1.15	10
TRINITY_DN1010_c0_g1	CNP	Tetratricopeptide repeat protein 25 [Microtus ochrogaster])	0.303333	0.26	0.48	0.526667	0.373333	4
TRINITY_DN1025_c0_g1	MSI	DAZ-associated protein 1 isoform X4 [Microtus fortis])	0.883333	0.92	0.536667	0.27	0.643333	17
TRINITY_DN1028_c0_g1	CD14	monocyte differentiation antigen CD14 [Microtus fortis])	0.043333	0.036667	0.076667	0.216667	0.12	12
TRINITY_DN1029_c0_g1	------		0	1.25	0	0	0	8
TRINITY_DN10322_c0_g1	SIPA1	signal-induced proliferation-associated protein 1 [Microtus fortis])	0.096667	0.11	0.22	0.213333	0.236667	11
TRINITY_DN10325_c0_g1	DYRK2_3_4	dual specificity tyrosine-phosphorylation-regulated kinase 3 [Microtus fortis])	1.88333	1.19	1.33333	0.466667	0.986667	14
TRINITY_DN10328_c0_g1	SOD3	extracellular superoxide dismutase [Cu-Zn] [Microtus ochrogaster])	0.053333	0.096667	0.263333	0.386667	0.053333	3
TRINITY_DN10339_c0_g1	PA1	PAXIP1-associated glutamate-rich protein 1 [Microtus fortis])	0.213333	0.1	0.46	0.486667	0.386667	4
TRINITY_DN10347_c0_g1	H3	histone H3.3A-like [Rhinolophus ferrumequinum])	44.57	37.32	22.8667	13.3767	34.1733	17
TRINITY_DN10352_c0_g1	UBE2B	ubiquitin-conjugating enzyme E2 B isoform X1 [Peromyscus maniculatus bairdii])	10.8633	7.45	4.73667	2.16667	7.79667	9
TRINITY_DN10359_c0_g1	CLNS1A	methylosome subunit pICln [Microtus fortis])	0.04	0.03	0.14	0.203333	0.076667	3
TRINITY_DN1035_c0_g2	SPTB	spectrin beta chain, erythrocytic isoform X1 [Myodes glareolus])	0.17	0.17	0.126667	0.053333	0.183333	18
TRINITY_DN10385_c0_g1	PSMC4, RPT3	26S proteasome regulatory subunit 6B [Arvicola amphibius])	1.49667	1	1.07	0.503333	1.64333	1
TRINITY_DN10386_c0_g1	KIFC1	kinesin-like protein KIFC1 [Microtus oregoni])	0.443333	0.403333	0.443333	0.306667	1.60333	2
TRINITY_DN1040_c0_g1	PLSCR2	phospholipid scramblase 2 isoform X5 [Microtus fortis])	1.99333	0.68	1.71333	0.496667	1.40333	10
TRINITY_DN10432_c0_g1	PGAM, gpmA	phosphoglycerate mutase 2 [Microtus fortis])	0.283333	0.16	0.983333	0.173333	2.12333	2
TRINITY_DN1044_c0_g1	AHCY	mCG21063, isoform CRA_b, partial [Mus musculus])	0.27	0.153333	0.31	0.53	0.27	5
TRINITY_DN10468_c0_g1	PXN	paxillin isoform X1 [Microtus ochrogaster])	0.09	0.083333	0.17	0.323333	0.253333	6
TRINITY_DN10490_c0_g1	RDH12	retinol dehydrogenase 12 [Microtus fortis])	0.64	0.403333	0.066667	0.38	0.156667	9
TRINITY_DN1051_c0_g1	STK24_25_MST4	serine/threonine-protein kinase 25 [Microtus ochrogaster])	1.37667	0.78	0.953333	0.483333	0.89	14
TRINITY_DN10537_c0_g1	ATP5H	ATP synthase subunit d, mitochondrial [Microtus fortis])	23.6667	18.6767	17.3333	9.87	24.0667	1
TRINITY_DN1053_c0_g1	CORO1A	coronin-1A [Microtus ochrogaster])	5.14	3.76	10.8167	13.0433	9.75	19
TRINITY_DN10542_c0_g1	MTHFD2	bifunctional methylenetetrahydrofolate dehydrogenase/cyclohydrolase, mitochondrial isoform X1 [Microtus fortis])	2.72667	2.64333	0.836667	0.4	2.86667	17
TRINITY_DN10559_c0_g1	MYO1	unconventional myosin-If [Microtus fortis])	0.086667	0.08	0.136667	0.19	0.166667	6
TRINITY_DN1056_c0_g1	RETN	resistin-like gamma [Microtus fortis])	3.81	4.35333	11.5	18.0233	14.1867	6
TRINITY_DN10570_c0_g1	TXNDC12	Txndc12 protein, partial [Rattus norvegicus])	0.023333	0.013333	0.043333	0.156667	0.036667	5
TRINITY_DN10576_c0_g1	LGALS3	galectin-3 [Microtus fortis])	0.31	0.246667	0.943333	1.01333	1.04333	11
TRINITY_DN1060_c0_g1	CCDC6	Coiled-coil domain-containing protein 6 [Microtus ochrogaster])	0.616667	0.356667	0.583333	0.1	0.386667	14
TRINITY_DN1062_c0_g1	SH3YL1	SH3 domain-containing YSC84-like protein 1 isoform X1 [Myodes glareolus])	0.493333	0.346667	0.64	0.186667	0.363333	10
TRINITY_DN1063_c0_g2	POLE3	DNA polymerase epsilon subunit 3 [Arvicola amphibius])	2.07	1.36667	0.69	0.366667	1.6	9
TRINITY_DN10643_c0_g1	RPS27	40S ribosomal protein S27 [Pteropus vampyrus])	35.4367	29.5567	57.12	84.4967	53.8767	12
TRINITY_DN1066_c0_g2	JUNB	transcription factor jun-B [Microtus ochrogaster])	0.193333	0.273333	0.586667	0.653333	0.436667	4
TRINITY_DN1069_c0_g1	TRAK2	trafficking kinesin-binding protein 2 [Microtus ochrogaster])	2.89	1.83667	2.85667	0.876667	2.67333	10
TRINITY_DN1069_c0_g4	------		1.26667	0.89	0.886667	0.41	1.12667	18
TRINITY_DN106_c0_g1	RUNX1	runt-related transcription factor 1 isoform X1 [Microtus fortis])	3.65667	2.9	4.47667	2.12333	2.21	7
TRINITY_DN1077_c0_g1	ACAP	arf-GAP with coiled-coil, ANK repeat and PH domain-containing protein 1 [Microtus ochrogaster])	0.183333	0.13	0.36	0.386667	0.263333	4
TRINITY_DN10815_c0_g1	RPS19	40S ribosomal protein S19-like [Peromyscus leucopus])	16.7367	12.6433	22.4267	30.62	22.8867	12
TRINITY_DN10887_c0_g1	GAA1	glycosylphosphatidylinositol anchor attachment 1 protein [Microtus ochrogaster])	0.076667	0.103333	0.143333	0.21	0.173333	6
TRINITY_DN10890_c0_g1	SOD3	extracellular superoxide dismutase [Cu-Zn] [Microtus oregoni])	0.043333	0.053333	0.266667	0.286667	0.123333	4
TRINITY_DN10892_c0_g1	SYNGR2	synaptogyrin-2 isoform X1 [Microtus fortis])	0.333333	0.26	0.786667	0.836667	0.663333	4
TRINITY_DN10894_c0_g1	VAV	proto-oncogene vav [Microtus fortis])	0.09	0.08	0.16	0.226667	0.17	12
TRINITY_DN10899_c0_g1	CTNNBL1	beta-catenin-like protein 1 [Peromyscus leucopus])	0.573333	0.473333	0.293333	0.22	0.633333	15
TRINITY_DN10948_c0_g1	CALR	calreticulin [Arvicola amphibius])	4.15	3.28333	2.26	2.22333	3.17	9
TRINITY_DN10964_c0_g1	UNC93B1	LOW QUALITY PROTEIN: protein unc-93 homolog B1 [Arvicola amphibius])	0.156667	0.08	0.393333	0.343333	0.423333	11
TRINITY_DN10970_c0_g1	PPME1	unnamed protein product, partial [Mus musculus])	0.393333	0.443333	0.316667	0.133333	0.38	17
TRINITY_DN10972_c0_g1	SNX3_12	hypothetical protein DBR06_SOUSAS610061, partial [Sousa chinensis])	73.17	71.2467	39.24	21.2333	56.1267	17
TRINITY_DN10976_c0_g1	FCER1G	high affinity immunoglobulin epsilon receptor subunit gamma [Mirounga angustirostris])	4.94333	4.08667	8.52	9.04	9.71333	11
TRINITY_DN10_c0_g1	ANKRD9	hypothetical protein A6R68_05769 [Neotoma lepida])	2.66	2.69	1.74333	0.89	3.26667	15
TRINITY_DN10_c0_g2	CD277	butyrophilin-like protein 10 [Microtus fortis])	2.04	1.40333	1.43667	0.833333	2.49333	13
TRINITY_DN11009_c0_g1	IFI30	gamma-interferon-inducible lysosomal thiol reductase [Microtus ochrogaster])	0.456667	0.55	1.17333	1.18667	0.743333	4
TRINITY_DN11024_c0_g1	C1QG	complement C1q subcomponent subunit C [Microtus fortis])	0.08	0.12	0.31	0.48	0.95	16
TRINITY_DN11042_c0_g1	ZFAND5_6	Hypothetical predicted protein, partial [Marmota monax])	0.916667	0.786667	0.763333	0.35	0.853333	18
TRINITY_DN1104_c0_g2	SERINC3	serine incorporator 3 [Microtus fortis])	18.4233	12.5267	12.6833	5.83	12.18	14
TRINITY_DN11050_c0_g1	BCAS2	pre-mRNA-splicing factor SPF27 [Homo sapiens])	0.526667	0.483333	0.17	0.27	0.306667	17
TRINITY_DN11094_c0_g1	fixA	electron transfer flavoprotein subunit beta [Microtus fortis])	0.29	0.443333	0.47	0.796667	0.953333	16
TRINITY_DN11098_c0_g1	AHSA1	activator of 90 kDa heat shock protein ATPase homolog 1 [Microtus fortis])	2.27667	1.85333	1.12667	0.98	1.70333	9
TRINITY_DN1109_c0_g1	------		0.133333	0.263333	0.433333	0.66	0.503333	6
TRINITY_DN110_c0_g1	RUNDC3	RUN domain-containing protein 3A isoform 4 [Cricetulus griseus])	1.02667	0.81	0.533333	0.36	1.73	13
TRINITY_DN11103_c0_g1	Wfdc21	protein Wfdc21-like [Microtus oregoni])	0.026667	0.073333	0.346667	0.566667	0.323333	19
TRINITY_DN11119_c0_g1	PGSG	Serglycin [Microtus ochrogaster])	1.39333	0.78	2.38667	2.58333	2.37333	11
TRINITY_DN11121_c0_g1	SMIM13	small integral membrane protein 13 [Microtus ochrogaster])	0.9	1.04	1.14333	0.353333	0.76	10
TRINITY_DN1112_c0_g1	CRTC3	CREB-regulated transcription coactivator 3 isoform X1 [Microtus fortis])	0.113333	0.076667	0.353333	0.133333	0.1	7
TRINITY_DN11135_c0_g1	PGRP	peptidoglycan recognition protein 1 [Microtus fortis])	1.68333	2.18667	4.33	9.48	7.12	6
TRINITY_DN11159_c0_g1	C1QB	complement C1q subcomponent subunit B isoform X1 [Mesocricetus auratus])	0.033333	0.106667	0.126667	0.256667	0.533333	16
TRINITY_DN11182_c0_g1	PSMB10	proteasome subunit beta type-10 [Microtus ochrogaster])	0.3	0.5	1.1	1.19	1.20667	11
TRINITY_DN1126_c0_g1	TTP	mRNA decay activator protein ZFP36 [Microtus fortis])	0.16	0.17	0.466667	0.643333	0.42	19
TRINITY_DN112_c2_g1	MCL1	Induced myeloid leukemia cell differentiation protein Mcl-1-like protein [Microtus ochrogaster])	0.03	0.043333	0.08	0.17	0.093333	12
TRINITY_DN11331_c0_g1	HSPE1	10 kDa heat shock protein, mitochondrial [Myodes glareolus])	0.573333	0.486667	1.28333	1.28333	0.94	4
TRINITY_DN1134_c0_g1	ALOX5AP	arachidonate 5-lipoxygenase-activating protein [Peromyscus maniculatus bairdii])	2.44333	1.70333	5.74333	4.93	4.37667	4
TRINITY_DN1137_c0_g1	------		16.6033	13.6367	9.16667	12.6233	12.89	9
TRINITY_DN1138_c0_g5	------	uncharacterized protein C1orf198 homolog [Microtus fortis])	4.67667	4.14	5.56333	1.53667	5.08	10
TRINITY_DN1138_c1_g1	SLFN14	protein SLFN14 [Microtus fortis])	0.766667	0.55	1.01	0.25	0.983333	10
TRINITY_DN1138_c1_g3	CD297	ecto-ADP-ribosyltransferase 4 [Microtus fortis])	0.52	0.31	0.666667	0.193333	1.05667	2
TRINITY_DN113_c0_g1	Ifi27l2b	interferon alpha-inducible protein 27-like protein 2B isoform X1 [Microtus oregoni])	0.05	0.78	4.97333	1.31	1.05667	7
TRINITY_DN1146_c0_g1	SOD1	superoxide dismutase [Cu-Zn] [Microtus ochrogaster])	41.6133	25.4833	84.2233	79.8367	34.5633	4
TRINITY_DN1147_c0_g1	ABCC5	ATP-binding cassette sub-family C member 5 isoform X3 [Microtus fortis])	1.37	2.03333	2.62	2.60667	2.24667	19
TRINITY_DN1161_c0_g1	DUSP1	dual specificity protein phosphatase 1 [Microtus fortis])	0.14	0.256667	0.463333	0.72	0.376667	3
TRINITY_DN1165_c0_g1	STX11	syntaxin-11 [Microtus fortis])	0.28	0.34	0.366667	0.133333	1.18	2
TRINITY_DN1168_c0_g3	CMAS	N-acylneuraminate cytidylyltransferase [Microtus oregoni])	6.51	4.32333	3.62	2.04333	4.96333	9
TRINITY_DN116_c0_g1	------	uncharacterized protein C9orf50 homolog [Microtus fortis])	0.89	1.11667	2.00333	0.733333	1.47333	7
TRINITY_DN1180_c0_g1	HAX1	HCLS1-associated protein X-1 isoform X1 [Microtus fortis])	1.08333	0.813333	0.866667	0.363333	1.23667	20
TRINITY_DN1199_c0_g1	CLP1	polyribonucleotide 5'-hydroxyl-kinase Clp1 [Microtus ochrogaster])	0.55	0.383333	0.363333	0.17	0.526667	1
TRINITY_DN1200_c0_g1	SEC62	translocation protein SEC62 [Microtus fortis])	0.12	0.163333	0.31	0.086667	0.263333	10
TRINITY_DN1204_c0_g1	SUMO	Small ubiquitin-related modifier 1 [Manis javanica])	2.17667	1.81333	1.35667	0.586667	1.42	14
TRINITY_DN1205_c0_g1	------	hypothetical protein Cadr_000022161 [Camelus dromedarius])	11.8467	4.32	15.2833	1.77333	7.00333	10
TRINITY_DN1206_c0_g1	------		1.42333	1.93667	2.83333	0.073333	1.13667	10
TRINITY_DN1217_c0_g1	RPL7L1	60S ribosomal protein L7-like 1 [Microtus ochrogaster])	2.29	1.71667	1.19667	0.983333	2.25333	15
TRINITY_DN1218_c0_g1	UBE2L3	LOW QUALITY PROTEIN: ubiquitin-conjugating enzyme E2 L3-like [Panthera leo])	0.656667	0.466667	0.523333	0.246667	0.666667	20
TRINITY_DN1222_c0_g1	PTGR1	prostaglandin reductase 1 [Microtus fortis])	0.343333	0.283333	0.353333	0.126667	0.216667	14
TRINITY_DN1228_c0_g2	ATP5J	ATP synthase-coupling factor 6, mitochondrial isoform X2 [Ictidomys tridecemlineatus])	2.42	2.24	1.63667	0.45	4.13333	13
TRINITY_DN1234_c0_g1	MRPL38	39S ribosomal protein L38, mitochondrial [Microtus fortis])	0.79	0.72	0.46	0.246667	1.07	15
TRINITY_DN1236_c0_g1	------		0.35	0.133333	0.276667	0.016667	0.34	20
TRINITY_DN1238_c0_g1	SLC2A1	solute carrier family 2 (facilitated glucose transporter), member 1 variant, partial [Homo sapiens])	2.39	1.95333	1.22667	0.84	2.59333	15
TRINITY_DN123_c0_g1	VPS24	charged multivesicular body protein 3 isoform X2 [Globicephala melas])	1.85	1.28333	1.7	0.73	1.56333	14
TRINITY_DN1241_c0_g1	RPS20	40S ribosomal protein S20 [Myodes glareolus])	31.48	34.8667	52.4567	65.07	47.13	19
TRINITY_DN1247_c0_g1	LSP1	lymphocyte-specific protein 1 isoform X6 [Microtus fortis])	0.483333	0.373333	0.923333	1.09333	0.966667	11
TRINITY_DN124_c0_g1	S100A6	protein S100-A6 isoform X1 [Mesocricetus auratus])	8.57667	2.83667	5.55333	6.87667	6.86667	1
TRINITY_DN1251_c0_g1	SMAP	Stromal membrane-associated protein 2 [Tupaia chinensis])	0.556667	0.41	1.44	0.42	0.576667	7
TRINITY_DN1252_c0_g1	SYNJ2BP	Synaptojanin-2-binding protein [Cricetulus griseus])	0.563333	0.45	0.38	0.066667	0.566667	18
TRINITY_DN1258_c0_g2	MYO1	unconventional myosin-Ig isoform X2 [Microtus fortis])	0.18	0.11	0.366667	0.4	0.38	11
TRINITY_DN125_c0_g1	UBE2F	NEDD8-conjugating enzyme UBE2F isoform X2 [Mastomys coucha])	3.82	2.32667	2.35333	1.33333	3.83	1
TRINITY_DN1264_c0_g1	CMTR1	cap-specific mRNA (nucleoside-2'-O-)-methyltransferase 1 isoform X1 [Microtus fortis])	0.08	0.026667	0.073333	0.073333	0.243333	2
TRINITY_DN1266_c1_g1	ASB1	Ankyrin repeat and SOCS box protein 1 [Microtus ochrogaster])	0.5	0.516667	0.39	0.156667	0.54	18
TRINITY_DN1270_c0_g1	SDE2	replication stress response regulator SDE2 isoform X2 [Microtus fortis])	5.57333	3.86667	3.23333	2.21	4.33	9
TRINITY_DN1270_c1_g3	ERAL1	GTPase Era, mitochondrial isoform X3 [Microtus fortis])	0.173333	0.123333	0.06	0.036667	0.196667	15
TRINITY_DN1279_c0_g2	DENND1	DENN domain-containing protein 1C isoform X1 [Microtus fortis])	0.073333	0.043333	0.206667	0.24	0.066667	3
TRINITY_DN1280_c0_g1	PARP7S	zinc finger CCCH-type antiviral protein 1 [Microtus fortis])	2.63333	1.25667	1.5	0.473333	2.30333	1
TRINITY_DN1283_c0_g1	------		0.193333	0.156667	0.33	0.16	0.673333	2
TRINITY_DN1284_c0_g1	------	uncharacterized protein LOC125389993 isoform X1 [Myodes glareolus])	4.36667	5.04667	12.0333	2.07333	4.60667	7
TRINITY_DN128_c0_g1	RANBPM	ran-binding protein 10 [Microtus ochrogaster])	2.65667	1.40333	1.31	0.506667	2.88333	1
TRINITY_DN1298_c0_g1	CYP2J	cytochrome P450 2J3 isoform X1 [Microtus fortis])	0	0.166667	0.166667	0.103333	0.09	7
TRINITY_DN1316_c0_g1	CD279	programmed cell death protein 1 [Microtus fortis])	0.113333	0.05	0.45	0.076667	0.163333	7
TRINITY_DN1318_c0_g1	SDS	L-serine dehydratase/L-threonine deaminase [Microtus fortis])	0.1	0.203333	0.51	0.786667	0.72	6
TRINITY_DN131_c0_g2	------	uncharacterized protein C11orf24 homolog [Microtus fortis])	0.223333	0.156667	0.07	0.023333	0.16	9
TRINITY_DN1335_c0_g1	UBE1L	ubiquitin-like modifier-activating enzyme 7 isoform X3 [Microtus fortis])	0.073333	0.056667	0.243333	0.106667	0.5	2
TRINITY_DN1336_c0_g1	------		0	0	69.0267	0	0	7
TRINITY_DN1338_c0_g1	IGTP	immunity-related GTPase family M protein-like [Microtus ochrogaster])	0.086667	0.01	0.183333	0.083333	0.756667	2
TRINITY_DN133_c0_g1	MAT	Methionine adenosyltransferase 2 subunit beta [Microtus ochrogaster])	2.49333	2.18333	1.56333	0.73	2.60667	15
TRINITY_DN134_c0_g1	NFS1	cysteine desulfurase, mitochondrial [Microtus ochrogaster])	8.23	12.07	7.87667	3.67333	10.55	17
TRINITY_DN1351_c0_g1	DUT	deoxyuridine 5'-triphosphate nucleotidohydrolase, mitochondrial [Microtus fortis])	14.44	12.9133	6.26	4.31667	12.2133	17
TRINITY_DN1355_c0_g1	------	placenta-specific gene 8 protein [Microtus ochrogaster])	0.776667	0.363333	1.34	1.64	2.28667	16
TRINITY_DN1360_c0_g1	COX7A	cytochrome c oxidase subunit 7A2, mitochondrial [Microtus fortis])	10.2033	9.87	9.83	4.00667	14.94	20
TRINITY_DN1365_c0_g1	SOWAHA	ankyrin repeat domain-containing protein SOWAHA [Microtus fortis])	0.18	0.22	0.07	0.03	0.123333	17
TRINITY_DN1365_c0_g2	SOWAHA	ankyrin repeat domain-containing protein SOWAHA [Microtus fortis])	0.303333	0.15	0.073333	0.013333	0.193333	9
TRINITY_DN1370_c0_g1	RMC1	regulator of MON1-CCZ1 complex isoform X1 [Microtus fortis])	1.20333	0.693333	0.32	0.15	0.513333	9
TRINITY_DN1376_c0_g1	SPHK	Sphingosine kinase 2 [Microtus ochrogaster])	0.973333	0.773333	0.453333	0.286667	0.776667	17
TRINITY_DN137_c0_g1	EPB42	protein 4.2 [Microtus fortis])	17.1667	13.05	13.8567	6.39333	12.3733	14
TRINITY_DN1382_c0_g1	SPI1	transcription factor PU.1 isoform X1 [Onychomys torridus])	0.353333	0.43	0.853333	1.15333	1.13667	6
TRINITY_DN1384_c0_g1	------		0	0.483333	0.01	0.47	0.03	8
TRINITY_DN1385_c0_g1	SPs	serine protease 29-like [Microtus fortis])	0.073333	0.056667	0.45	0.39	0.2	4
TRINITY_DN138_c0_g1	KPC2	ubiquitin-associated domain-containing protein 1 isoform X2 [Microtus fortis])	6.43667	4.79333	2.82667	2.33333	5.81667	9
TRINITY_DN1396_c0_g1	FES	tyrosine-protein kinase Fes/Fps isoform X1 [Microtus fortis])	0.056667	0.036667	0.173333	0.203333	0.18	11
TRINITY_DN139_c0_g1	CTSE	cathepsin E [Microtus fortis])	33.0067	22.7767	23.58	8.57667	35.4133	1
TRINITY_DN1402_c0_g1	------		1.8	1.70667	1.57333	0.723333	1.16333	14
TRINITY_DN1407_c0_g1	EEF1G	Speckle targeted PIP5K1A-regulated poly(A) polymerase [Microtus ochrogaster])	2.69333	2.21333	4.60667	5.99333	3.85333	3
TRINITY_DN1409_c0_g1	PLIN2	perilipin-2 [Microtus ochrogaster])	0.153333	0.153333	0.363333	0.373333	0.343333	11
TRINITY_DN1412_c0_g1	RPL7A	PREDICTED: 60S ribosomal protein L7a isoform X2 [Myotis davidii])	11.9067	9.33	18.9633	21.6867	16.0833	4
TRINITY_DN1414_c0_g1	CRIP1	cysteine-rich protein 1 (intestinal), isoform CRA_a [Mus musculus])	4.7	3.67333	9.28667	9.95667	7.04	4
TRINITY_DN1415_c0_g1	DAZAP2	DAZ-associated protein 2 [Arvicola amphibius])	4.49	3.94667	4.14667	1.95333	4.42	18
TRINITY_DN141_c0_g1	TTC39	tetratricopeptide repeat protein 39A isoform X12 [Peromyscus leucopus])	10.7667	8.05	8.28667	4.38333	9.78	18
TRINITY_DN1428_c0_g1	LY6D_E_F_G6_H	lymphocyte antigen 6A-2/6E-1-like isoform X1 [Microtus fortis])	0.313333	0.306667	1.3	0.933333	2.46667	2
TRINITY_DN1432_c0_g1	MSH5	mutS protein homolog 5 isoform X10 [Microtus fortis])	0.243333	0.36	0.236667	0.036667	0.356667	18
TRINITY_DN1447_c0_g1	CLK2_3	dual specificity protein kinase CLK3 isoform X2 [Peromyscus maniculatus bairdii])	5.8	4.97333	4.75333	2.11	4.48	14
TRINITY_DN144_c0_g4	WWP2	NEDD4-like E3 ubiquitin-protein ligase WWP2 isoform X1 [Microtus fortis])	1.36333	1.01667	0.8	0.39	1.30333	1
TRINITY_DN1463_c0_g1	------	hypothetical protein I79_015263 [Cricetulus griseus])	2.03333	2.67667	2.53333	0.736667	1.88667	10
TRINITY_DN1473_c0_g1	RPS18	40S ribosomal protein S18 [Nomascus leucogenys])	45.93	39.0433	70.83	106.523	76.3	12
TRINITY_DN147_c0_g1	RAB3IP	guanine nucleotide exchange factor for Rab-3A isoform X3 [Microtus fortis])	3.37	2.84333	3.13667	1.35	4.43	20
TRINITY_DN1486_c0_g1	DCAF12	DDB1- and CUL4-associated factor 12 isoform X2 [Myodes glareolus])	40.54	24.9867	21.3167	10.4733	40.49	1
TRINITY_DN1499_c0_g1	K14165	RNA/RNP complex-1-interacting phosphatase [Microtus fortis])	0.583333	0.36	0.423333	0.183333	0.513333	1
TRINITY_DN14_c0_g1	OCIAD1	OCIA domain-containing protein 1 isoform X1 [Microtus fortis])	1.22667	0.91	1.04667	0.483333	1.11	18
TRINITY_DN1500_c1_g1	PARV	gamma-parvin isoform X1 [Arvicola amphibius])	0.146667	0.096667	0.313333	0.34	0.23	4
TRINITY_DN1511_c0_g1	KPC1	E3 ubiquitin-protein ligase RNF123 [Microtus fortis])	1.56667	0.583333	1.34	0.25	1.65333	20
TRINITY_DN1512_c0_g2	CD179b	immunoglobulin lambda-1 light chain-like isoform X2 [Microtus oregoni])	0.463333	0.273333	0.633333	1.14	0.343333	5
TRINITY_DN1513_c0_g1	NCF4	neutrophil cytosol factor 4 [Microtus fortis])	0.093333	0.11	0.4	0.466667	0.253333	4
TRINITY_DN1530_c0_g1	SUN1_2	SUN domain-containing protein 2 isoform X1 [Microtus fortis])	0.213333	0.14	0.373333	0.42	0.26	4
TRINITY_DN1534_c0_g1	CLIC1	chloride intracellular channel protein 1 [Microtus ochrogaster])	1.03333	0.733333	2.13667	2.01	1.86667	11
TRINITY_DN153_c0_g1	SIT1	signaling threshold-regulating transmembrane adapter 1 isoform X1 [Microtus fortis])	0.493333	0.24	0.923333	0.826667	0.606667	4
TRINITY_DN155_c0_g1	FGR	tyrosine-protein kinase Fgr [Microtus fortis])	0.24	0.17	0.51	0.726667	0.716667	6
TRINITY_DN1564_c0_g1	GMFG	glia maturation factor gamma isoform X1 [Microtus ochrogaster])	0.523333	0.613333	0.773333	1.23333	0.65	5
TRINITY_DN1569_c0_g1	------		0.066667	0.083333	0.163333	0.4	0.106667	5
TRINITY_DN156_c2_g1	SPTA	spectrin alpha chain, erythrocytic 1 [Microtus fortis])	0.24	0.306667	0.253333	0.106667	0.796667	2
TRINITY_DN1572_c0_g2	YPEL5	uncharacterized protein LOC122118543 [Dipodomys spectabilis])	22.5867	14.4233	13.3967	5.5	22.3833	1
TRINITY_DN1584_c0_g2	SLC23A1	solute carrier family 23 member 1-like isoform X1 [Microtus fortis])	0.096667	0.093333	0.226667	0.49	0.403333	6
TRINITY_DN1592_c0_g1	ATF4	cyclic AMP-dependent transcription factor ATF-4 [Microtus fortis])	1.87	1.39333	0.886667	1.06	1.95	15
TRINITY_DN1596_c0_g1	HSP90A	heat shock protein HSP 90-beta [Marmota monax])	1.17333	0.62	0.426667	0.733333	1.52	13
TRINITY_DN1599_c0_g1	RPL10A	60S ribosomal protein L10a [Microtus ochrogaster])	8.21667	6.88667	12.94	15.36	12.5233	19
TRINITY_DN1608_c0_g1	NT5DC2	5'-nucleotidase domain-containing protein 2 [Microtus ochrogaster])	0.426667	0.706667	0.273333	0.126667	0.4	8
TRINITY_DN1610_c0_g1	SAP18	histone deacetylase complex subunit SAP18 isoform X1 [Cricetulus griseus])	12.4267	12.2967	8.96667	4.86	11.67	17
TRINITY_DN1619_c0_g1	RPABC5	DNA-directed RNA polymerases I, II, and III subunit RPABC5 [Cricetulus griseus])	5.28	5.04667	2.85	2.68667	8.11333	13
TRINITY_DN1622_c0_g1	MKNK	MAP kinase-interacting serine/threonine-protein kinase 2 [Microtus ochrogaster])	0.223333	0.2	0.433333	0.546667	0.306667	3
TRINITY_DN1629_c0_g1	STRA13	centromere protein X isoform X1 [Microtus fortis])	1.23	1.28333	0.466667	0.49	1.79	15
TRINITY_DN164_c0_g1	MAP2K7	dual specificity mitogen-activated protein kinase kinase 7 isoform X1 [Microtus ochrogaster])	0.53	0.596667	0.29	0.186667	0.526667	17
TRINITY_DN1650_c0_g1	CD63	CD63 antigen [Microtus fortis])	0.263333	0.333333	0.783333	0.956667	0.623333	19
TRINITY_DN1654_c0_g1	------		0	1.16	0	0	0	8
TRINITY_DN165_c0_g2	------	unnamed protein product, partial [Mus musculus])	24.3733	18.7967	13.2	6.67333	18.7767	9
TRINITY_DN1666_c0_g2	NDUFA4	cytochrome c oxidase subunit NDUFA4 [Vulpes vulpes])	31.2367	30.1067	23.6267	10.8933	35.8433	15
TRINITY_DN1668_c0_g2	APOE	apolipoprotein E [Microtus fortis])	0.093333	0.053333	0.19	0.37	0.133333	5
TRINITY_DN1687_c0_g1	PTGS1	prostaglandin G/H synthase 1 isoform X2 [Microtus fortis])	0.323333	0.153333	0.243333	0.123333	0.316667	20
TRINITY_DN1693_c0_g1	ABHD12B	protein ABHD12B [Microtus fortis])	0.136667	0.196667	0	0.556667	0.116667	5
TRINITY_DN1693_c1_g1	CPOX	oxygen-dependent coproporphyrinogen-III oxidase, mitochondrial [Microtus fortis])	0.503333	0.28	0.283333	0.11	0.54	1
TRINITY_DN1696_c0_g1	CEBPD	unnamed protein product [Gulo gulo])	0.036667	0.083333	0.36	0.456667	0.166667	3
TRINITY_DN1697_c0_g1	RGS14	regulator of G-protein signaling 14 isoform X1 [Microtus fortis])	0.106667	0.096667	0.203333	0.296667	0.17	3
TRINITY_DN1698_c0_g1	MEN1	menin isoform X1 [Microtus ochrogaster])	0.043333	0.043333	0.12	0.136667	0.1	19
TRINITY_DN16_c0_g1	------		1.49333	1.93667	6.67667	1.90333	3.57667	7
TRINITY_DN170_c0_g1	MARCH5	E3 ubiquitin-protein ligase MARCH5 [Enhydra lutris kenyoni])	5.05	3.34667	2.80667	1.31667	4.26667	1
TRINITY_DN1714_c0_g1	MAP4K2	mitogen-activated protein kinase kinase kinase kinase 2 isoform X2 [Microtus fortis])	0.11	0.04	0.14	0.25	0.14	12
TRINITY_DN1715_c0_g1	DLST	dihydrolipoyllysine-residue succinyltransferase component of 2-oxoglutarate dehydrogenase complex, mitochondrial [Microtus fortis])	0.376667	0.28	0.906667	0.276667	0.316667	7
TRINITY_DN1719_c0_g1	RPS9	unnamed protein product [Nyctereutes procyonoides])	8.66	7.98333	17.0233	24.9167	13.54	3
TRINITY_DN171_c0_g1	ARPP19	cAMP-regulated phosphoprotein 19 isoform X1 [Mastomys coucha])	0.966667	2.22667	2.02333	1.62667	2.44333	2
TRINITY_DN1728_c0_g1	CD156a	disintegrin and metalloproteinase domain-containing protein 8 isoform X3 [Microtus fortis])	0.086667	0.14	0.346667	0.143333	0.226667	7
TRINITY_DN1737_c0_g2	GST	glutathione S-transferase Mu 4-like [Microtus fortis])	0.2	0.163333	0.556667	0.413333	0.516667	11
TRINITY_DN1738_c0_g1	RPS3	40S ribosomal protein S3 isoform X2 [Cricetulus griseus])	8.89667	6.77333	13.1367	19.28	12.6433	12
TRINITY_DN1739_c0_g1	LTB	lymphotoxin-beta isoform X1 [Microtus fortis])	0.45	0.676667	0.793333	1.08	0.62	3
TRINITY_DN1748_c0_g1	------		0.006667	0	0.026667	0.176667	0.04	5
TRINITY_DN1748_c0_g2	CD45	receptor-type tyrosine-protein phosphatase C isoform X9 [Microtus fortis])	0	0	0.036667	0.17	0.1	6
TRINITY_DN174_c0_g1	------		0.5	1.54333	0.49	0.106667	1.54333	15
TRINITY_DN1752_c0_g1	TMEM254	transmembrane protein 254 isoform X1 [Microtus fortis])	0.263333	0.096667	0.11	0.056667	0.146667	9
TRINITY_DN1760_c0_g1	NNMT	nicotinamide N-methyltransferase isoform X2 [Microtus fortis])	0.91	1.12667	4.64	0.313333	2.08333	7
TRINITY_DN1768_c0_g1	MAU2	MAU2 chromatid cohesion factor homolog isoform X3 [Loxodonta africana])	0.19	0.093333	0.076667	0.033333	0.23	13
TRINITY_DN1782_c0_g1	CCL9	C-C motif chemokine 6-like [Microtus ochrogaster])	0.063333	0.053333	0.26	0.316667	0.186667	19
TRINITY_DN1792_c0_g4	KLHDC2	kelch domain-containing protein 2 [Microtus ochrogaster])	7.68333	4.87	3.51	1.78333	7.96333	1
TRINITY_DN1804_c0_g1	SMPDL3	acid sphingomyelinase-like phosphodiesterase 3a [Microtus fortis])	0.676667	0.64	0.42	0.17	0.686667	17
TRINITY_DN180_c0_g1	COPS9	COP9 signalosome complex subunit 9, partial [Camelus dromedarius])	2.60333	5.34	3.59333	2.46667	3.83333	8
TRINITY_DN1817_c0_g1	UBE2J1	ubiquitin-conjugating enzyme E2 J1 isoform X1 [Microtus oregoni])	81.6033	66.04	62.8533	32.1233	57.2067	14
TRINITY_DN1830_c0_g5	ATP1A	ATPase, Na+/K+ transporting, alpha 3 polypeptide, isoform CRA_a, partial [Mus musculus])	0.066667	0.07	0.176667	0.196667	0.183333	11
TRINITY_DN1834_c0_g1	FHIP2B	FHF complex subunit HOOK interacting protein 2B isoform X3 [Myodes glareolus])	0.266667	0.12	0.036667	0.216667	0.486667	2
TRINITY_DN1842_c0_g2	------		2.16333	2.82	6.95667	1.92333	5.30667	7
TRINITY_DN1849_c0_g1	PLP2	proteolipid protein 2 [Arvicola amphibius])	0.49	0.313333	1.09333	1.44667	0.88	19
TRINITY_DN185_c0_g1	mCG145843	mCG145843, partial [Mus musculus])	4.32333	9.16667	9.75667	3.79667	2.78333	7
TRINITY_DN1866_c0_g1	IFI35	interferon-induced 35 kDa protein [Microtus fortis])	0.383333	0.27	1.18333	0.77	3.06	2
TRINITY_DN186_c0_g1	ISCA1	Terminal uridylyltransferase 7 [Microtus ochrogaster])	16.6433	15.8733	9.72	4.52667	15.61	17
TRINITY_DN1884_c0_g1	BBIP1	hypothetical protein A6R68_15981, partial [Neotoma lepida])	0.576667	0.473333	0.42	0.093333	0.436667	14
TRINITY_DN1891_c0_g1	TRIM5	tripartite motif-containing protein 30A-like isoform X1 [Microtus fortis])	0.18	0.1	0.33	0.146667	0.683333	2
TRINITY_DN1914_c0_g1	PLD3_4	5'-3' exonuclease PLD4 isoform X1 [Microtus fortis])	0.133333	0.073333	0.22	0.233333	0.43	16
TRINITY_DN1916_c0_g1	CAT	catalase isoform X1 [Cricetulus griseus])	14.86	9.88333	4.75667	2.24	13.6067	15
TRINITY_DN1919_c0_g1	NSMCE2	E3 SUMO-protein ligase NSE2 isoform X1 [Microtus fortis])	1.66	0.843333	0.916667	1.12	0.91	9
TRINITY_DN1926_c0_g1	------		0.046667	0.193333	0.27	0.426667	0.19	3
TRINITY_DN192_c0_g1	ACSL	long-chain-fatty-acid--CoA ligase 1 [Microtus fortis])	1.52667	1.35333	1.64667	0.523333	0.71	14
TRINITY_DN1930_c0_g1	NDUFA10	NADH dehydrogenase [ubiquinone] 1 alpha subcomplex subunit 10, mitochondrial isoform X2 [Microtus fortis])	0.296667	0.18	0.08	0.05	0.206667	9
TRINITY_DN1938_c0_g1	CYC	cytochrome c isoform X1 [Suncus etruscus])	1.02	0.906667	0.306667	0.303333	0.973333	17
TRINITY_DN1958_c0_g1	IL1B	interleukin-1 beta [Microtus fortis])	0.06	0.036667	0.253333	0.366667	0.193333	19
TRINITY_DN195_c0_g1	SIRT2	NAD-dependent protein deacetylase sirtuin-2 isoform X1 [Arvicola amphibius])	7.41667	5.48333	6.37333	3.01	7.91667	20
TRINITY_DN1968_c0_g1	CCDC90B	coiled-coil domain-containing protein 90B, mitochondrial isoform X1 [Microtus fortis])	0.3	0.5	0.276667	0.07	0.413333	17
TRINITY_DN197_c2_g1	CIAO2A	cytosolic iron-sulfur assembly component 2A [Jaculus jaculus])	0.633333	0.58	0.543333	0.073333	0.533333	14
TRINITY_DN1983_c0_g1	ARHGAP4	rho GTPase-activating protein 4 isoform X2 [Microtus fortis])	0.08	0.056667	0.1	0.17	0.093333	5
TRINITY_DN1984_c0_g1	SPINT2	kunitz-type protease inhibitor 2 isoform X2 [Microtus fortis])	0.106667	0.08	0.353333	0.44	0.06	3
TRINITY_DN1989_c0_g1	PRCC	proline-rich protein PRCC [Myodes glareolus])	0.743333	0.613333	0.473333	0.3	0.78	15
TRINITY_DN1991_c0_g1	SMIM11	small integral membrane protein 11 [Microtus fortis])	0.156667	1.2	0.226667	0.533333	0.423333	8
TRINITY_DN1995_c0_g1	CD116	granulocyte-macrophage colony-stimulating factor receptor subunit alpha-like [Microtus fortis])	0.133333	0.12	0.256667	0.383333	0.59	16
TRINITY_DN1997_c0_g1	FECH	ferrochelatase, mitochondrial [Microtus oregoni])	11.96	10.0933	6.55333	2.19333	13.3067	15
TRINITY_DN199_c0_g1	------	uncharacterized protein LOC125417154 isoform X1 [Myodes glareolus])	4.49667	2.71	0.79	1.69333	2.89333	9
TRINITY_DN1_c0_g3	------	uncharacterized protein C14orf119 homolog [Microtus fortis])	3.65667	2.91667	3.72	1.36333	3.89667	20
TRINITY_DN200_c0_g4	SLC43A1	large neutral amino acids transporter small subunit 3 isoform X1 [Microtus fortis])	5.04333	4.07667	5.35667	1.7	7.37333	20
TRINITY_DN200_c1_g2	IFT46	intraflagellar transport 46, partial [Homo sapiens])	4.42667	3.57667	4.30333	1.41333	2.62	14
TRINITY_DN201_c0_g1	PPOX	protoporphyrinogen oxidase isoform X1 [Microtus fortis])	0.493333	0.396667	1.25333	0.353333	0.783333	7
TRINITY_DN2020_c0_g1	------		0.006667	0.04	0.11	0.18	0.066667	3
TRINITY_DN2024_c0_g1	RNF5	E3 ubiquitin-protein ligase RNF185 isoform X1 [Mus caroli])	0.396667	0.19	0.43	0.086667	0.433333	10
TRINITY_DN2038_c2_g1	CCPG1	cell cycle progression protein 1 isoform X1 [Microtus fortis])	0.09	0.096667	0.17	0.123333	0.33	2
TRINITY_DN2055_c0_g1	SEC13	protein SEC13 homolog [Peromyscus maniculatus bairdii])	1.4	1.01333	1.31667	0.523333	1.68	20
TRINITY_DN2056_c0_g1	MINPP1	multiple inositol polyphosphate phosphatase 1 [Microtus fortis])	0.163333	0.183333	0.1	0.033333	0.16	17
TRINITY_DN2064_c0_g1	NFKBIA	NF-kappa-B inhibitor alpha [Microtus fortis])	0.13	0.14	0.34	0.583333	0.413333	12
TRINITY_DN206_c0_g2	UBE2D	ubiquitin-conjugating enzyme E2 D3-like [Desmodus rotundus])	1.35333	1.17333	1.06667	0.54	1.13	14
TRINITY_DN206_c0_g3	CISH	Cytokine-inducible SH2-containing protein [Microtus ochrogaster])	0.81	0.613333	0.77	0.346667	1.89667	2
TRINITY_DN206_c1_g1	PPP1R18	phostensin [Microtus fortis])	0.646667	0.4	1.02667	1.15333	1.26	11
TRINITY_DN20_c0_g1	EEFSEC	selenocysteine-specific elongation factor isoform X1 [Cricetulus griseus])	4.18333	2.86667	1.60333	1.32667	6.11333	13
TRINITY_DN210_c0_g1	TMEM59	transmembrane protein 59 [Microtus oregoni])	1.42667	1.14667	1.39	0.443333	1.13667	14
TRINITY_DN2118_c0_g1	------		0	1.74333	0	0	0	8
TRINITY_DN2135_c0_g1	RPS21	hypothetical protein A6R68_12503, partial [Neotoma lepida])	5.13333	5.1	7.3	10.3733	7.78667	12
TRINITY_DN213_c0_g1	PRXL2B	prostamide/prostaglandin F synthase [Peromyscus leucopus])	0.876667	0.816667	1.35	2.05	1.99333	6
TRINITY_DN2145_c0_g2	CHRNB2	neuronal acetylcholine receptor subunit alpha-2 [Cricetulus griseus])	0.533333	0.383333	0.736667	0.626667	1.97	2
TRINITY_DN2147_c0_g1	MARS	methionine--tRNA ligase, cytoplasmic isoform X2 [Microtus fortis])	0.273333	0.16	0.16	0.073333	0.26	1
TRINITY_DN2148_c0_g1	TRBV	hypothetical protein A6R68_17782, partial [Neotoma lepida])	1.96333	1.56333	2.64333	4.37333	2.36	5
TRINITY_DN2149_c0_g1	KLF2	Krueppel-like factor 2 [Microtus ochrogaster])	1.35333	0.54	2.39	2.94667	2.01667	19
TRINITY_DN214_c0_g2	CINP	cyclin-dependent kinase 2-interacting protein [Microtus fortis])	2.37333	1.82333	2.24333	1	2.57333	20
TRINITY_DN2154_c0_g1	CRC1	mitochondrial carnitine/acylcarnitine carrier protein [Microtus oregoni])	0.93	0.436667	0.686667	0.373333	0.896667	20
TRINITY_DN2170_c0_g1	ADRBK	beta-adrenergic receptor kinase 1 [Microtus ochrogaster])	0.166667	0.176667	0.35	0.486667	0.323333	19
TRINITY_DN2175_c0_g1	ST6GALNAC4	LOW QUALITY PROTEIN: alpha-N-acetyl-neuraminyl-2,3-beta-galactosyl-1,3-N-acetyl-galactosaminide alpha-2,6-sialyltransferase [Onychomys torridus])	0.263333	0.243333	0.6	0.653333	0.646667	11
TRINITY_DN217_c0_g1	TMEM183A	transmembrane protein 183A isoform X2 [Cervus canadensis])	9.58667	7.3	7.51	3.21	7.81	14
TRINITY_DN2183_c0_g1	FHDC1	FH2 domain-containing protein 1 [Microtus fortis])	1.01667	0.95	1.14333	0.433333	0.936667	10
TRINITY_DN2183_c2_g1	IFT27	intraflagellar transport protein 27 homolog isoform X1 [Microtus ochrogaster])	0.36	0.236667	0.06	0.11	0.256667	9
TRINITY_DN2197_c0_g1	SLC9A3R2	Na(+)/H(+) exchange regulatory cofactor NHE-RF2 isoform X1 [Microtus fortis])	0.08	0.023333	0.126667	0.22	0.12	12
TRINITY_DN219_c0_g2	CCND3	G1/S-specific cyclin-D3 [Cricetulus griseus])	6.69333	6.06	6.34667	2.62	10.1633	13
TRINITY_DN2200_c0_g1	FUT7	alpha-(1,3)-fucosyltransferase 7 [Microtus fortis])	0.046667	0.05	0.133333	0.226667	0.123333	12
TRINITY_DN2205_c0_g1	S100A8	protein S100-A8 isoform X1 [Microtus ochrogaster])	6.58333	6.24667	14.1367	17.95	53.0833	2
TRINITY_DN2213_c0_g3	------		1.47	0.696667	1.04333	1.07667	0.586667	14
TRINITY_DN222_c0_g3	CD225	interferon-induced transmembrane protein 1-like [Microtus fortis])	2.04	2.11333	3.9	3.67	2.30333	4
TRINITY_DN2232_c0_g1	TMED2	transmembrane emp24 domain-containing protein 2 isoform X2 [Microcebus murinus])	0.463333	0.466667	0.3	0.17	0.446667	17
TRINITY_DN2233_c0_g2	DDIT4	DNA damage-inducible transcript 4 protein [Microtus ochrogaster])	0.143333	0.106667	0.29	0.48	0.423333	6
TRINITY_DN223_c0_g1	SSBP3	single-stranded DNA-binding protein 3 isoform X1 [Cricetulus griseus])	0.783333	0.63	0.596667	0.24	0.543333	14
TRINITY_DN2243_c0_g1	BSCL2	seipin isoform X2 [Microtus fortis])	0.246667	0.156667	0.373333	0.583333	0.43	12
TRINITY_DN224_c0_g1	FN3KRP	ketosamine-3-kinase [Myodes glareolus])	10.76	9.02333	8.71	4.54333	10.4933	18
TRINITY_DN2256_c0_g1	------	uncharacterized protein LOC126504925 [Microtus fortis])	1.46	1.22	0.62	0.63	1.06333	9
TRINITY_DN2257_c0_g1	SWl5	DNA repair protein SWI5 homolog [Microtus ochrogaster])	21.0133	15.3833	12.7667	5.74667	19.4967	1
TRINITY_DN2263_c0_g1	DHRS3	short-chain dehydrogenase/reductase 3 isoform X1 [Microtus ochrogaster])	0.133333	0.123333	0.28	0.45	0.233333	12
TRINITY_DN2273_c0_g1	LYZ	lysozyme C-2 [Microtus fortis])	0.266667	0.25	0.366667	1.08333	0.493333	5
TRINITY_DN2278_c1_g1	IF2	translation initiation factor IF-2-like [Ovis aries])	0.623333	0.683333	0.783333	1.25667	0.476667	5
TRINITY_DN227_c0_g1	MHC2	H-2 class II histocompatibility antigen, A-S beta chain [Microtus ochrogaster])	5.88333	4.49	13.56	12.2067	8.42667	4
TRINITY_DN2285_c0_g5	IBTK	inhibitor of Bruton tyrosine kinase isoform X2 [Microtus fortis])	0.07	0.076667	0.046667	0.006667	0.203333	13
TRINITY_DN228_c0_g1	GFI1	zinc finger protein Gfi-1b [Microtus fortis])	0.706667	0.416667	0.316667	0.4	0.966667	13
TRINITY_DN2297_c0_g1	TNFRSF1B	tumor necrosis factor receptor superfamily member 1B [Microtus fortis])	0.146667	0.12	0.266667	0.283333	0.37	16
TRINITY_DN22_c0_g1	GHITM	growth hormone-inducible transmembrane protein [Microtus ochrogaster])	18.5267	8.94667	7.75	4.99333	11.76	9
TRINITY_DN230_c0_g1	PC	pyruvate carboxylase, mitochondrial isoform X1 [Microtus oregoni])	0.99	0.973333	1.03667	0.403333	1.48667	20
TRINITY_DN2315_c0_g1	TLR9	twinfilin-2 isoform X2 [Microtus fortis])	0.166667	0.16	0.456667	0.54	0.333333	4
TRINITY_DN2316_c0_g1	YBX1	Y-box-binding protein 1 [Microtus fortis])	2.17333	2.39667	1.08	0.556667	1.10667	17
TRINITY_DN231_c0_g3	TMBIM6	bax inhibitor 1 isoform X1 [Carlito syrichta])	12.9167	8.30333	7.2	5.62667	11.56	1
TRINITY_DN2322_c0_g1	NDUFC2	NADH dehydrogenase [ubiquinone] 1 subunit C2 [Microtus fortis])	1.04333	1.61	1.93333	2.05	2.11667	11
TRINITY_DN2335_c0_g1	EEF2	EEF2, partial [Cervus elaphus hippelaphus])	5.93333	4.44333	9.17	11.7967	8.81	19
TRINITY_DN2347_c0_g1	AUH	methylglutaconyl-CoA hydratase, mitochondrial isoform X1 [Microtus fortis])	5.62667	4.79333	3.7	1.59	4.99667	18
TRINITY_DN2355_c0_g1	CES1	liver carboxylesterase 1-like isoform X1 [Microtus fortis])	0.066667	0.053333	0.16	0.31	0.193333	12
TRINITY_DN2360_c0_g1	------	transmembrane protein 238 [Microtus fortis])	0.106667	1.11667	0.053333	0.053333	0.313333	8
TRINITY_DN2376_c0_g1	ATP4	ATP synthase F(0) complex subunit B1, mitochondrial [Microtus fortis])	1.22	0.983333	0.746667	0.413333	1.26333	15
TRINITY_DN2381_c0_g1	RAB5C	ras-related protein Rab-5C isoform X2 [Mus musculus])	12.4633	11.3433	15.0833	4.54667	12.0667	10
TRINITY_DN2384_c0_g2	------	junctional adhesion molecule-like isoform X1 [Microtus fortis])	0.136667	0.22	0.243333	0.603333	0.206667	5
TRINITY_DN2389_c0_g2	PLEKHB	pleckstrin homology domain-containing family B member 2-like protein [Cricetulus griseus])	0.06	0.046667	0.23	0.066667	0.093333	7
TRINITY_DN2392_c1_g1	CDK16	ubiquitin modifier-activating enzyme 1-like [Marmota monax])	0.353333	0.316667	0.216667	0.086667	0.31	17
TRINITY_DN240_c0_g1	CARM1	histone-arginine methyltransferase CARM1 isoform X2 [Arvicola amphibius])	0.76	0.713333	0.516667	0.326667	0.893333	15
TRINITY_DN2426_c0_g1	TBCEL	tubulin-specific chaperone cofactor E-like protein isoform X1 [Myodes glareolus])	1.15667	0.9	0.94	0.433333	0.9	14
TRINITY_DN2428_c0_g2	GPR109	hydroxycarboxylic acid receptor 2 [Microtus ochrogaster])	0.036667	0.01	0.053333	0.253333	0.053333	5
TRINITY_DN2441_c1_g1	------	hypothetical protein I79_005740 [Cricetulus griseus])	0.023333	0.113333	0.243333	0.3	0.083333	3
TRINITY_DN2448_c0_g11	CA2	carbonic anhydrase 2 [Microtus fortis])	3.15667	2.27333	1.29	0.57	4.78667	13
TRINITY_DN2448_c0_g9	ABCB6	ATP-binding cassette sub-family B member 6, mitochondrial [Microtus ochrogaster])	3.54667	2.02	2.46667	1.47333	4.48667	13
TRINITY_DN245_c0_g1	NAP1L4	nucleosome assembly protein 1-like 4 [Arvicola amphibius])	6.30333	3.91333	2.87667	1.00333	3.7	9
TRINITY_DN2460_c0_g2	SWAP70	differentially expressed in FDCP 6 homolog isoform X1 [Microtus fortis])	0.086667	0.1	0.253333	0.33	0.16	3
TRINITY_DN2466_c0_g1	SLC35C2	solute carrier family 35 member C2 isoform X1 [Microtus ochrogaster])	0.06	0.053333	0.106667	0.19	0.216667	16
TRINITY_DN246_c0_g1	AKR1E2	1,5-anhydro-D-fructose reductase [Microtus fortis])	0.84	0.576667	1.11	0.24	0.88	10
TRINITY_DN2470_c0_g1	LY6D_E_F_G6_H	Lymphocyte antigen 6E, partial [Microtus ochrogaster])	0.483333	0.17	0.703333	0.636667	3.20333	2
TRINITY_DN2474_c0_g2	HSPA1s	heat shock cognate 71 kDa protein isoform X1 [Pteropus giganteus])	0.14	0.1	0.143333	0.303333	0.16	5
TRINITY_DN2496_c0_g1	ISG15	ubiquitin-like protein ISG15 [Microtus fortis])	7.81	3.73667	12.48	7.92667	62.1733	2
TRINITY_DN250_c0_g1	KLF3	Krueppel-like factor 3 isoform X1 [Myodes glareolus])	0.283333	0.54	0.71	0.166667	0.956667	2
TRINITY_DN2530_c0_g1	RPL11	60S ribosomal protein L11-like [Arvicanthis niloticus])	2.74333	2.98	3.96667	5.09667	4.23667	12
TRINITY_DN2537_c0_g2	------	GRAM domain-containing protein 1A isoform X3 [Microtus ochrogaster])	0.18	0.126667	0.276667	0.356667	0.256667	19
TRINITY_DN256_c0_g1	------		0.303333	0.296667	0.19	1.02667	0.57	5
TRINITY_DN2579_c0_g2	------	translationally-controlled tumor protein-like [Microtus oregoni])	226.207	203.097	158.12	95.0367	125.933	14
TRINITY_DN259_c0_g1	PPP1R13B	apoptosis-stimulating of p53 protein 1 isoform X1 [Microtus ochrogaster])	2.12	1.05333	0.566667	0.093333	2.71667	13
TRINITY_DN25_c0_g1	SPHK	sphingosine kinase 1 isoform X3 [Microtus fortis])	3.60333	1.92	7.31333	1.39333	3.94667	7
TRINITY_DN2604_c1_g1	APC2	anaphase-promoting complex subunit 2 [Microtus fortis])	3.02667	1.76667	1.51667	1.32667	3.06667	13
TRINITY_DN2639_c0_g1	------	CDC42 small effector protein 1 isoform X1 [Phyllostomus discolor])	0.176667	0.17	0.396667	0.463333	0.31	19
TRINITY_DN263_c0_g1	SERPINF1	pigment epithelium-derived factor [Microtus fortis])	2.72333	9.49333	1.77	2.3	5.51333	8
TRINITY_DN2650_c0_g1	VAMP5	vesicle-associated membrane protein 5 isoform X1 [Microtus fortis])	0.893333	1.14	1.11667	2.30667	0.693333	5
TRINITY_DN2655_c0_g2	CDC34	LOW QUALITY PROTEIN: ubiquitin-conjugating enzyme E2 R2-like [Canis lupus dingo])	2.75333	2.94333	2.69667	1.07333	2.55	14
TRINITY_DN2670_c0_g1	------		4.83333	4.34	0.816667	0.18	4.31	17
TRINITY_DN2671_c0_g1	ACAA2	3-ketoacyl-CoA thiolase, mitochondrial [Microtus fortis])	5.57	5.88667	6.47	3.11667	2.98667	14
TRINITY_DN2682_c0_g1	USP19	ubiquitin carboxyl-terminal hydrolase 19 isoform X1 [Microtus fortis])	0.363333	0.306667	0.343333	0.146667	0.656667	13
TRINITY_DN2686_c0_g1	ABCG3	ATP-binding cassette sub-family G member 3-like [Microtus fortis])	0.33	0.866667	1.03333	0.216667	0.253333	7
TRINITY_DN2702_c0_g1	CSNK1G	Casein kinase I isoform gamma-2 [Microtus ochrogaster])	0.193333	0.14	0.336667	0.376667	0.23	4
TRINITY_DN2732_c0_g1	MHC2	class II histocompatibility antigen, M alpha chain [Microtus fortis])	0.156667	0.223333	0.336667	0.58	0.26	5
TRINITY_DN273_c0_g1	ARPC1A_B	actin related protein 2/3 complex subunit 1A variant, partial [Homo sapiens])	1.45	0.57	0.513333	0.286667	2.23667	13
TRINITY_DN275_c0_g1	VTC2	GDP-D-glucose phosphorylase 1 [Microtus fortis])	1.41	0.8	0.95	0.506667	2.54	13
TRINITY_DN2773_c0_g1	GOLPH3	Golgi phosphoprotein 3-like [Microtus ochrogaster])	0.653333	0.45	0.32	0.233333	0.403333	9
TRINITY_DN2784_c0_g1	CD42a	platelet glycoprotein IX isoform X2 [Myodes glareolus])	2.76	1.00667	2.27	0.686667	4.35667	13
TRINITY_DN278_c0_g1	------		0.573333	0.606667	0.403333	0.113333	0.443333	17
TRINITY_DN2796_c0_g2	KLHL27	actin-binding protein IPP [Microtus ochrogaster])	0.2	0.11	0.13	0.036667	0.203333	1
TRINITY_DN27_c0_g1	------	protein FAM117A isoform X2 [Microtus fortis])	18.8967	18.72	16.7167	7.95	31.2933	13
TRINITY_DN280_c0_g1	------	leukocyte-specific transcript 1 protein [Microtus fortis])	0.256667	0.47	1.02667	1.37667	1.75667	16
TRINITY_DN2810_c1_g1	PSME1	Proteasome activator complex subunit 1 [Microtus ochrogaster])	0.643333	0.446667	0.62	0.5	2.16333	2
TRINITY_DN2846_c0_g1	RPL5	60S ribosomal protein L5 isoform X1 [Microtus oregoni])	0.14	0.096667	0.25	0.63	0.31	5
TRINITY_DN284_c0_g1	TTLL12	Tubulin--tyrosine ligase-like protein 12 [Microtus ochrogaster])	1.03667	0.773333	0.963333	0.296667	1.23333	20
TRINITY_DN2851_c0_g1	LCP1	plastin-2 [Myodes glareolus])	0.016667	0.06	0.103333	0.153333	0.143333	6
TRINITY_DN2860_c0_g1	RPL8	PREDICTED: 60S ribosomal protein L8 [Lipotes vexillifer])	7.12333	5.71333	13.4567	17.7967	9.99	3
TRINITY_DN2864_c0_g1	ITM2C	integral membrane protein 2C [Microtus ochrogaster])	0.666667	0.603333	1.23333	1.93667	1.68667	6
TRINITY_DN2869_c0_g1	ANKH	progressive ankylosis protein homolog [Macaca nemestrina])	0.796667	0.476667	0.16	0.116667	0.873333	15
TRINITY_DN286_c0_g1	HK	hexokinase-1 isoform X2 [Microtus fortis])	3.44333	1.84667	1.41667	0.596667	3.26667	1
TRINITY_DN2878_c0_g1	------		0.223333	0.233333	0.036667	0.016667	0.266667	15
TRINITY_DN2883_c0_g1	RRAGA_B	Rraga protein, partial [Mus musculus])	9.15667	8.67	6.44667	3.46	10.2667	15
TRINITY_DN2889_c0_g1	DGAT2	Diacylglycerol O-acyltransferase 2 [Microtus ochrogaster])	0.036667	0.063333	0.236667	0.453333	0.496667	6
TRINITY_DN288_c0_g2	ABCB2	antigen peptide transporter 1 [Microtus ochrogaster])	0.186667	0.106667	0.393333	0.453333	0.35	19
TRINITY_DN2890_c0_g1	------	ly6/PLAUR domain-containing protein 5 [Microtus fortis])	0.233333	0.206667	0.096667	0.04	0.156667	17
TRINITY_DN289_c0_g1	------		4.05667	5.64667	2.08667	8.58	1.14667	5
TRINITY_DN289_c0_g2	------		0.17	2.30667	0.023333	0.366667	0.09	8
TRINITY_DN2906_c0_g1	CALCOCO1	Calcium-binding and coiled-coil domain-containing protein 1 [Microtus ochrogaster])	26.34	18.7733	17.76	9.89667	23.0567	1
TRINITY_DN2923_c0_g1	------		0.163333	0.04	0.083333	0.023333	0.153333	1
TRINITY_DN2923_c0_g2	------		0.13	0.056667	0.026667	0.003333	0.216667	13
TRINITY_DN295_c0_g1	------	hypothetical protein EI555_009129 [Monodon monoceros])	1.97	1.22667	2.95333	3.72333	3.28333	11
TRINITY_DN2960_c0_g2	GBA	lysosomal acid glucosylceramidase [Microtus fortis])	0.736667	0.39	0.533333	0.243333	0.64	1
TRINITY_DN2965_c0_g2	BOLA3	bolA-like protein 3 isoform X2 [Microtus ochrogaster])	28.5767	36.8767	15.29	9.26667	43.7933	15
TRINITY_DN298_c0_g2	HBQ1	hemoglobin subunit alpha-like isoform X1 [Microtus oregoni])	12.4433	13.9467	12.7133	4.44333	19.0933	20
TRINITY_DN2_c0_g2	------	solute carrier family 25 member 51 [Microtus ochrogaster])	2.32	1.45	1.31	0.323333	2.95333	13
TRINITY_DN300_c0_g1	SND1	staphylococcal nuclease domain-containing protein 1 [Microtus fortis])	0.493333	0.41	0.453333	0.253333	0.296667	14
TRINITY_DN3016_c0_g2	IL16	pro-interleukin-16 isoform X4 [Microtus fortis])	0.126667	0.143333	0.28	0.353333	0.2	3
TRINITY_DN3017_c0_g2	CSRNP	cysteine/serine-rich nuclear protein 1 [Microtus fortis])	0.02	0.033333	0.096667	0.123333	0.11	11
TRINITY_DN301_c0_g1	PQBP1	polyglutamine-binding protein 1 [Microtus fortis])	0.933333	1.04	0.506667	0.386667	1.25333	15
TRINITY_DN302_c0_g1	MYL9	PREDICTED: myosin regulatory light polypeptide 9 [Dipodomys ordii])	1.57	0.773333	1.35	2.68	0.386667	5
TRINITY_DN306_c0_g1	TMBIM	NMDA receptor glutamate-binding subunit [Rattus sp.])	23.0433	18.6933	29.87	8.65333	24.8333	10
TRINITY_DN3082_c0_g1	RPS28	hypothetical protein A6R68_08900, partial [Neotoma lepida])	62.39	64.38	87.6833	108.03	99.4567	6
TRINITY_DN3099_c0_g1	NPL	LOW QUALITY PROTEIN: N-acetylneuraminate lyase isoform X2 [Cricetulus griseus])	0.033333	0.076667	0.203333	0.263333	0.19	19
TRINITY_DN3106_c0_g1	CD74	H-2 class II histocompatibility antigen gamma chain [Microtus ochrogaster])	12.42	10.39	24.2533	23.9	17.31	4
TRINITY_DN311_c0_g1	HK	hexokinase-3 isoform X1 [Microtus fortis])	0.07	0.073333	0.17	0.163333	0.393333	2
TRINITY_DN3139_c0_g1	QCR6	cytochrome b-c1 complex subunit 6, mitochondrial [Microtus ochrogaster])	55.37	30.2567	47.3967	22.9233	48.7533	20
TRINITY_DN3146_c0_g1	ATP9	ATP synthase F(0) complex subunit C2, mitochondrial [Microtus oregoni])	1.99667	2.21667	3.76667	5.88667	2.92	5
TRINITY_DN3147_c0_g1	H2A	histone H2AX [Microtus fortis])	28.88	70.1167	22.34	17.2533	25.4	8
TRINITY_DN314_c0_g1	DDI1	regulatory solute carrier protein family 1 member 1 isoform X1 [Microtus fortis])	0.856667	0.766667	0.713333	0.356667	0.916667	18
TRINITY_DN3151_c0_g1	NUP210	nuclear pore membrane glycoprotein 210 [Microtus fortis])	0.243333	0.15	0.196667	0.086667	0.323333	13
TRINITY_DN316_c0_g1	TYROBP	TYRO protein tyrosine kinase-binding protein [Microtus oregoni])	2.24333	2.05667	5.85	8.70667	7.16667	6
TRINITY_DN317_c0_g1	EIF6	eukaryotic translation initiation factor 6 [Peromyscus leucopus])	0.79	0.553333	0.983333	0.87	2.16	2
TRINITY_DN318_c0_g1	SNRPN	Small nuclear ribonucleoprotein-associated protein N [Camelus dromedarius])	0.973333	1.68	0.396667	0.386667	0.156667	8
TRINITY_DN319_c0_g1	PIGQ	phosphatidylinositol N-acetylglucosaminyltransferase subunit Q [Microtus fortis])	1.33	0.823333	1.77333	0.55	2.36	20
TRINITY_DN3229_c0_g1	CD115	Macrophage colony-stimulating factor 1 receptor [Microtus ochrogaster])	0.073333	0.086667	0.236667	0.083333	0.546667	2
TRINITY_DN322_c0_g1	CAPG	macrophage-capping protein [Microtus ochrogaster])	0.556667	0.43	1.02	1.1	0.673333	4
TRINITY_DN3240_c0_g2	SRI	sorcin isoform X2 [Microtus fortis])	0.593333	0.273333	0.636667	1.12	0.92	6
TRINITY_DN324_c0_g1	HMBS	porphobilinogen deaminase [Microtus fortis])	38.1133	29.7267	33.5167	14.7767	40.7067	20
TRINITY_DN3250_c0_g1	RAC2	Ras-related C3 botulinum toxin substrate 2 [Microtus ochrogaster])	2.23	1.97	4.6	5.29	3.87333	19
TRINITY_DN3272_c0_g1	RHOG	rho-related GTP-binding protein RhoG-like protein [Cricetulus griseus])	1.00333	0.966667	2.29	2.87	1.94	19
TRINITY_DN3287_c0_g1	------	mAb 44B1 light chain [Mus musculus])	2.38667	1.83333	4.52	5.27667	2.11667	3
TRINITY_DN3290_c0_g2	------	AP-4 complex accessory subunit tepsin isoform X2 [Microtus fortis])	0.516667	0.47	0.256667	0.276667	0.823333	13
TRINITY_DN3295_c0_g1	TM9SF2_4	transmembrane 9 superfamily member 4 isoform X2 [Arvicola amphibius])	0.156667	0.13	0.08	0.036667	0.183333	15
TRINITY_DN32_c0_g1	CD162	P-selectin glycoprotein ligand 1 [Microtus fortis])	0.236667	0.24	0.593333	0.79	0.603333	19
TRINITY_DN3302_c0_g1	CNNM	metal transporter CNNM2 isoform X1 [Microtus oregoni])	0.29	0.183333	0.21	0.06	0.176667	14
TRINITY_DN3306_c0_g1	RASGRP4	RAS guanyl-releasing protein 4 [Microtus fortis])	0.053333	0.04	0.126667	0.13	0.156667	11
TRINITY_DN333_c0_g1	MHC2	H-2 class II histocompatibility antigen, I-E alpha chain-like [Microtus oregoni])	4.96667	3.56333	7.74667	9.91667	7.29	19
TRINITY_DN3340_c0_g1	MYG1	MYG1 exonuclease [Microtus fortis])	0.356667	0.21	0.36	0.643333	0.553333	6
TRINITY_DN334_c0_g1	TAF8	transcription initiation factor TFIID subunit 8 isoform X2 [Microtus ochrogaster])	2.97333	2.48333	4.26	1.09	3.40667	10
TRINITY_DN3354_c0_g2	RPS15	40S ribosomal protein S15-like [Trichosurus vulpecula])	48.09	53.8867	75.4667	87.79	87.98	11
TRINITY_DN335_c0_g1	------	transmembrane protein 161A isoform X2 [Microtus fortis])	1.05	0.703333	0.636667	0.343333	1.38667	13
TRINITY_DN336_c0_g1	ASMTL	probable bifunctional dTTP/UTP pyrophosphatase/methyltransferase protein [Microtus fortis])	0.886667	2.13667	0.44	0.926667	1.09333	8
TRINITY_DN3398_c0_g1	COX2	COX2 gene product [Microtus fortis calamorum])	15.0933	12.8133	11.1433	7.54	8.82333	14
TRINITY_DN3400_c0_g1	CASP6	caspase-6 isoform X4 [Microtus fortis])	0.166667	0.213333	0.33	0.396667	0.4	11
TRINITY_DN340_c0_g1	S100A9	protein S100-A9 [Microtus fortis])	3.64333	2.83667	4.16667	5.45667	15.2767	2
TRINITY_DN3413_c0_g1	ELK4, SAP1	ETS domain-containing protein Elk-4 isoform X1 [Microtus fortis])	0.736667	0.48	0.436667	0.406667	0.346667	9
TRINITY_DN3417_c0_g2	RARA, NR1B1	retinoic acid receptor alpha isoform X1 [Arvicola amphibius])	0.036667	0.053333	0.143333	0.18	0.146667	19
TRINITY_DN341_c0_g1	CST9	LOW QUALITY PROTEIN: cystatin-9-like [Microtus fortis])	2.93667	2.29333	0	0	2.38667	17
TRINITY_DN3427_c0_g1	------		2.07	3.95333	1.64333	2.53	3.7	8
TRINITY_DN3429_c0_g1	------		0.7	0.7	0.286667	1.96667	1.73	6
TRINITY_DN3432_c0_g1	RETSAT	all-trans-retinol 13,14-reductase [Microtus oregoni])	0.113333	0.276667	0.486667	0.09	0.383333	10
TRINITY_DN3439_c0_g1	TPP1, CLN2	tripeptidyl-peptidase 1 [Microtus fortis])	0.363333	0.23	0.186667	0.076667	0.26	9
TRINITY_DN3445_c0_g1	MOGS	mannosyl-oligosaccharide glucosidase [Microtus fortis])	0.04	0.053333	0.11	0.143333	0.08	3
TRINITY_DN344_c0_g2	------	acyl-CoA-binding domain-containing protein 4 isoform X2 [Microtus fortis])	0.94	0.626667	0.563333	0.376667	1.08667	13
TRINITY_DN345_c0_g1	UBE2V	rCG32122, isoform CRA_a [Rattus norvegicus])	41.8933	29.82	29.42	15.1	36.52	1
TRINITY_DN3464_c0_g1	NFYC, HAP5	nuclear transcription factor Y subunit gamma [Microtus ochrogaster])	1.20333	1.02	0.893333	0.4	0.856667	14
TRINITY_DN346_c0_g1	CASQ2	CASQ2 [Cervus elaphus hippelaphus])	1.31333	0.723333	0.38	0.433333	0.6	9
TRINITY_DN349_c0_g2	------		4.36333	3	4.46333	1.29667	11.5133	2
TRINITY_DN3530_c0_g2	ZDHHC14_18	palmitoyltransferase ZDHHC18 isoform X3 [Microtus fortis])	0.27	0.233333	0.53	0.696667	0.583333	6
TRINITY_DN354_c0_g1	GID8	RIKEN cDNA 2310003C23, isoform CRA_b, partial [Mus musculus])	1.92	1.70667	0.923333	0.223333	2.66	15
TRINITY_DN3554_c0_g1	ARHGEF12	rho guanine nucleotide exchange factor 12 isoform X1 [Microtus fortis])	0.313333	0.276667	0.296667	0.08	0.256667	14
TRINITY_DN3595_c0_g1	IL27RA	interleukin-27 receptor subunit alpha [Microtus fortis])	0.226667	0.166667	0.36	0.5	0.31	12
TRINITY_DN35_c2_g1	PAM16	mitochondrial import inner membrane translocase subunit TIM16 [Arvicola amphibius])	4.01667	7.12	9.15667	5.56	6.42	7
TRINITY_DN360_c0_g1	BCAS3	breast carcinoma-amplified sequence 3 isoform X5 [Microtus oregoni])	0.516667	0.373333	0.39	0.133333	0.4	14
TRINITY_DN3616_c0_g1	------	hypothetical protein DBR06_SOUSAS27410018, partial [Sousa chinensis])	0.19	0.246667	0.616667	0.833333	0.506667	19
TRINITY_DN3618_c0_g1	ARAP1	arf-GAP with Rho-GAP domain, ANK repeat and PH domain-containing protein 1 isoform X3 [Microtus fortis])	0.116667	0.056667	0.24	0.23	0.253333	11
TRINITY_DN3633_c0_g1	tktB	transketolase [Microtus fortis])	0.516667	0.493333	0.976667	1.13667	1.42667	16
TRINITY_DN3638_c0_g1	------	mast cell-expressed membrane protein 1 [Microtus fortis])	0.016667	0.04	0.086667	0.243333	0.143333	12
TRINITY_DN3640_c0_g1	------		0	0.82	0	0	0	8
TRINITY_DN3674_c0_g1	CD3D	T-cell surface glycoprotein CD3 delta chain isoform X1 [Microtus fortis])	1.76667	1.66333	2.62333	3.65333	1.9	3
TRINITY_DN3679_c0_g2	------		0	0.396667	0	0	0	8
TRINITY_DN367_c0_g1	SNRNP27	U4/U6.U5 small nuclear ribonucleoprotein 27 kDa protein [Puma yagouaroundi])	2.33	2.08	1.70333	0.77	2.4	18
TRINITY_DN368_c0_g1	IP6K	inositol hexakisphosphate kinase 1 isoform X2 [Microtus fortis])	1.45333	1.09333	1.01333	0.613333	1.89333	13
TRINITY_DN368_c1_g2	PADI4	protein-arginine deiminase type-4 [Microtus fortis])	1.88667	0.713333	1.7	1.19	2.63667	2
TRINITY_DN3709_c0_g1	------		0.006667	1.00333	0	0	0	8
TRINITY_DN3714_c0_g1	NAPSA	napsin-A [Microtus fortis])	0.31	0.323333	0.71	0.896667	0.706667	19
TRINITY_DN3728_c0_g1	TNFSF14	tumor necrosis factor ligand superfamily member 14 [Myodes glareolus])	0.06	0.18	0.246667	0.556667	0.213333	5
TRINITY_DN375_c0_g1	msrB	methionine-R-sulfoxide reductase B2, mitochondrial [Microtus ochrogaster])	0.946667	1.08333	0.38	0.236667	0.656667	17
TRINITY_DN3769_c0_g1	------		25.7967	22.9333	15.07	9.11	29.98	15
TRINITY_DN3776_c0_g1	ENDOD1	endonuclease domain-containing 1 protein [Microtus fortis])	0.533333	0.546667	1.25	0.226667	1.15	10
TRINITY_DN3778_c0_g1	ENP1	bystin [Microtus fortis])	0.263333	0.163333	0.263333	0.07	0.376667	20
TRINITY_DN3779_c0_g2	NTE	patatin-like phospholipase domain-containing protein 7 isoform X2 [Microtus fortis])	0.006667	0.076667	0.086667	0.13	0.08	19
TRINITY_DN3785_c0_g1	LITAF	lipopolysaccharide-induced tumor necrosis factor-alpha factor isoform X1 [Cricetulus griseus])	0.54	0.643333	1.35	1.10667	0.956667	4
TRINITY_DN379_c0_g1	CENPA	histone H3-like centromeric protein A isoform X3 [Microtus fortis])	0.423333	0.65	0.196667	0.146667	0.63	15
TRINITY_DN3833_c0_g1	ELOC	Transcription elongation factor B polypeptide 1 [Microtus ochrogaster])	5.62667	4.49667	6.63667	1.51667	4.41333	10
TRINITY_DN384_c0_g1	LMNA	lamin isoform X3 [Cricetulus griseus])	2.39	1.12	1.16	0.853333	3.06333	13
TRINITY_DN3852_c0_g1	RPL27A	60S ribosomal protein L27a [Microtus ochrogaster])	8.66	7.66	12.88	17.5133	12.6333	12
TRINITY_DN3887_c0_g1	GCH1	GTP cyclohydrolase 1 [Microtus fortis])	1.41333	1.16	0.55	0.19	2.04667	15
TRINITY_DN3888_c0_g1	MPC1	mitochondrial pyruvate carrier 1 isoform X1 [Microtus ochrogaster])	1.36333	1.14667	0.646667	0.386667	1.43	15
TRINITY_DN3925_c0_g1	RAE1	mRNA export factor [Mesocricetus auratus])	0.693333	0.48	0.163333	0.196667	0.356667	9
TRINITY_DN392_c0_g1	OTUD5	OTU domain-containing protein 5 isoform X5 [Microtus fortis])	14.81	10.8133	9.72	5.37667	9.84	14
TRINITY_DN3938_c0_g1	------	SS18 like 2 [Rattus norvegicus])	0.473333	0.283333	0.39	0.096667	0.436667	20
TRINITY_DN393_c0_g3	SLC16A3	Monocarboxylate transporter 4 [Microtus ochrogaster])	0.146667	0.143333	0.323333	0.543333	0.353333	12
TRINITY_DN3956_c0_g1	SH3BP1	SH3 domain-binding protein 1 isoform X1 [Microtus fortis])	0.036667	0.07	0.106667	0.153333	0.09	3
TRINITY_DN395_c0_g1	------	mCG113526, isoform CRA_b, partial [Mus musculus])	1.40667	0.943333	1.34	0.486667	1.52	20
TRINITY_DN3971_c0_g1	JUND	transcription factor jun-D [Onychomys torridus])	1.59667	3.07333	1.32	1.22667	1.56667	8
TRINITY_DN3979_c0_g1	ARHGEF1	rho guanine nucleotide exchange factor 1 isoform X4 [Microtus oregoni])	0.213333	0.186667	0.483333	0.463333	0.446667	11
TRINITY_DN398_c0_g1	MFN2	mitofusin 2, isoform CRA_b, partial [Mus musculus])	3.67333	2.45333	2.75667	1.46667	3.50333	1
TRINITY_DN4004_c0_g2	SYTL	synaptotagmin-like protein 1 [Microtus fortis])	0.063333	0.01	0.18	0.186667	0.096667	4
TRINITY_DN4011_c0_g1	------	Small Integral Membrane Protein 14 [Manis pentadactyla])	0.143333	0.143333	0.383333	0.376667	0.216667	4
TRINITY_DN402_c0_g1	------	transmembrane and coiled-coil domains protein 2 isoform X1 [Microtus fortis])	21.44	17.89	13.4967	5.06667	31.1567	13
TRINITY_DN4044_c0_g1	UPP	uridine phosphorylase 1 [Microtus fortis])	0.223333	0.346667	1.04	0.953333	1.35	16
TRINITY_DN404_c0_g1	RAD23	UV excision repair protein RAD23 homolog A isoform X2 [Microtus fortis])	17.6433	13.9833	14.3433	6.81667	17.0433	18
TRINITY_DN407_c0_g1	CAMP	cathelicidin antimicrobial peptide [Microtus fortis])	0.486667	0.326667	0.733333	1.44667	1.54667	6
TRINITY_DN408_c0_g1	UBAP1	unnamed protein product [Mus musculus])	2.15	1.50667	1.43	0.676667	1.5	14
TRINITY_DN409_c0_g1	S100A11_13, S100C	protein S100-A11 [Microtus fortis])	1.52	1.47	4.17	4.80667	4.56	11
TRINITY_DN410_c0_g1	CD238	kell blood group glycoprotein [Microtus fortis])	5.41333	3.47333	3.66	1.38	7.45	13
TRINITY_DN4131_c0_g2	ANK	ankyrin-1 isoform X4 [Microtus oregoni])	0.766667	0.516667	0.603333	0.346667	0.933333	13
TRINITY_DN4132_c0_g1	PYG	glycogen phosphorylase, liver form isoform X1 [Cricetulus griseus])	0.123333	0.24	0.11	1.01	0.786667	6
TRINITY_DN4162_c0_g1	OAT	ornithine aminotransferase, mitochondrial [Microtus fortis])	0.276667	0.216667	0.176667	0.043333	0.24	18
TRINITY_DN4163_c0_g1	EIF2B2	translation initiation factor eIF-2B subunit beta [Microtus fortis])	1.12333	0.76	0.56	0.5	1.25333	13
TRINITY_DN416_c0_g1	------		2.25667	5.39667	1.31333	4.42333	0.793333	8
TRINITY_DN416_c5_g1	------		0	1.02667	0	0	0	8
TRINITY_DN419_c0_g1	ACTR8	actin-related protein 8 isoform X1 [Microtus fortis])	0.99	0.836667	0.543333	0.376667	0.653333	9
TRINITY_DN421_c0_g1	INO80C	INO80 complex subunit C [Microtus fortis])	1.66333	1.56333	1.71667	0.74	1.82	20
TRINITY_DN422_c1_g1	MAP1LC	microtubule-associated proteins 1A/1B light chain 3A isoform X2 [Homo sapiens])	1.85667	2.66	1.08	1.43	1.16667	8
TRINITY_DN4241_c0_g1	PILR	paired immunoglobulin-like type 2 receptor beta isoform X2 [Microtus ochrogaster])	0.023333	0.136667	0.186667	0.306667	0.383333	16
TRINITY_DN425_c0_g1	PTP4A	protein tyrosine phosphatase type IVA 3-like protein [Cricetulus griseus])	16.2033	13.6667	9.63667	6.23	19.2567	15
TRINITY_DN4270_c0_g1	FAM83	protein FAM83E [Microtus fortis])	32.64	20.74	6.92667	9.75	6.62333	9
TRINITY_DN42_c0_g1	SEC61G	protein transport protein Sec61 subunit gamma-like [Microtus fortis])	249.497	167.957	192.757	105.163	253.423	20
TRINITY_DN432_c0_g1	------	heme-binding protein 1 [Microtus oregoni])	2.42	2.67	0.706667	0.836667	2.28	17
TRINITY_DN4330_c0_g1	UBE3B	ubiquitin-protein ligase E3B [Microtus fortis])	0.133333	0.116667	0.1	0.046667	0.133333	18
TRINITY_DN4343_c0_g1	WDR61	hypothetical protein A6R68_18966, partial [Neotoma lepida])	1.02	0.643333	0.806667	0.273333	1.28667	20
TRINITY_DN4358_c0_g1	------		0.116667	0.103333	2.43	0.193333	0.13	7
TRINITY_DN436_c0_g1	HMGA1	PREDICTED: high mobility group protein HMG-I/HMG-Y-like, partial [Colobus angolensis palliatus])	0.306667	0.383333	0.653333	0.906667	0.616667	12
TRINITY_DN438_c0_g1	------	synaptophysin-like protein 1 isoform X1 [Microtus fortis])	0.176667	0.12	0.44	0.713333	0.453333	12
TRINITY_DN441_c0_g1	------	peroxiredoxin-like 2A isoform X1 [Microtus fortis])	2.56	1.33333	0.916667	1.25333	2.68	13
TRINITY_DN447_c0_g1	PTPN12_18_22	tyrosine-protein phosphatase non-receptor type 18 isoform X1 [Microtus fortis])	2.20333	2.18333	3.71	4.64	2.56	3
TRINITY_DN449_c0_g1	RRM2	ribonucleoside-diphosphate reductase subunit M2 [Microtus fortis])	2.93	1.94	1.38333	0.693333	1.32333	14
TRINITY_DN451_c0_g1	CNDP2	cytosolic non-specific dipeptidase [Arvicola amphibius])	0.38	0.293333	0.866667	0.94	1.27667	16
TRINITY_DN453_c0_g1	------	protein C10 [Rattus norvegicus])	1.97	2.08	4.30667	4.78333	3.13333	4
TRINITY_DN455_c0_g1	MHC2	H-2 class II histocompatibility antigen, A-S beta chain [Microtus ochrogaster])	2.22333	1.57	0	9.56	2.43	5
TRINITY_DN455_c0_g2	MHC2	H-2 class II histocompatibility antigen, A-U beta chain-like [Arvicola amphibius])	0	0	1.10333	0	0	7
TRINITY_DN458_c0_g1	GABARAP	Gamma-aminobutyric acid receptor-associated protein-like 1 [Microtus ochrogaster])	55.7233	44.5867	47.4367	25.0467	35.44	14
TRINITY_DN458_c1_g1	TUBGCP5	gamma-tubulin complex component 5-like isoform X2 [Microtus oregoni])	2.17667	1.35667	2.4	1.20667	1.50667	10
TRINITY_DN459_c0_g1	ADD	alpha-adducin isoform X7 [Microtus fortis])	2.13333	1.57667	1.43667	0.623333	1.55333	14
TRINITY_DN4607_c0_g1	HP	haptoglobin isoform X3 [Microtus fortis])	0.12	0.11	0.533333	0.703333	1.44	16
TRINITY_DN4611_c0_g1	ABCB10	ATP-binding cassette sub-family B member 10, mitochondrial isoform X1 [Microtus ochrogaster])	0.533333	0.403333	0.366667	0.14	0.426667	14
TRINITY_DN4629_c0_g1	S1PR4, EDG6	sphingosine 1-phosphate receptor 4 [Microtus ochrogaster])	0.36	0.376667	0.89	0.883333	0.653333	4
TRINITY_DN462_c0_g1	SLC22A4_5,	solute carrier family 22 member 4 isoform X1 [Arvicola amphibius])	4.63333	3.32	4.43	1.94	3.08333	14
TRINITY_DN4634_c0_g1	STRA6	receptor for retinol uptake STRA6 isoform X4 [Microtus fortis])	0.1	0.146667	0.383333	0.223333	0.303333	11
TRINITY_DN464_c0_g1	------		0.89	0.626667	0.533333	0.433333	0.436667	14
TRINITY_DN4658_c0_g1	GABARAP	gamma-aminobutyric acid receptor-associated protein-like 2 isoform X2 [Marmota marmota marmota])	107.78	75.43	67.82	38.2067	99.7	1
TRINITY_DN466_c0_g1	UBE2O	(E3-independent) E2 ubiquitin-conjugating enzyme, partial [Microtus ochrogaster])	8.31667	6.63333	3.99	1.45	9.71333	15
TRINITY_DN4672_c0_g1	msrB	methionine-R-sulfoxide reductase B1 isoform X1 [Microtus fortis])	0.426667	0.386667	0.82	0.856667	1.01333	16
TRINITY_DN4677_c0_g1	SCAMP	secretory carrier-associated membrane protein 3 isoform X2 [Microtus fortis])	0.083333	0.066667	0.156667	0.256667	0.153333	12
TRINITY_DN470_c0_g1	ATP6E	V-type proton ATPase subunit E 1 [Microtus ochrogaster])	3.38	2.42667	1.59333	1.5	1.65333	9
TRINITY_DN472_c0_g2	TENT5C	Fam46c protein, partial [Mus musculus])	1.47	0.936667	3.01667	0.383333	1.54667	10
TRINITY_DN478_c0_g1	FUZ	protein fuzzy homolog [Microtus fortis])	0.276667	0.256667	0.36	0.276667	0.79	2
TRINITY_DN47_c0_g4	CREG	protein CREG1 isoform X1 [Microtus oregoni])	31.5967	29.3267	17.4933	10.82	34.5933	15
TRINITY_DN480_c0_g1	IRF9	interferon regulatory factor 9 isoform X2 [Microtus fortis])	1.62667	0.876667	2.96667	1.03333	6.92667	2
TRINITY_DN4864_c0_g1	TNFRSF18	tumor necrosis factor receptor superfamily member 18 isoform X2 [Microtus fortis])	0.116667	0.15	0.42	0.51	0.273333	3
TRINITY_DN4885_c2_g1	CDC46	DNA replication licensing factor MCM5 [Microtus fortis])	0.07	0.13	0.15	0.333333	0.113333	5
TRINITY_DN4893_c0_g2	CORO7	coronin-7 isoform X3 [Myodes glareolus])	0.103333	0.056667	0.17	0.196667	0.13	4
TRINITY_DN490_c0_g1	NDUFB6	NADH dehydrogenase [ubiquinone] 1 beta subcomplex subunit 6 isoform X1 [Microtus fortis])	2.79667	2.41	2.24	0.903333	3.01	18
TRINITY_DN491_c0_g1	UCP2_3	mitochondrial uncoupling protein 2 [Microtus fortis])	54.3533	36.7767	34.0833	21.4867	44.5	1
TRINITY_DN4929_c0_g1	CMPK2	UMP-CMP kinase 2, mitochondrial [Microtus fortis])	0.3	0.22	0.58	0.276667	1.47333	2
TRINITY_DN495_c0_g1	------	cell division cycle-associated protein 3 isoform X1 [Microtus fortis])	12.07	14.0033	5	2.84	12.9733	17
TRINITY_DN4962_c0_g1	------	tRNA (guanine(37)-N1)-methyltransferase [Microtus ochrogaster])	0	0.203333	4.06	0	0.016667	7
TRINITY_DN496_c0_g1	ARL2BP	ADP-ribosylation factor-like protein 2-binding protein [Microtus ochrogaster])	0.476667	0.373333	0.303333	0.243333	0.23	14
TRINITY_DN498_c0_g1	------	BTB/POZ domain-containing protein KCTD20 isoform X1 [Microtus oregoni])	1.01	0.676667	0.446667	0.17	0.763333	9
TRINITY_DN49_c0_g1	MFRN	mitoferrin-1 isoform X1 [Microtus fortis])	4.09333	3.75333	2.86667	1.81	4.89	15
TRINITY_DN4_c0_g2	PABPC	hypothetical protein EI555_005518, partial [Monodon monoceros])	6.26	7.97667	2.20333	1.85	7.46667	17
TRINITY_DN5019_c0_g1	------	nodal modulator 1 isoform X2 [Microtus fortis])	3.35667	2.09667	1.49333	0.683333	1.85	9
TRINITY_DN5048_c0_g1	MBOAT7	lysophospholipid acyltransferase 7 isoform X1 [Microtus fortis])	0.043333	0.046667	0.22	0.136667	0.123333	4
TRINITY_DN5051_c0_g1	------	unnamed protein product [Mus musculus])	0.09	0.263333	0.523333	0.15	0.186667	7
TRINITY_DN505_c0_g1	ADD	beta-adducin isoform X2 [Peromyscus leucopus])	1.64667	1.41667	1.26333	0.5	1.72	18
TRINITY_DN507_c0_g1	------	serine palmitoyltransferase small subunit B [Microtus oregoni])	5.12	4.35333	5.02333	0.94	4	14
TRINITY_DN508_c0_g1	CD47	leukocyte surface antigen CD47 isoform X3 [Microtus fortis])	2.54	1.36	2.21667	0.633333	1.70333	14
TRINITY_DN5107_c0_g1	------	protein RoBo-1-like [Microtus fortis])	0.16	0.15	0.376667	0.62	0.843333	16
TRINITY_DN5134_c0_g1	TSG101	LOW QUALITY PROTEIN: tumor susceptibility gene 101 protein-like [Peromyscus leucopus])	0.783333	0.583333	0.213333	0.12	0.563333	17
TRINITY_DN5136_c0_g1	map	methionine aminopeptidase 2 [Microtus fortis])	0.293333	0.346667	0.743333	0.173333	1.00667	2
TRINITY_DN513_c0_g1	------		0.593333	0	0.463333	0	0.126667	14
TRINITY_DN513_c0_g2	PNP	purine nucleoside phosphorylase [Microtus fortis])	0.113333	0.113333	0.38	0.333333	0.576667	16
TRINITY_DN5159_c0_g1	FDPS	farnesyl pyrophosphate synthase isoform X1 [Microtus ochrogaster])	0.96	0.77	0.323333	0.366667	0.643333	9
TRINITY_DN5162_c0_g1	SNCA	alpha-synuclein-like protein [Cricetulus griseus])	20.8267	22.2167	12.6933	6.95667	17.0867	17
TRINITY_DN517_c2_g2	CD88	C5a anaphylatoxin chemotactic receptor 1 [Microtus fortis])	0.243333	0.266667	0.643333	1.15333	0.746667	12
TRINITY_DN518_c0_g1	------		1.73667	1.33	0.266667	0.263333	2.61	13
TRINITY_DN5207_c1_g3	TRIM15	tripartite motif-containing protein 15 isoform X3 [Microtus fortis])	0.23	0.073333	0.07	0.036667	0.15	9
TRINITY_DN520_c0_g1	------	restriction factor for feline retrovirus X [Felis catus])	0.603333	1.07333	2.03333	0.616667	0.87	7
TRINITY_DN523_c0_g1	ARPC1A_B	hypothetical protein A6R68_08257 [Neotoma lepida])	0.953333	0.673333	1.70333	1.70333	1.33333	4
TRINITY_DN5249_c0_g2	ATP13A1	endoplasmic reticulum transmembrane helix translocase isoform X1 [Microtus fortis])	0.083333	0.07	0.166667	0.18	0.183333	11
TRINITY_DN524_c0_g1	LGALS9	galectin-9 isoform X1 [Microtus ochrogaster])	0.186667	0.156667	0.393333	0.283333	0.983333	2
TRINITY_DN525_c0_g1	RACK1	receptor of activated protein C kinase 1 [Nomascus leucogenys])	10.8767	8.72333	15.2867	19.6833	18.9067	6
TRINITY_DN5266_c0_g1	------		1.59	1.36	1.09	0.593333	1.88667	15
TRINITY_DN5273_c0_g1	RPL18A	60S ribosomal protein L18a-like [Microtus oregoni])	30.6867	31.37	42.8167	53.9667	53.27	6
TRINITY_DN527_c0_g1	------		1.24333	1.44	0.643333	0.17	1.92667	15
TRINITY_DN528_c0_g1	RPS27	40S ribosomal protein S27-like [Mesocricetus auratus])	2.53667	2.20333	0.973333	0.426667	2.39667	17
TRINITY_DN5331_c0_g1	VPS27	Hgs [Phodopus roborovskii])	0.403333	0.28	0.386667	0.156667	0.55	20
TRINITY_DN533_c0_g1	CD37	leukocyte antigen CD37 isoform X1 [Microtus fortis])	1.00667	0.77	1.57	1.84333	1.3	4
TRINITY_DN534_c0_g1	------		0.026667	1.39333	0.04	0.133333	0.243333	8
TRINITY_DN5359_c0_g1	TNK2	Activated CDC42 kinase 1 [Microtus ochrogaster])	0.08	0.053333	0.13	0.17	0.093333	3
TRINITY_DN536_c0_g1	PSMA3	proteasome (prosome, macropain) subunit, alpha type 3, isoform CRA_e, partial [Mus musculus])	0.953333	0.396667	0.956667	0.27	0.5	10
TRINITY_DN5376_c0_g1	CD62L	L-selectin isoform X2 [Microtus fortis])	0.053333	0.026667	0.12	0.296667	0.143333	12
TRINITY_DN5391_c0_g3	GLIPR2	Golgi-associated plant pathogenesis-related protein 1 [Arvicola amphibius])	0.073333	0.1	0.333333	0.326667	0.256667	4
TRINITY_DN539_c0_g1	------	epithelial membrane protein 3 [Microtus oregoni])	1.35333	1.25	3.01	3.51	2.69667	19
TRINITY_DN5408_c0_g2	HMOX1	heme oxygenase 1 [Microtus fortis])	0.193333	0.196667	0.213333	0.413333	0.236667	5
TRINITY_DN540_c0_g1	APOBEC3	DNA dC->dU-editing enzyme APOBEC-3-like isoform X2 [Microtus fortis])	0.316667	0.193333	0.24	0.08	0.243333	14
TRINITY_DN5411_c0_g1	------		0.92	1.24667	3.29	1.34667	1.32333	7
TRINITY_DN542_c0_g1	GDE1	glycerophosphodiester phosphodiesterase 1 isoform X2 [Microtus fortis])	1.21333	0.856667	1	0.613333	0.73	14
TRINITY_DN544_c0_g1	FOXO3	Forkhead box protein O3 [Microtus ochrogaster])	0.353333	0.283333	0.18	0.13	0.66	13
TRINITY_DN553_c0_g1	TF	inhibitor of carbonic anhydrase [Microtus fortis])	16.4167	8.16667	6.30333	3.76333	8.76667	9
TRINITY_DN554_c0_g2	CDC2L	Cdc2l1 protein, partial [Mus musculus])	6.15667	3.38667	1.53333	0.466667	9.88333	13
TRINITY_DN555_c0_g2	CUTL	protein CASP isoform X15 [Microtus fortis])	0.386667	0.296667	0.42	0.166667	0.49	20
TRINITY_DN561_c0_g1	ZFYVE10_11	myotubularin-related protein 3 isoform X1 [Microtus oregoni])	0.5	0.383333	0.2	0.116667	0.586667	15
TRINITY_DN5657_c0_g1	------		3.60667	3.36667	2.55667	1.12667	6.65333	13
TRINITY_DN5657_c1_g1	------	uncharacterized protein LOC110338455 [Mus pahari])	0.256667	0.13	0.2	0.04	0.21	20
TRINITY_DN5676_c0_g1	PHYHIP	phytanoyl-CoA hydroxylase-interacting protein isoform X1 [Homo sapiens])	0.44	0.366667	0.176667	0.183333	0.393333	17
TRINITY_DN5681_c0_g2	PKN1	serine/threonine-protein kinase N1 [Microtus fortis])	0.2	0.18	0.296667	0.553333	0.413333	6
TRINITY_DN568_c0_g1	CNBP	Cellular nucleic acid-binding protein [Manis javanica])	1.03	0.743333	0.44	0.536667	1.36333	13
TRINITY_DN5709_c0_g1	B3GALT4	beta-1,3-galactosyltransferase 4 isoform X1 [Microtus fortis])	0.066667	0.046667	0.146667	0.263333	0.18	12
TRINITY_DN5722_c0_g1	clpB	caseinolytic peptidase B protein homolog [Microtus fortis])	0.446667	0.336667	0.266667	0.113333	0.3	14
TRINITY_DN5726_c0_g1	TREM2	triggering receptor expressed on myeloid cells 2 [Microtus fortis])	0.23	0.25	0.88	0.476667	0.356667	7
TRINITY_DN573_c1_g1	PCYOX1	prenylcysteine oxidase 1 [Microtus fortis])	0.683333	0.35	0.533333	0.373333	0.066667	14
TRINITY_DN574_c0_g1	CD35	complement component receptor 1-like protein [Microtus fortis])	1.05333	0.876667	1.04	0.356667	1.05	20
TRINITY_DN5778_c0_g2	------	Rcc2 [Phodopus roborovskii])	0.13	0.073333	0.186667	0.29	0.16	12
TRINITY_DN578_c0_g2	CHAC	ChaC, cation transport regulator-like 2 (E. coli), isoform CRA_b, partial [Homo sapiens])	1.43667	1.21333	1.24333	0.616667	1.42667	18
TRINITY_DN578_c0_g4	mtnB	methylthioribulose-1-phosphate dehydratase isoform X1 [Microtus oregoni])	1.87	0.973333	1.73667	0.673333	1.22333	14
TRINITY_DN5846_c0_g1	UBCH8	ubiquitin/ISG15-conjugating enzyme E2 L6 isoform X4 [Microtus fortis])	1.7	1.26333	1.91333	1.43667	5.37667	2
TRINITY_DN584_c0_g1	IFNAR2	interferon alpha/beta receptor 2 isoform X1 [Microtus fortis])	0.766667	1	0.67	0.22	0.86	17
TRINITY_DN585_c0_g4	IGH	Igh protein [Mus musculus])	0.743333	1.15333	1.43	2.97	0.96	5
TRINITY_DN586_c0_g1	------		1.19667	0.393333	0.89	0.076667	0.816667	14
TRINITY_DN5891_c0_g1	WDR83OS	unnamed protein product [Mus musculus])	0.306667	0.356667	1.02333	0.786667	0.803333	11
TRINITY_DN589_c0_g1	COX14	RIKEN cDNA 2310016M24, partial [Mus musculus])	0.463333	0.383333	0.636667	1.23	0.623333	5
TRINITY_DN58_c0_g1	XK	endoplasmic reticulum membrane adapter protein XK [Microtus fortis])	1.24667	0.696667	0.54	0.623333	1.16	1
TRINITY_DN5928_c0_g1	MZT2A_B	mitotic-spindle organizing protein 2-like [Microtus ochrogaster])	1.51667	3.64	1.93333	3.57667	3.14	8
TRINITY_DN5939_c0_g1	SLC25A4S	LOW QUALITY PROTEIN: ADP/ATP translocase 1-like [Arvicola amphibius])	0.146667	0.143333	0.316667	0.493333	0.3	12
TRINITY_DN594_c0_g2	ARHGAP9	rho GTPase-activating protein 9 isoform X1 [Microtus fortis])	0.233333	0.173333	0.44	0.586667	0.446667	19
TRINITY_DN5954_c0_g1	LRP3_10_12	low-density lipoprotein receptor-related protein 10 isoform X1 [Microtus fortis])	0.153333	0.093333	0.286667	0.35	0.346667	11
TRINITY_DN5961_c0_g1	SOCS3	Suppressor of cytokine signaling 3 [Manis javanica])	0.04	0.076667	0.206667	0.193333	0.236667	11
TRINITY_DN5972_c0_g1	PDK2_3_4	pyruvate dehydrogenase kinase, isozyme 3 [Microtus fortis])	0.71	0.38	0.34	0.133333	0.61	1
TRINITY_DN5979_c0_g3	IL1RN	interleukin-1 receptor antagonist protein isoform X2 [Microtus fortis])	0.06	0.036667	0.146667	0.223333	0.153333	12
TRINITY_DN5982_c0_g1	------		0.163333	0.05	0.133333	0.006667	0.143333	20
TRINITY_DN598_c0_g1	------	centromere protein V [Microtus oregoni])	0.633333	0.766667	0.19	0.376667	0.403333	8
TRINITY_DN59_c0_g1	LGALS8	galectin-8 isoform X1 [Microtus fortis])	0.47	0.58	0.806667	0.246667	0.286667	7
TRINITY_DN603_c0_g2	------		0.976667	0.41	0.426667	0.233333	0.563333	9
TRINITY_DN604_c0_g1	ATP6N	V-type proton ATPase 116 kDa subunit a 1 isoform X1 [Microtus fortis])	0.946667	0.863333	0.396667	0.14	0.6	17
TRINITY_DN605_c0_g1	------	proline and serine-rich protein 2 [Microtus fortis])	0.85	0.55	0.303333	0.45	0.61	9
TRINITY_DN609_c0_g1	------	interferon alpha-inducible protein 27-like protein 2A isoform X1 [Microtus fortis])	0.4	0.19	1.03333	1.18667	0.866667	19
TRINITY_DN6108_c0_g5	SORL1	SORL1 isoform 6 [Pan troglodytes])	0.026667	0.026667	0.076667	0.196667	0.066667	5
TRINITY_DN610_c0_g2	UBE2H	ubiquitin-conjugating enzyme E2 H [Mus caroli])	2.02333	1.63	1.96	0.89	1.80333	14
TRINITY_DN6152_c0_g1	------	nudC domain-containing protein 3 isoform X1 [Microtus fortis])	0.586667	0.55	0.346667	0.213333	0.686667	15
TRINITY_DN615_c0_g2	DNAJA4	dnaJ homolog subfamily A member 4 [Microtus oregoni])	0.86	0.603333	0.693333	0.4	0.516667	14
TRINITY_DN616_c0_g1	DOK3	docking protein 3 [Microtus fortis])	0.183333	0.123333	0.44	0.57	0.49	11
TRINITY_DN618_c0_g1	HNRNPA1_3	mCG1035404 [Mus musculus])	0.31	0.396667	0.456667	0.603333	0.356667	5
TRINITY_DN619_c0_g1	------	LOW QUALITY PROTEIN: akirin-1-like [Halichoerus grypus])	0.226667	0.14	0.086667	0.106667	0.143333	9
TRINITY_DN61_c0_g1	CSDA	Y-box-binding protein 3 isoform X2 [Cricetulus griseus])	4.87	4.04667	3.56333	1.61667	4.07	18
TRINITY_DN620_c0_g2	SPPL2A	signal peptide peptidase-like 2A isoform X3 [Microtus fortis])	0.27	0.236667	0.506667	0.066667	0.383333	10
TRINITY_DN624_c0_g1	RPABC4	DNA-directed RNA polymerases I, II, and III subunit RPABC4 isoform X1 [Microtus fortis])	2.67667	2.00667	1.71	0.776667	2.76	1
TRINITY_DN6251_c0_g1	------	CD177 antigen [Cricetulus griseus])	0.05	0.233333	0.273333	0.353333	0.223333	3
TRINITY_DN626_c0_g1	------	small integral membrane protein 3 isoform X1 [Meriones unguiculatus])	6.08333	5.67667	7.01333	2.59667	7.6	20
TRINITY_DN6312_c0_g1	B2M	beta-2-microglobulin [Microtus fortis])	37.13	18.65	19.0133	17.6167	52.0733	13
TRINITY_DN6314_c0_g1	FHL3	hypothetical protein A6R68_20148, partial [Neotoma lepida])	0.066667	0.066667	0.096667	0.37	0.126667	5
TRINITY_DN6334_c0_g1	GNA15	guanine nucleotide-binding protein subunit alpha-15 isoform X1 [Microtus ochrogaster])	0.013333	0.026667	0.086667	0.11	0.15	16
TRINITY_DN6337_c0_g1	TBC1D10	carabin isoform X1 [Arvicola amphibius])	0.183333	0.26	0.326667	0.47	0.253333	5
TRINITY_DN6367_c0_g2	KDM4	lysine-specific demethylase 4A [Microtus fortis])	0.24	0.186667	0.366667	0.073333	0.3	10
TRINITY_DN63_c0_g1	MARCHF8	E3 ubiquitin-protein ligase MARCHF8 isoform X1 [Microtus fortis])	5.52333	3.98667	4.94667	2.01	5.47667	20
TRINITY_DN640_c0_g1	RBM42	RNA-binding protein 42 isoform X3 [Microtus ochrogaster])	0.303333	0.293333	0.446667	0.536667	0.44	19
TRINITY_DN6413_c0_g1	------	inactive ubiquitin thioesterase OTULINL isoform X2 [Microtus oregoni])	0.053333	0.086667	0.113333	0.24	0.126667	5
TRINITY_DN644_c0_g1	SLC7A5	large neutral amino acids transporter small subunit 1 [Microtus fortis])	1.67	1.09667	0.93	0.23	2.30667	13
TRINITY_DN6474_c0_g1	CD233	band 3 anion transport protein [Microtus fortis])	26.6333	19.7	19.1	8.19667	36.6	13
TRINITY_DN6474_c0_g2	------	early activation antigen CD69-like [Microtus oregoni])	0.93	0.596667	1.00667	0.356667	0.713333	10
TRINITY_DN6518_c0_g1	------	putative GTP-binding protein 6 [Microtus fortis])	0.136667	0.076667	0.146667	0.36	0.296667	6
TRINITY_DN6519_c0_g1	YIPF4	protein YIPF4 isoform X1 [Cricetulus griseus])	0.4	0.21	0.193333	0.093333	0.603333	13
TRINITY_DN651_c0_g1	TIM17	mitochondrial import inner membrane translocase subunit Tim17-B isoform X1 [Cricetulus griseus])	2.53	2.69333	1.24333	1.18333	2.72667	17
TRINITY_DN652_c0_g1	MTCH	mitochondrial carrier homolog 1 isoform X1 [Microtus ochrogaster])	0.173333	0.126667	0.52	0.43	0.293333	4
TRINITY_DN6536_c0_g1	STOM	stomatin [Microtus fortis])	14.6067	6.16	5.47667	1.66333	10.05	9
TRINITY_DN653_c0_g1	URM1	ubiquitin-related modifier 1 isoform X5 [Peromyscus maniculatus bairdii])	0.183333	0.24	0.31	0.203333	0.85	2
TRINITY_DN6563_c0_g1	CA	carbonic anhydrase 3 [Microtus fortis])	0.566667	0.47	0.276667	0.066667	0.506667	17
TRINITY_DN6590_c0_g3	RASSF5	ras association domain-containing protein 5 isoform X2 [Microtus fortis])	0.183333	0.41	0.56	0.283333	0.296667	7
TRINITY_DN659_c0_g1	E2.3.1.7	carnitine O-acetyltransferase isoform X2 [Microtus oregoni])	2.36667	0.74	0.443333	0.316667	1.10333	9
TRINITY_DN659_c0_g3	PPP2R4	serine/threonine-protein phosphatase 2A activator isoform X4 [Arvicola amphibius])	17.5	4.01667	5.30667	4.91	9.90333	9
TRINITY_DN65_c0_g1	CCNDBP1	cyclin-D1-binding protein 1 [Microtus fortis])	62.55	44.73	39.3867	17.8767	57.1567	1
TRINITY_DN665_c0_g1	SH3TC	SH3 domain and tetratricopeptide repeat-containing protein 1 isoform X2 [Microtus fortis])	0.22	0.35	0.476667	0.103333	0.25	7
TRINITY_DN6684_c0_g1	CD235a	glycophorin-A isoform X1 [Microtus fortis])	27.1367	20.1367	19.6367	5.39	25.0967	18
TRINITY_DN6684_c0_g2	------		2.28	2.52667	2.91	0.653333	4.64	20
TRINITY_DN6696_c0_g1	ENDOU	poly(U)-specific endoribonuclease [Microtus ochrogaster])	0.51	0.4	0.236667	0.083333	0.413333	17
TRINITY_DN6715_c0_g1	------	uncharacterized protein LOC119813640 isoform X3 [Arvicola amphibius])	0.693333	0.516667	0.966667	1.25333	0.92	12
TRINITY_DN672_c0_g1	RNF114	E3 ubiquitin-protein ligase RNF114 isoform X1 [Microtus fortis])	0.266667	0.173333	0.496667	0.483333	1.03667	2
TRINITY_DN673_c0_g1	CBR1	hypothetical protein mMyoMyo1_002144 [Myotis myotis])	23.54	19.8867	14.39	9.25333	16.12	9
TRINITY_DN675_c0_g1	------	transmembrane protein C16orf54 homolog [Microtus fortis])	0.246667	0.19	0.593333	0.546667	0.33	4
TRINITY_DN67_c0_g1	CYB5R	NADH-cytochrome b5 reductase 3 [Microtus fortis])	4.97667	3.29	2.9	1.20333	4.68	1
TRINITY_DN6819_c0_g1	TSPAN14	tetraspanin-14 [Marmota monax])	0.473333	0.116667	0.216667	0.233333	0.576667	13
TRINITY_DN684_c0_g1	SLC26A10	solute carrier family 26 member 10 isoform X2 [Microtus oregoni])	1.23333	2.84	0.936667	0.58	0.846667	8
TRINITY_DN685_c0_g1	------	prostate stem cell antigen [Mesocricetus auratus])	0.94	0.653333	1.60333	0.336667	1.91333	10
TRINITY_DN6893_c0_g1	------	protein eva-1 homolog B [Arvicola amphibius])	0.1	0.173333	0.476667	0.443333	0.38	11
TRINITY_DN6903_c0_g1	------	differentially expressed in FDCP 8 homolog [Microtus fortis])	0.226667	0.166667	0.253333	0.086667	0.476667	2
TRINITY_DN6914_c0_g1	EIF4E	eukaryotic translation initiation factor 4E isoform X1 [Mus musculus])	0.33	0.236667	0.18	0.076667	0.423333	13
TRINITY_DN6928_c0_g1	SDHA	succinate dehydrogenase [ubiquinone] flavoprotein subunit, mitochondrial [Microtus fortis])	0.16	0.09	0.06	0.04	0.136667	1
TRINITY_DN692_c0_g1	DDB1	DNA damage-binding protein 1 isoform X1 [Microtus ochrogaster])	1	0.526667	0.353333	0.2	0.5	9
TRINITY_DN6954_c0_g1	LRG1	leucine-rich alpha-2-glycoprotein [Microtus fortis])	0.116667	0.173333	0.473333	0.603333	0.983333	16
TRINITY_DN695_c0_g1	ACTR1	Alpha-centractin [Galemys pyrenaicus])	1.57667	1.15333	1.52	0.653333	1.75667	20
TRINITY_DN696_c0_g1	FBXO9	LOW QUALITY PROTEIN: F-box only protein 9 [Aotus nancymaae])	1.20333	0.793333	0.463333	0.19	1.06	1
TRINITY_DN6979_c0_g1	CFP	properdin [Microtus fortis])	0.16	0.2	0.256667	0.58	0.483333	6
TRINITY_DN69_c0_g1	MFF	mitochondrial fission factor isoform X3 [Microtus fortis])	0.94	0.703333	0.65	0.323333	0.89	1
TRINITY_DN7017_c0_g1	SOD2	superoxide dismutase [Mn], mitochondrial [Microtus oregoni])	0.173333	0.28	0.426667	0.493333	0.74	16
TRINITY_DN701_c0_g4	CDH1	fizzy-related protein homolog [Microtus ochrogaster])	4.32	3.5	1.98	1.14667	6.43333	13
TRINITY_DN7027_c0_g1	GNPTG	N-acetylglucosamine-1-phosphotransferase subunit gamma isoform X2 [Microtus fortis])	0.376667	0.123333	0.13	0.143333	0.41	13
TRINITY_DN7041_c0_g4	MHC1	H-2 class I histocompatibility antigen, alpha chain-like [Microtus fortis])	6.47667	2.12667	7.4	0.443333	7.06333	10
TRINITY_DN706_c0_g1	OAS	2'-5'-oligoadenylate synthase 1A-like isoform X2 [Microtus fortis])	0.076667	0.01	0.196667	0.046667	2.05667	2
TRINITY_DN7072_c0_g1	FNG	beta-1,3-N-acetylglucosaminyltransferase manic fringe [Microtus fortis])	0.096667	0.1	0.183333	0.223333	0.173333	19
TRINITY_DN7085_c0_g1	EMG1	ribosomal RNA small subunit methyltransferase NEP1 isoform X1 [Microtus fortis])	0.083333	0.093333	0.186667	0.35	0.063333	5
TRINITY_DN7086_c0_g1	PPP4C	Hypothetical predicted protein [Marmota monax])	0.113333	0.16	0.326667	0.413333	0.26	19
TRINITY_DN7091_c0_g1	CHMP5	charged multivesicular body protein 5 isoform X1 [Carlito syrichta])	0.433333	0.303333	0.316667	0.11	0.71	13
TRINITY_DN7114_c0_g1	BCL2L1	Bcl2-like 1, isoform CRA_c, partial [Mus musculus])	4.32667	3.48333	4.30667	1.47333	5.33	20
TRINITY_DN7119_c0_g1	------	immediate early response gene 5 protein [Microtus oregoni])	0.05	0.06	0.176667	0.203333	0.12	4
TRINITY_DN711_c0_g2	GFAP	glial fibrillary acidic protein isoform X2 [Microtus ochrogaster])	3.13333	2.66667	2.96333	1.18333	3.35667	20
TRINITY_DN7124_c0_g1	------	regulator of cell cycle RGCC [Mesocricetus auratus])	20.2767	31.76	25.01	7.83	30.2567	18
TRINITY_DN7130_c0_g8	------	protein wntless homolog [Microtus ochrogaster])	0.356667	0.226667	0.216667	0.066667	0.213333	14
TRINITY_DN7135_c0_g2	RMND5	required for meiotic nuclear division 5 homolog A (S. cerevisiae), isoform CRA_a, partial [Mus musculus])	0.466667	0.306667	0.236667	0.126667	0.29	9
TRINITY_DN718_c0_g3	RABIF	guanine nucleotide exchange factor MSS4 [Microtus fortis])	1.93333	1.14	1.49	0.823333	1.79333	20
TRINITY_DN719_c0_g1	PCYT1	choline-phosphate cytidylyltransferase A [Microtus fortis])	0.656667	0.58	0.776667	0.213333	0.613333	10
TRINITY_DN71_c0_g2	PLEK	pleckstrin-2 [Meriones unguiculatus])	1.31	0.743333	1.52667	0.393333	1.76667	20
TRINITY_DN71_c1_g1	------	hypothetical protein I79_016958 [Cricetulus griseus])	0.413333	0.94	1.81333	0.956667	1.08333	7
TRINITY_DN723_c0_g1	NDUFS5	NADH dehydrogenase [ubiquinone] iron-sulfur protein 5 [Microtus fortis])	7.87	6.74667	3.18333	4.88	9.63667	15
TRINITY_DN724_c0_g2	ARL4	LOW QUALITY PROTEIN: ADP-ribosylation factor-like protein 4A [Artibeus jamaicensis])	0.833333	0.386667	0.16	0.06	0.826667	1
TRINITY_DN7294_c0_g1	EDEM2	ER degradation-enhancing alpha-mannosidase-like protein 2 isoform X2 [Microtus fortis])	0.076667	0.043333	0.116667	0.21	0.09	5
TRINITY_DN7297_c0_g1	PRKCD	protein kinase C delta type isoform X3 [Microtus fortis])	0.056667	0.023333	0.09	0.15	0.13	6
TRINITY_DN732_c0_g1	GNB1	guanine nucleotide binding protein, beta 1, isoform CRA_a, partial [Mus musculus])	0.646667	1.39333	0.793333	0.69	0.483333	8
TRINITY_DN7335_c0_g1	------	parathymosin [Myodes glareolus])	0.103333	0.176667	0.473333	0.543333	0.373333	19
TRINITY_DN7354_c0_g1	------	CKLF-like MARVEL transmembrane domain-containing protein 6 [Microtus fortis])	0.02	0.1	0.236667	0.266667	0.17	19
TRINITY_DN735_c0_g1	SH3GLB2	endophilin-B2 isoform X4 [Microtus ochrogaster])	0.436667	1.03667	0.52	0.403333	0.693333	8
TRINITY_DN736_c0_g1	GPX4	phospholipid hydroperoxide glutathione peroxidase isoform X2 [Microtus fortis])	34.0333	20.3267	22.1867	7.07667	28.3733	1
TRINITY_DN737_c0_g1	ITGB7	integrin beta-7 isoform X1 [Microtus fortis])	0.65	0.44	1.03667	1.33	1.02667	19
TRINITY_DN739_c0_g1	SLC11A1	natural resistance-associated macrophage protein 1 isoform X1 [Microtus fortis])	0.053333	0.05	0.1	0.11	0.26	2
TRINITY_DN740_c1_g1	------	protein HIDE1 isoform X2 [Microtus fortis])	0.296667	0.226667	0.686667	0.77	0.836667	11
TRINITY_DN742_c0_g1	WIBG	partner of Y14 and mago isoform X4 [Microtus fortis])	0.85	0.313333	0.25	0.35	0.83	13
TRINITY_DN743_c0_g1	NDUFAF8	NADH dehydrogenase [ubiquinone] 1 alpha subcomplex assembly factor 8 [Microtus oregoni])	1.5	3.95333	1.31667	0.583333	1.49667	8
TRINITY_DN7443_c0_g5	ZFAND5_6	zinc finger, AN1-type domain 6, isoform CRA_c, partial [Mus musculus])	1.63	1.13333	0.673333	0.39	1.32	9
TRINITY_DN744_c0_g1	------		1.54667	1.06667	0.816667	0.763333	1.97667	13
TRINITY_DN7465_c0_g1	TSPYL2	testis-specific Y-encoded-like protein 2 [Microtus fortis])	0.19	0.253333	0.103333	0.06	0.113333	8
TRINITY_DN7476_c0_g1	RIOK3	serine/threonine-protein kinase RIO3 [Microtus fortis])	0.316667	0.18	0.15	0.12	0.326667	13
TRINITY_DN7478_c0_g1	PLA2G	group XIIA secretory phospholipase A2 isoform X2 [Microtus fortis])	0.366667	0.196667	0.093333	0.053333	0.373333	15
TRINITY_DN748_c0_g1	MMP9	matrix metalloproteinase-9 isoform X1 [Microtus fortis])	0.186667	0.193333	0.35	0.643333	0.4	12
TRINITY_DN7491_c0_g1	------	leptin receptor overlapping transcript-like 1 isoform X1 [Pteropus vampyrus])	0.113333	0.136667	0.366667	0.496667	0.213333	3
TRINITY_DN7497_c0_g1	GCLM	glutamate--cysteine ligase regulatory subunit [Microtus ochrogaster])	0.416667	0.306667	0.32	0.086667	0.41	18
TRINITY_DN749_c0_g1	------		1.40667	1.34	0.67	0.296667	1.25	17
TRINITY_DN7513_c0_g2	ERF	Erf protein, partial [Mus musculus])	0.06	0.016667	0.093333	0.17	0.08	12
TRINITY_DN758_c0_g1	ATG101	autophagy-related protein 101 [Rattus rattus])	4.84	3.12333	2.47667	3.03667	5.56	13
TRINITY_DN759_c0_g1	UBQLN	ubiquilin-1 isoform X1 [Microtus fortis])	0.173333	0.43	0.353333	0.25	0.46	2
TRINITY_DN7602_c0_g1	------		0	1.03333	0	0	0	8
TRINITY_DN760_c0_g1	------	protein strawberry notch homolog 2 isoform X2 [Microtus fortis])	0.19	0.23	0.273333	0.206667	0.39	2
TRINITY_DN7622_c0_g1	NCF1	neutrophil cytosol factor 1 [Microtus fortis])	0.996667	0.473333	1.87667	2.19667	1.73333	19
TRINITY_DN7628_c0_g1	OASL	2'-5'-oligoadenylate synthase-like protein isoform X1 [Microtus fortis])	1.94333	0.416667	2.47333	0.976667	10.4433	2
TRINITY_DN766_c0_g1	CYP4F2_3	cytochrome P450 4F3 [Microtus fortis])	0.18	0.206667	0.64	0.806667	0.836667	11
TRINITY_DN76_c0_g1	SVIP	small VCP/p97-interacting protein isoform X1 [Microtus fortis])	3.00667	2.77333	2.66667	1.68	1.61667	14
TRINITY_DN771_c0_g1	STRADB	STE20-related kinase adapter protein beta [Microtus fortis])	0.566667	0.24	0.333333	0.153333	0.653333	13
TRINITY_DN773_c0_g1	TRAPPC2	trafficking protein particle complex subunit 2-like protein isoform X1 [Nannospalax galili])	3.36	4.08667	1.69333	0.826667	3.96667	17
TRINITY_DN7742_c0_g1	fixB	electron transfer flavoprotein subunit alpha, mitochondrial [Microtus ochrogaster])	0.343333	0.22	0.07	0.106667	0.203333	9
TRINITY_DN776_c0_g1	BCL2L13	bcl-2-like protein 13 isoform X1 [Microtus fortis])	2.74333	1.88	2.21333	0.973333	2.22	14
TRINITY_DN781_c0_g1	ISCU	iron-sulfur cluster assembly enzyme ISCU, mitochondrial [Microtus fortis])	5.36667	5.58667	7.61667	2.31667	8.36333	10
TRINITY_DN782_c0_g1	ANXA2	annexin A2 [Microtus ochrogaster])	0.326667	0.33	0.69	0.836667	1.35333	16
TRINITY_DN7841_c0_g1	ATG9	autophagy-related protein 9A isoform X1 [Urocitellus parryii])	3	2.15667	2.73667	0.593333	3.52667	20
TRINITY_DN787_c0_g1	IRF7	interferon regulatory factor 7 isoform X1 [Microtus fortis])	0.66	0.24	2.3	0.993333	12.4567	2
TRINITY_DN78_c0_g1	CSNK1D	casein kinase I isoform X2 [Marmota marmota marmota])	1.00333	0.903333	2.65	0.503333	1.06333	7
TRINITY_DN790_c0_g1	ATPeF0C	ATP synthase F(0) complex subunit C1, mitochondrial [Microtus ochrogaster])	0.396667	0.23	0.76	1.03667	0.626667	19
TRINITY_DN794_c0_g1	CDK4	cyclin-dependent kinase 4 isoform X1 [Rattus rattus])	0.21	0.17	0.35	0.466667	0.283333	3
TRINITY_DN797_c0_g1	PSTPIP1	proline-serine-threonine phosphatase-interacting protein 1 [Microtus oregoni])	0.19	0.156667	0.243333	0.406667	0.336667	6
TRINITY_DN799_c0_g1	ARHGAP29_45	rho GTPase-activating protein 45 isoform X3 [Microtus fortis])	0.406667	0.363333	0.763333	0.843333	0.556667	4
TRINITY_DN8029_c0_g1	------	NFAT activation molecule 1 [Microtus fortis])	0.073333	0.06	0.136667	0.233333	0.21	6
TRINITY_DN8035_c0_g1	PSMD2, RPN1	26S proteasome non-ATPase regulatory subunit 2 [Mesocricetus auratus])	0.373333	0.153333	0.12	0.12	0.28	9
TRINITY_DN8044_c1_g2	ATPeV0A	V-type proton ATPase 116 kDa subunit a 3 [Microtus fortis])	0.036667	0.043333	0.096667	0.15	0.106667	12
TRINITY_DN8046_c0_g1	FOS	protein c-Fos [Microtus fortis])	0.066667	0.036667	0.07	0.18	0.07	5
TRINITY_DN804_c0_g1	CYB5	LOW QUALITY PROTEIN: cytochrome b5 [Peromyscus leucopus])	2.28667	1.93333	1.87333	0.696667	3.53	13
TRINITY_DN8062_c0_g1	------	centromere protein J-like [Microtus fortis])	0.043333	0.41	0.426667	0.163333	0.256667	7
TRINITY_DN809_c0_g1	CCR7	C-C chemokine receptor type 7 [Microtus fortis])	0.29	0.236667	0.406667	0.7	0.463333	12
TRINITY_DN80_c0_g1	------	hypothetical protein I79_019119 [Cricetulus griseus])	1.73667	1.05333	0.673333	0.933333	1.27333	9
TRINITY_DN8110_c0_g1	TRIM28	transcription intermediary factor 1-beta [Microtus fortis])	0.173333	0.123333	0.25	0.333333	0.236667	12
TRINITY_DN811_c0_g1	TIM10	mitochondrial import inner membrane translocase subunit Tim10 [Microtus fortis])	3.14667	2.73667	1.53333	2.02333	4.45	13
TRINITY_DN814_c0_g1	------	tumor necrosis factor alpha-induced protein 8-like protein 2 [Microtus fortis])	0.17	0.146667	0.316667	0.55	0.343333	12
TRINITY_DN8159_c0_g1	IRF5	interferon regulatory factor 5 [Microtus fortis])	0.123333	0.116667	0.21	0.313333	0.243333	12
TRINITY_DN8162_c0_g1	TAPBP	tapasin [Microtus ochrogaster])	0.193333	0.15	0.386667	0.443333	0.513333	16
TRINITY_DN8164_c0_g1	PGD	6-phosphogluconate dehydrogenase, decarboxylating [Microtus fortis])	0.31	0.27	0.56	0.67	0.79	16
TRINITY_DN817_c0_g1	JAK3	tyrosine-protein kinase JAK3 isoform X1 [Microtus fortis])	0.093333	0.073333	0.153333	0.216667	0.203333	6
TRINITY_DN8182_c0_g1	------	mastin-like [Microtus fortis])	0.07	0.036667	0.21	0.283333	0.076667	3
TRINITY_DN8202_c0_g1	PEBP	phosphatidylethanolamine-binding protein 1 [Peromyscus maniculatus bairdii])	2.27667	1.47	1.63	0.933333	2.13	1
TRINITY_DN8212_c0_g1	LBP	lipopolysaccharide-binding protein [Microtus fortis])	0.056667	0.083333	0.21	0.503333	0.393333	6
TRINITY_DN8249_c0_g1	TOLLIP	toll-interacting protein [Mesocricetus auratus])	0.253333	0.42	0.626667	0.26	0.416667	7
TRINITY_DN824_c0_g1	KLK7	kallikrein-7 [Microtus fortis])	1.09333	1.01333	1.34667	0.26	2.19333	20
TRINITY_DN825_c0_g1	DIABLO	diablo IAP-binding mitochondrial protein [Microtus fortis])	0.58	0.446667	0.136667	0.046667	0.66	15
TRINITY_DN827_c0_g1	HBE	hemoglobin subunit beta-H0 [Microtus fortis])	1.68667	1.66	0.47	0.28	1.49	17
TRINITY_DN828_c0_g1	ZBP1	DNA-binding protein RFX2 isoform X2 [Microtus fortis])	0.556667	0.536667	0.52	0.573333	0.736667	2
TRINITY_DN828_c0_g3	RFX1_2_3	DNA-binding protein RFX2 isoform X2 [Microtus fortis])	1.6	1.36667	2.23	0.72	1.83	10
TRINITY_DN8298_c0_g1	COX3	COX3 gene product [Microtus fortis calamorum])	46.6833	32.03	25.1867	16.8633	18.5667	14
TRINITY_DN82_c0_g1	MGLL	monoglyceride lipase isoform X1 [Microtus fortis])	0.553333	0.376667	0.54	0.183333	0.82	20
TRINITY_DN8316_c0_g1	ATPeV1D	V-type proton ATPase subunit D [Microtus ochrogaster])	0.423333	0.206667	0.32	0.14	0.336667	20
TRINITY_DN832_c0_g2	CLEC1B	C-type lectin domain family 1 member B isoform X1 [Microtus fortis])	4.18333	1.69667	4.71	2.67667	3.34667	10
TRINITY_DN836_c0_g1	UXS1	UDP-glucuronic acid decarboxylase 1 isoform X1 [Microtus ochrogaster])	0.333333	0.263333	0.17	0.07	0.286667	17
TRINITY_DN837_c0_g1	ASCC2	activating signal cointegrator 1 complex subunit 2 isoform X1 [Microtus fortis])	1.85667	1.26	0.866667	0.613333	1.72	1
TRINITY_DN839_c0_g1	RSAD2	radical S-adenosyl methionine domain-containing protein 2 [Microtus fortis])	2.24	2.10667	4.19667	1.27667	8.34333	2
TRINITY_DN843_c0_g1	SNRPA1	U2 small nuclear ribonucleoprotein A' isoform X1 [Rattus norvegicus])	0.623333	2.38667	2.04667	0.566667	2.00333	8
TRINITY_DN846_c0_g1	------		0.31	0.206667	0.073333	0	0.323333	15
TRINITY_DN8472_c0_g1	BCL3	B-cell lymphoma 3 protein [Microtus fortis])	0.05	0.126667	0.16	0.186667	0.2	16
TRINITY_DN8474_c0_g1	GRAP	GRB2-related adapter protein [Cricetulus griseus])	0.283333	0.273333	0.51	0.63	0.39	3
TRINITY_DN8476_c0_g1	CALM	calmodulin-3 [Vicugna pacos])	3.28333	5.25	2.82333	2.18333	3.04333	8
TRINITY_DN8481_c0_g1	E3.5.3.1	Arginase-1 [Microtus ochrogaster])	0.03	0.096667	0.146667	0.333333	0.236667	6
TRINITY_DN8482_c0_g1	VIM	vimentin [Microtus fortis])	1.29333	0.876667	2.29333	2.40667	1.94333	4
TRINITY_DN8490_c0_g1	MHC2	HLA class II histocompatibility antigen, DO alpha chain [Microtus fortis])	0.233333	0.246667	0.58	0.523333	0.366667	4
TRINITY_DN8492_c0_g1	ANXA7_11	annexin A11 [Microtus fortis])	0.046667	0.066667	0.12	0.183333	0.163333	6
TRINITY_DN8497_c0_g1	RPSA	40S ribosomal protein SA [Heterocephalus glaber])	15.8067	14.0067	25.3367	34.2567	25.4033	12
TRINITY_DN8500_c0_g1	GRN	progranulin isoform X2 [Microtus fortis])	0.246667	0.13	0.423333	0.46	0.65	16
TRINITY_DN8525_c0_g1	SLC15A3_4	solute carrier family 15 member 3 [Microtus fortis])	0.06	0.096667	0.21	0.376667	0.216667	12
TRINITY_DN8529_c0_g1	ALOX15	polyunsaturated fatty acid lipoxygenase ALOX15-like [Microtus fortis])	0.56	0.7	0.26	0.33	0.53	17
TRINITY_DN852_c0_g1	EIF2AK1	eukaryotic translation initiation factor 2-alpha kinase 1 isoform X1 [Microtus fortis])	10.7967	9.32667	8.71333	3.98	11.44	18
TRINITY_DN8535_c0_g1	MAP3K11	mixed lineage kinase 3 [Mus musculus])	0.086667	0.066667	0.13	0.233333	0.21	6
TRINITY_DN8536_c0_g1	LTB4R1	leukotriene B4 receptor 1-like isoform X2 [Microtus fortis])	0.156667	0.096667	0.323333	0.54	0.306667	12
TRINITY_DN8541_c0_g1	HPCAL1	Hypothetical predicted protein, partial [Marmota monax])	0.183333	0.12	0.356667	0.433333	0.523333	16
TRINITY_DN854_c0_g1	MPC2	mitochondrial pyruvate carrier 2 [Microtus fortis])	22.1167	19.3333	17.1767	7.42333	19.0533	18
TRINITY_DN8553_c0_g1	PSMB9	proteasome subunit beta type-9 [Microtus fortis])	0.34	0.216667	0.78	1.03	1.07333	11
TRINITY_DN8566_c0_g1	SLC6A4	sodium-dependent serotonin transporter [Microtus fortis])	0.17	0.08	0.183333	0.04	0.216667	20
TRINITY_DN856_c0_g1	CD114	granulocyte colony-stimulating factor receptor isoform X1 [Microtus fortis])	0.156667	0.18	0.626667	0.74	0.77	11
TRINITY_DN8572_c0_g1	------	leucine-rich repeat and calponin homology domain-containing protein 4 isoform X2 [Microtus fortis])	0.216667	0.27	0.5	0.723333	0.506667	12
TRINITY_DN8580_c0_g1	VAMP8	vesicle-associated membrane protein 8 [Cavia porcellus])	12.13	10.7533	5.86	5.69	8.4	17
TRINITY_DN858_c0_g1	ST13	hsc70-interacting protein [Arvicola amphibius])	0.03	0.016667	0.406667	0.63	0.04	3
TRINITY_DN8607_c0_g1	CDK9	cyclin-dependent kinase 9 [Microtus oregoni])	0.096667	0.09	0.24	0.243333	0.14	4
TRINITY_DN8612_c0_g1	AMFR	E3 ubiquitin-protein ligase AMFR [Microtus fortis])	3.43667	2.50667	2.27667	1.44333	3.37333	1
TRINITY_DN8623_c0_g1	SKP1	hypothetical protein DBR06_SOUSAS4010072, partial [Sousa chinensis])	2	1.13	0.983333	0.666667	1.68667	1
TRINITY_DN862_c0_g2	KRT2	keratin, type II cytoskeletal 8 [Microtus ochrogaster])	0.24	0.06	0.03	0.063333	0.126667	9
TRINITY_DN8650_c0_g1	NDUFB4	NADH dehydrogenase [ubiquinone] 1 beta subcomplex subunit 4 [Microtus fortis])	28.7667	34.2767	27.31	10.0233	30.8067	18
TRINITY_DN8669_c0_g1	ATPeVS1	V-type proton ATPase subunit S1 [Microtus fortis])	0.303333	0.26	0.55	0.59	0.656667	11
TRINITY_DN8688_c0_g1	PSMB1	proteasome subunit beta type-1 [Microtus fortis])	5.45	4.81333	3.89	1.93333	6.37667	15
TRINITY_DN8691_c0_g1	SNRPB	small nuclear ribonucleoprotein-associated proteins B and B' isoform X2 [Carlito syrichta])	0.573333	0.623333	0.786667	1.04667	0.963333	6
TRINITY_DN8702_c0_g1	CTTN	hematopoietic lineage cell-specific protein [Microtus ochrogaster])	0.163333	0.113333	0.27	0.343333	0.346667	11
TRINITY_DN873_c0_g1	TRM112	Multifunctional methyltransferase subunit TRM112-like protein [Microtus ochrogaster])	0.196667	0.19	0.42	0.553333	0.366667	19
TRINITY_DN875_c0_g1	ZAP70	tyrosine-protein kinase ZAP-70 [Microtus fortis])	0.26	0.193333	0.393333	0.453333	0.303333	4
TRINITY_DN876_c0_g1	MTF1	metal regulatory transcription factor 1 isoform X1 [Microtus fortis])	0.163333	0.09	0.006667	0.086667	0.153333	9
TRINITY_DN8772_c0_g1	------	protein tyrosine phosphatase receptor type C-associated protein [Microtus fortis])	1.52333	1.09667	2.48333	2.92	1.62	3
TRINITY_DN877_c0_g2	RPS16	Rps16 protein, partial [Rattus norvegicus])	27.1933	22.1667	45.1467	60.5733	39.38	19
TRINITY_DN8782_c0_g1	PSMB3	proteasome subunit beta type-3 [Dasypus novemcinctus])	0.58	0.656667	1.39	2.05667	1.34333	12
TRINITY_DN878_c0_g1	NAGLU	alpha-N-acetylglucosaminidase [Microtus fortis])	0.313333	0.183333	0.193333	0.096667	0.32	1
TRINITY_DN8807_c0_g1	ATPeV0B	PREDICTED: V-type proton ATPase 21 kDa proteolipid subunit [Propithecus coquereli])	2.41333	1.66667	1.89333	0.91	2.93333	13
TRINITY_DN8893_c0_g1	QCR2	cytochrome b-c1 complex subunit 2, mitochondrial [Microtus fortis])	1.18	0.71	0.286667	0.156667	0.836667	9
TRINITY_DN889_c0_g1	HBB	hemoglobin, beta adult s chain [Mus musculus])	17.74	41.69	37.38	19.2567	18.4367	8
TRINITY_DN8904_c0_g1	RPA3	replication protein A 14 kDa subunit isoform X1 [Microtus ochrogaster])	1.77	1.46667	0.773333	0.316667	1.46	17
TRINITY_DN890_c0_g1	IQSEC	IQ motif and SEC7 domain-containing protein 1 isoform X2 [Microtus fortis])	0.766667	0.353333	0.466667	0.196667	0.773333	1
TRINITY_DN8910_c0_g1	LAMTOR4	ragulator complex protein LAMTOR4 [Onychomys torridus])	1.39667	1.07333	2.39333	2.47667	2.03667	4
TRINITY_DN904_c0_g1	TRPC4AP	short transient receptor potential channel 4-associated protein isoform X2 [Microtus ochrogaster])	0.316667	0.213333	0.416667	0.12	0.31	10
TRINITY_DN909_c0_g2	------		0	0.896667	0	0	0	8
TRINITY_DN912_c0_g1	MPP1	55 kDa erythrocyte membrane protein [Microtus fortis])	7.39	8.25333	5.25667	2.88667	8.32333	17
TRINITY_DN9137_c0_g1	TBC1D10	TBC1 domain family member 10B [Microtus ochrogaster])	0.056667	0.036667	0.11	0.166667	0.103333	12
TRINITY_DN9140_c0_g1	PPP2R1	serine/threonine-protein phosphatase 2A 65 kDa regulatory subunit A alpha isoform [Ursus americanus])	0.13	0.11	0.183333	0.28	0.246667	6
TRINITY_DN9145_c0_g1	PIGT	GPI transamidase component PIG-T isoform X1 [Microtus fortis])	0.026667	0.03	0.136667	0.093333	0.116667	11
TRINITY_DN9167_c0_g1	OTC	ornithine transcarbamylase, mitochondrial [Peromyscus maniculatus bairdii])	1.37333	1.69667	4.37	1.25	0.903333	7
TRINITY_DN9180_c0_g1	------	synaptogyrin-1 isoform X2 [Arvicola amphibius])	0.78	1.07667	0.003333	0.966667	0.216667	8
TRINITY_DN9183_c0_g1	ATP6AP2	renin receptor [Microtus fortis])	0.33	0.166667	0.103333	0.053333	0.273333	1
TRINITY_DN9185_c0_g1	MIF	macrophage migration inhibitory factor [Cricetulus griseus])	1.39	0.953333	2.48333	3.01	1.39667	3
TRINITY_DN91_c0_g1	PHOSPHO1	phosphoethanolamine/phosphocholine phosphatase isoform X1 [Microtus fortis])	17.6533	17.75	14.5733	5.6	22.57	15
TRINITY_DN9210_c0_g1	PSMB8	proteasome subunit beta type-8 [Microtus fortis])	0.84	0.65	1.48667	2.69	1.73667	12
TRINITY_DN9211_c0_g1	NDUFA9	NADH dehydrogenase [ubiquinone] 1 alpha subcomplex subunit 9, mitochondrial [Microtus fortis])	1.13333	0.82	0.836667	0.466667	1.31667	13
TRINITY_DN922_c0_g2	------	hypothetical protein A6R68_19422, partial [Neotoma lepida])	2.15333	2.39667	1.54	0.74	2.40333	17
TRINITY_DN9240_c0_g1	HOPX	homeodomain-only protein isoform X1 [Microtus oregoni])	0.103333	0.16	0.336667	0.436667	0.413333	11
TRINITY_DN9254_c0_g1	CCT3	T-complex protein 1 subunit gamma [Microtus oregoni])	0.736667	0.483333	0.49	0.31	0.41	14
TRINITY_DN9260_c0_g1	SLC2A6	solute carrier family 2, facilitated glucose transporter member 6 [Microtus fortis])	0.066667	0.023333	0.11	0.2	0.213333	6
TRINITY_DN9273_c0_g1	H2A	unnamed protein product [Nyctereutes procyonoides])	14.17	12.2367	8.69333	5.79333	15.6867	15
TRINITY_DN927_c0_g2	PKLR	Pklr [Phodopus roborovskii])	0.17	0.07	0.083333	0.02	0.186667	13
TRINITY_DN9284_c0_g1	TRADD	tumor necrosis factor receptor type 1-associated DEATH domain protein [Microtus fortis])	0.043333	0.016667	0.066667	0.213333	0.056667	5
TRINITY_DN9288_c0_g1	PGAM	hypothetical protein EI555_021606, partial [Monodon monoceros])	0.2	0.206667	0.37	0.453333	0.39	19
TRINITY_DN9292_c0_g1	CYBA	cytochrome b-245 light chain [Microtus fortis])	0.75	0.786667	1.65667	1.95667	2.22667	16
TRINITY_DN9339_c0_g1	AP2S1	AP-2 complex subunit sigma [Bubalus bubalis])	41.0167	34.55	27.7867	12.3967	38.55	18
TRINITY_DN936_c0_g1	RPL31	mCG49427 [Mus musculus])	14.6933	11.6467	9.51333	5.56	16.04	15
TRINITY_DN9383_c0_g1	GM2A	ganglioside GM2 activator [Microtus fortis])	0.456667	0.39	0.916667	0.903333	0.793333	4
TRINITY_DN9413_c0_g1	------		4.01667	4.43333	4.88667	1.39	3.84667	10
TRINITY_DN942_c0_g1	CD354	triggering receptor expressed on myeloid cells 1 [Microtus fortis])	0.226667	0.286667	0.603333	1.10667	0.82	6
TRINITY_DN945_c0_g1	CD6	T-cell differentiation antigen CD6 isoform X2 [Microtus fortis])	0.2	0.15	0.44	0.45	0.24	4
TRINITY_DN9468_c0_g1	RPS5	Hypothetical predicted protein [Marmota monax])	20.34	17.36	28.66	41.38	33.4867	6
TRINITY_DN949_c0_g1	NCOA4	nuclear receptor coactivator 4 [Microtus fortis])	2.08333	2.06667	1.12	0.596667	3.23333	15
TRINITY_DN951_c0_g1	------	antizyme inhibitor 1 [Microtus fortis])	1.17	0.623333	0.483333	0.33	0.886667	9
TRINITY_DN953_c0_g1	SLC16A1	monocarboxylate transporter 1 [Microtus fortis])	0.146667	0.07	0.05	0.026667	0.223333	13
TRINITY_DN962_c0_g1	SLC6A5_9	solute carrier family 6 (neurotransmitter transporter, glycine), member 9, isoform CRA_a, partial [Mus musculus])	3.14333	2.50333	2.50333	0.79	3.54	18
TRINITY_DN96_c0_g1	TRAPPC2	trafficking protein particle complex subunit 2 isoform X1 [Meriones unguiculatus])	0.956667	0.73	0.8	0.246667	0.826667	18
TRINITY_DN970_c0_g1	OGDH	2-oxoglutarate dehydrogenase, mitochondrial isoform X3 [Microtus oregoni])	0.156667	0.09	0.066667	0.05	0.12	9
TRINITY_DN971_c0_g1	SCOTIN	protein shisa-5 isoform X2 [Microtus fortis])	0.593333	0.456667	1.31667	1.37333	1.48667	11
TRINITY_DN9732_c0_g1	CYB561A3	lysosomal membrane ascorbate-dependent ferrireductase CYB561A3 isoform X1 [Myodes glareolus])	0.093333	0.056667	0.296667	0.186667	0.166667	4
TRINITY_DN973_c0_g1	LMO2	rhombotin-2 isoform X1 [Myodes glareolus])	0.743333	0.576667	0.406667	0.26	0.766667	15
TRINITY_DN9754_c0_g1	RNASE6_7_8	ribonuclease K6 [Microtus fortis])	0.536667	0.513333	1.47333	1.37333	1.42	11
TRINITY_DN9761_c0_g1	ALDH1A	aldehyde dehydrogenase 1A1 [Microtus fortis])	1.77	5.04667	2.79667	0.406667	0.803333	8
TRINITY_DN977_c0_g1	ATPIF1	ATPase inhibitor, mitochondrial [Microtus fortis])	42.7633	57.69	32.91	17.9633	42.6533	17
TRINITY_DN97_c0_g2	ADIPOR	adiponectin receptor protein 1 isoform X1 [Oryx dammah])	84.27	56.52	46.7967	17.4567	73.4767	1
TRINITY_DN9803_c0_g1	------	killer cell lectin-like receptor subfamily G member 2 isoform X1 [Microtus fortis])	0.086667	0.033333	0.063333	0.27	0.163333	5
TRINITY_DN9804_c0_g1	------	CKLF-like MARVEL transmembrane domain-containing protein 7 [Microtus oregoni])	0.356667	0.383333	0.503333	0.916667	0.45	5
TRINITY_DN9807_c0_g1	CD85	leukocyte immunoglobulin-like receptor subfamily A member 5 isoform X1 [Microtus fortis])	0.016667	0.04	0.163333	0.16	0.156667	11
TRINITY_DN980_c0_g1	FNG	beta-1,3-N-acetylglucosaminyltransferase lunatic fringe isoform X1 [Microtus fortis])	0.23	0.18	0.45	0.583333	0.473333	19
TRINITY_DN9830_c0_g1	------	coiled-coil domain-containing protein 24 isoform X2 [Microtus fortis])	3.09667	2.55	2.32333	0.876667	3.17	18
TRINITY_DN984_c0_g1	CTSA	lysosomal protective protein isoform X1 [Microtus fortis])	0.423333	0.286667	0.58	0.776667	0.94	16
TRINITY_DN985_c0_g1	TCP11	T-complex protein 11-like protein 2 [Microtus fortis])	18.7567	11.98	9.53	6.17	15.26	9
TRINITY_DN9894_c0_g1	DCXR	L-xylulose reductase [Microtus ochrogaster])	0.223333	0.103333	0.36	0.54	0.216667	3
TRINITY_DN9896_c0_g1	RPS10	40S ribosomal protein S10 isoform X2 [Manis pentadactyla])	20.85	19.6333	33.23	40.6333	35.48	6
TRINITY_DN9897_c0_g1	UBP14	ubiquitin carboxyl-terminal hydrolase 5 isoform X2 [Microtus fortis])	0.206667	0.173333	0.106667	0.063333	0.23	15
TRINITY_DN98_c0_g1	CD240	blood group Rh(CE) polypeptide [Microtus fortis])	43.1033	31.26	64.5533	17.67	51.01	10
TRINITY_DN9901_c0_g1	------		0.023333	0.04	0.24	0.31	0.2	19
TRINITY_DN9905_c0_g1	------	coiled-coil domain-containing protein 167 [Microtus fortis])	3.48333	6.04667	3.02	2.86333	4.49333	8
TRINITY_DN993_c0_g1	CCBL	kynurenine--oxoglutarate transaminase 1 isoform X2 [Microtus fortis])	0.533333	0.443333	0.216667	0.346667	0.5	9
TRINITY_DN9944_c0_g1	------	PREDICTED: charged multivesicular body protein 4b isoform X2 [Colobus angolensis palliatus])	2.42333	2.32667	1.68	0.78	3.35333	15
TRINITY_DN9959_c0_g1	RPB7	DNA-directed RNA polymerase II subunit RPB7 [Microtus fortis])	0.106667	0.13	0.223333	0.476667	0.333333	6
TRINITY_DN9989_c0_g1	TPM2	hypothetical protein EI555_005069, partial [Monodon monoceros])	0.916667	0.28	0.376667	0.516667	1.32	13
TRINITY_DN999_c0_g1	DNAI4	mesoderm induction early response protein 1 isoform X4 [Rattus norvegicus])	0.97	1.32	1	0.346667	1.03333	18
